# Supplementary material for: Nezara viridula (Hemiptera: Pentatomidae) transcriptomic analysis and neuropeptidomics
Source: Sci Rep. 2018 Nov 22;8:17244. doi: 10.1038/s41598-018-35386-4 (PMC6250713; doi:10.1038/s41598-018-35386-4)
Supplement: Supplementary file 2 — Supplementary Dataset 3 [file 41598_2018_35386_MOESM2_ESM.xls]

## Sheet: B2G results
SeqName	Description	Length	#Hits	e-Value	sim mean	#GO	GO IDs	GO Names	Enzyme Codes	Enzyme Names	InterPro IDs	InterPro GO IDs	InterPro GO Names
N_viridula_DNassembly_225831_703	uncharacterized protein LOC106690447	703	1	9.78249E-112	98.0						PF02389 (PFAM); IPR032134 (PFAM)	no GO terms	no GO terms
N_viridula_DNassembly_231324_576	glycine-rich cell wall structural protein	576	1	6.80157E-44	98.0						mobidb-lite (MOBIDB_LITE)	no GO terms	no GO terms
N_viridula_DNassembly_235857_774	gamma-glutamylcyclotransferase-like	774	1	2.69544E-115	95.0	1	F:GO:0003839	F:gamma-glutamylcyclotransferase activity	EC:4.3.2.9	Gamma-glutamylcyclotransferase	PF13772 (PFAM); G3DSA:3.10.490.10 (GENE3D); IPR017939 (PANTHER); PTHR12935:SF0 (PANTHER); IPR013024 (CDD); IPR036568 (SUPERFAMILY)	F:GO:0003839	F:gamma-glutamylcyclotransferase activity
N_viridula_DNassembly_280900_266	calmodulin, partial	266	1	1.52212E-55	100.0	1	F:GO:0005509	F:calcium ion binding			IPR002048 (SMART); G3DSA:1.10.238.10 (GENE3D); IPR002048 (PFAM); G3DSA:1.10.238.10 (GENE3D); PTHR23050:SF311 (PANTHER); PTHR23050 (PANTHER); IPR002048 (PROSITE_PROFILES); IPR002048 (PROSITE_PROFILES); IPR002048 (CDD); IPR011992 (SUPERFAMILY)	F:GO:0005509	F:calcium ion binding
N_viridula_DNassembly_283959_507	calcium-dependent secretion activator isoform X1	507	1	2.71126E-91	100.0	2	P:GO:0016079; P:GO:1990504	P:synaptic vesicle exocytosis; P:dense core granule exocytosis			PTHR12166:SF8 (PANTHER); IPR033227 (PANTHER)	P:GO:0016079; P:GO:1990504	P:synaptic vesicle exocytosis; P:dense core granule exocytosis
N_viridula_DNassembly_286662_481	LOW QUALITY PROTEIN: mucin-2-like	481	1	4.26681E-56	85.0						no IPS match	no IPS match	no IPS match
N_viridula_DNassembly_302923_506	uncharacterized protein LOC106678759 isoform X2	506	1	6.80822E-65	96.0						IPR031941 (PFAM); mobidb-lite (MOBIDB_LITE); PTHR36299 (PANTHER)	no GO terms	no GO terms
N_viridula_DNassembly_308678_801	small conductance calcium-activated potassium channel protein-like isoform X2	801	1	4.32786E-158	100.0	4	F:GO:0005516; P:GO:0006813; C:GO:0016021; F:GO:0016286	F:calmodulin binding; P:potassium ion transport; C:integral component of membrane; F:small conductance calcium-activated potassium channel activity			IPR004178 (SMART); G3DSA:1.10.287.70 (GENE3D); IPR004178 (PFAM); mobidb-lite (MOBIDB_LITE); IPR015449 (PANTHER); IPR036122 (SUPERFAMILY)	F:GO:0005516; P:GO:0006813; F:GO:0015269; C:GO:0016021; F:GO:0016286	F:calmodulin binding; P:potassium ion transport; F:calcium-activated potassium channel activity; C:integral component of membrane; F:small conductance calcium-activated potassium channel activity
N_viridula_DNassembly_311159_548	serine protease snake-like	548	1	4.98176E-117	95.0	2	F:GO:0004252; P:GO:0006508	F:serine-type endopeptidase activity; P:proteolysis	EC:3.4.21	Acting on peptide bonds (peptidases)	IPR001314 (PRINTS); IPR001254 (SMART); IPR001254 (PFAM); G3DSA:2.40.10.10 (GENE3D); G3DSA:2.40.10.10 (GENE3D); PTHR24260:SF91 (PANTHER); PTHR24260 (PANTHER); IPR001254 (PROSITE_PROFILES); IPR001254 (CDD); IPR009003 (SUPERFAMILY)	F:GO:0004252; P:GO:0006508	F:serine-type endopeptidase activity; P:proteolysis
N_viridula_DNassembly_312535_781	endocuticle structural glycoprotein SgAbd-4-like	781	1	5.94377E-83	86.0	1	F:GO:0042302	F:structural constituent of cuticle			IPR000618 (PRINTS); IPR000618 (PFAM); mobidb-lite (MOBIDB_LITE); mobidb-lite (MOBIDB_LITE); PTHR10380 (PANTHER); PTHR10380:SF175 (PANTHER); IPR000618 (PROSITE_PROFILES)	F:GO:0042302	F:structural constituent of cuticle
N_viridula_DNassembly_315072_485	uncharacterized protein LOC106684489	485	1	9.52904E-108	100.0	2	C:GO:0005741; P:GO:0033554	C:mitochondrial outer membrane; P:cellular response to stress			IPR031981 (PFAM); PTHR21771:SF1 (PANTHER); IPR026169 (PANTHER)	C:GO:0005741; P:GO:0033554	C:mitochondrial outer membrane; P:cellular response to stress
N_viridula_DNassembly_315645_455	neural cell adhesion molecule 1-like	455	1	3.03702E-74	98.0	1	F:GO:0005515	F:protein binding			IPR013783 (G3DSA:2.60.40.GENE3D); mobidb-lite (MOBIDB_LITE); PTHR45080 (PANTHER); PTHR45080:SF1 (PANTHER); IPR003961 (CDD); IPR036116 (SUPERFAMILY)	F:GO:0005515	F:protein binding
N_viridula_DNassembly_316441_501	gamma-aminobutyric acid receptor alpha-like	501	1	1.12085E-81	98.0	4	F:GO:0004888; F:GO:0005216; C:GO:0016021; P:GO:0034220	F:transmembrane signaling receptor activity; F:ion channel activity; C:integral component of membrane; P:ion transmembrane transport			G3DSA:1.20.58.390 (GENE3D); mobidb-lite (MOBIDB_LITE); mobidb-lite (MOBIDB_LITE); PTHR18945:SF772 (PANTHER); IPR006201 (PANTHER); IPR036719 (SUPERFAMILY)	F:GO:0004888; F:GO:0005216; P:GO:0006811; C:GO:0016021; P:GO:0034220	F:transmembrane signaling receptor activity; F:ion channel activity; P:ion transport; C:integral component of membrane; P:ion transmembrane transport
N_viridula_DNassembly_317627_2372	zinc finger SWIM domain-containing protein 5-like	2372	1	0.0	98.0						mobidb-lite (MOBIDB_LITE); PTHR22619 (PANTHER); PTHR22619:SF2 (PANTHER)	no GO terms	no GO terms
N_viridula_DNassembly_319395_875	ras-related protein Rab-1B-like	875	1	7.52479E-135	99.0	2	F:GO:0003924; F:GO:0005525	F:GTPase activity; F:GTP binding	EC:3.6.1.15	Nucleoside-triphosphate phosphatase	PR00449 (PRINTS); SM00173 (SMART); SM00174 (SMART); SM00175 (SMART); SM00177 (SMART); SM00176 (SMART); G3DSA:3.40.50.300 (GENE3D); IPR001806 (PFAM); IPR005225 (TIGRFAM); mobidb-lite (MOBIDB_LITE); PTHR24073:SF640 (PANTHER); PTHR24073 (PANTHER); PS51419 (PROSITE_PROFILES); cd01869 (CDD); IPR027417 (SUPERFAMILY)	F:GO:0003924; F:GO:0005525	F:GTPase activity; F:GTP binding
N_viridula_DNassembly_319645_686	NPC intracellular cholesterol transporter 2 homolog a	686	1	1.00962E-80	87.0	1	P:GO:0032367	P:intracellular cholesterol transport			IPR003172 (SMART); IPR003172 (PFAM); G3DSA:2.60.40.770 (GENE3D); PTHR11306 (PANTHER); PTHR11306:SF30 (PANTHER); IPR033916 (CDD); IPR014756 (SUPERFAMILY)	P:GO:0032367	P:intracellular cholesterol transport
N_viridula_DNassembly_324013_2569	glycosylphosphatidylinositol anchor attachment 1 protein	2569	1	0.0	94.0	1	C:GO:0042765	C:GPI-anchor transamidase complex			G3DSA:3.40.630.10 (GENE3D); IPR007246 (PFAM); PTHR13304:SF0 (PANTHER); IPR007246 (PANTHER); SSF53187 (SUPERFAMILY)	C:GO:0016021; C:GO:0042765	C:integral component of membrane; C:GPI-anchor transamidase complex
N_viridula_DNassembly_324261_1408	Universal minicircle sequence binding protein	1408	1	3.33028E-23	79.0	2	F:GO:0003676; F:GO:0008270	F:nucleic acid binding; F:zinc ion binding			no IPS match	no IPS match	no IPS match
N_viridula_DNassembly_325320_901	mpv17-like protein isoform X1	901	1	2.90114E-70	77.0	1	C:GO:0016021	C:integral component of membrane			IPR007248 (PFAM); PTHR11266:SF53 (PANTHER); IPR007248 (PANTHER)	C:GO:0016021	C:integral component of membrane
N_viridula_DNassembly_325567_733	melanization protease 1 isoform X1	733	1	7.56593E-120	92.0	2	F:GO:0004252; P:GO:0006508	F:serine-type endopeptidase activity; P:proteolysis	EC:3.4.21	Acting on peptide bonds (peptidases)	IPR001254 (PFAM); G3DSA:2.40.10.10 (GENE3D); PTHR24253:SF10 (PANTHER); PTHR24253 (PANTHER); IPR009003 (SUPERFAMILY)	F:GO:0004252; P:GO:0006508	F:serine-type endopeptidase activity; P:proteolysis
N_viridula_DNassembly_325581_1304	acyl-CoA-binding domain-containing protein 7-like	1304	1	2.84553E-31	93.0						no IPS match	no IPS match	no IPS match
N_viridula_DNassembly_326442_1470	uncharacterized protein LOC106686339	1470	1	2.07326E-115	95.0	1	F:GO:0005515	F:protein binding			G3DSA:1.20.1050.10 (GENE3D); G3DSA:3.40.30.10 (GENE3D); IPR004045 (PFAM); IPR004046 (PFAM); PTHR11571:SF207 (PANTHER); PTHR11571 (PANTHER); IPR010987 (PROSITE_PROFILES); IPR004045 (PROSITE_PROFILES); cd03192 (CDD); cd03039 (CDD); IPR036282 (SUPERFAMILY); IPR036249 (SUPERFAMILY)	F:GO:0005515	F:protein binding
N_viridula_DNassembly_326672_1719	eukaryotic translation initiation factor 4E	1719	1	2.93206E-138	100.0	3	F:GO:0003743; C:GO:0005737; P:GO:0006413	F:translation initiation factor activity; C:cytoplasm; P:translational initiation			IPR001040 (PFAM); IPR023398 (G3DSA:3.30.760.GENE3D); IPR001040 (PANTHER); PTHR11960:SF3 (PANTHER); IPR023398 (SUPERFAMILY)	F:GO:0003723; F:GO:0003743; C:GO:0005737; P:GO:0006413	F:RNA binding; F:translation initiation factor activity; C:cytoplasm; P:translational initiation
N_viridula_DNassembly_327011_697	odorant-binding protein 14	697	1	4.3193E-67	94.0	1	F:GO:0005549	F:odorant binding			IPR006170 (SMART); IPR036728 (G3DSA:1.10.238.GENE3D); IPR006170 (PFAM); PTHR11857 (PANTHER); PTHR11857:SF3 (PANTHER); IPR036728 (SUPERFAMILY)	F:GO:0005549	F:odorant binding
N_viridula_DNassembly_327295_1191	alpha-ketoglutarate-dependent dioxygenase alkB homolog 7, mitochondrial	1191	1	4.7942E-56	86.0						IPR037151 (G3DSA:2.60.120.GENE3D)	no GO terms	no GO terms
N_viridula_DNassembly_327336_292	AAEL001272-PA	292	1	6.84926E-54	100.0	5	F:GO:0004888; F:GO:0005216; P:GO:0007165; C:GO:0016021; P:GO:0034220	F:transmembrane signaling receptor activity; F:ion channel activity; P:signal transduction; C:integral component of membrane; P:ion transmembrane transport			no IPS match	no IPS match	no IPS match
N_viridula_DNassembly_327857_1169	protein O-linked-mannose beta-1,2-N-acetylglucosaminyltransferase 1	1169	1	0.0	100.0	2	P:GO:0006486; F:GO:0008375	P:protein glycosylation; F:acetylglucosaminyltransferase activity			IPR029044 (G3DSA:3.90.550.GENE3D); PF15711 (PFAM); IPR004139 (PFAM); IPR004139 (PANTHER); PTHR10468:SF4 (PANTHER); cd13937 (CDD); IPR029044 (SUPERFAMILY)	P:GO:0006486; F:GO:0008375	P:protein glycosylation; F:acetylglucosaminyltransferase activity
N_viridula_DNassembly_328386_2665	guanine nucleotide exchange factor subunit Rich	2665	1	0.0	98.0						IPR009771 (PFAM); mobidb-lite (MOBIDB_LITE); PTHR22746 (PANTHER)	no GO terms	no GO terms
N_viridula_DNassembly_328452_1094	uncharacterized protein LOC106692908	1094	1	0.0	95.0	3	F:GO:0005272; P:GO:0006814; C:GO:0016020	F:sodium channel activity; P:sodium ion transport; C:membrane			IPR001873 (PFAM); G3DSA:1.10.287.820 (GENE3D); G3DSA:2.60.470.10 (GENE3D); G3DSA:1.10.287.770 (GENE3D); PTHR11690:SF175 (PANTHER); IPR001873 (PANTHER)	F:GO:0005272; P:GO:0006814; C:GO:0016020	F:sodium channel activity; P:sodium ion transport; C:membrane
N_viridula_DNassembly_328544_1230	serine protease snake-like	1230	1	1.47634E-174	77.0	2	F:GO:0004252; P:GO:0006508	F:serine-type endopeptidase activity; P:proteolysis	EC:3.4.21	Acting on peptide bonds (peptidases)	IPR001314 (PRINTS); IPR001254 (SMART); IPR001254 (PFAM); G3DSA:2.40.10.10 (GENE3D); G3DSA:2.40.10.10 (GENE3D); PTHR24260 (PANTHER); PTHR24260:SF91 (PANTHER); IPR001254 (PROSITE_PROFILES); IPR001254 (CDD); IPR009003 (SUPERFAMILY)	F:GO:0004252; P:GO:0006508	F:serine-type endopeptidase activity; P:proteolysis
N_viridula_DNassembly_328837_1339	uncharacterized protein LOC106681161	1339	1	2.24009E-179	82.0						PF13913 (PFAM); G3DSA:3.30.160.60 (GENE3D); mobidb-lite (MOBIDB_LITE); mobidb-lite (MOBIDB_LITE); IPR026104 (PANTHER)	no GO terms	no GO terms
N_viridula_DNassembly_329036_769	endocuticle structural glycoprotein SgAbd-2	769	1	4.88766E-67	87.0	1	F:GO:0042302	F:structural constituent of cuticle			IPR000618 (PRINTS); IPR000618 (PFAM); mobidb-lite (MOBIDB_LITE); PTHR10380 (PANTHER); PTHR10380:SF154 (PANTHER); IPR000618 (PROSITE_PROFILES)	F:GO:0042302	F:structural constituent of cuticle
N_viridula_DNassembly_329107_1609	mediator of RNA polymerase II transcription subunit 27	1609	1	0.0	99.0						IPR021627 (PFAM); PTHR13130 (PANTHER)	no GO terms	no GO terms
N_viridula_DNassembly_330041_1409	HIG1 domain family member 2A, mitochondrial	1409	1	1.0164E-23	98.0						no IPS match	no IPS match	no IPS match
N_viridula_DNassembly_330124_535	small integral membrane protein 4	535	1	1.42115E-36	92.0						IPR028183 (PFAM); IPR028183 (PANTHER)	no GO terms	no GO terms
N_viridula_DNassembly_330357_1180	myelin transcription factor 1 isoform X4	1180	1	8.98742E-140	94.0						mobidb-lite (MOBIDB_LITE); PTHR10816 (PANTHER)	no GO terms	no GO terms
N_viridula_DNassembly_330448_1435	UPF0769 protein C21orf59 homolog	1435	1	1.30941E-114	73.0						IPR021298 (PFAM); PTHR13238:SF0 (PANTHER); IPR021298 (PANTHER)	no GO terms	no GO terms
N_viridula_DNassembly_330495_852	protein takeout	852	1	1.99909E-94	97.0						IPR010562 (SMART); IPR010562 (PFAM); IPR038606 (G3DSA:3.15.10.GENE3D); PTHR11008:SF31 (PANTHER); PTHR11008 (PANTHER)	no GO terms	no GO terms
N_viridula_DNassembly_330519_1034	collagen alpha-2(IV) chain-like isoform X2	1034	1	3.47353E-99	98.0	1	F:GO:0042302	F:structural constituent of cuticle			IPR000618 (PFAM); mobidb-lite (MOBIDB_LITE); mobidb-lite (MOBIDB_LITE); PTHR24023 (PANTHER); IPR000618 (PROSITE_PROFILES)	F:GO:0042302	F:structural constituent of cuticle
N_viridula_DNassembly_330676_1910	protein arginine N-methyltransferase 1	1910	1	0.0	92.0	2	P:GO:0006479; F:GO:0008168	P:protein methylation; F:methyltransferase activity			IPR035075 (PFAM); G3DSA:2.70.160.11 (GENE3D); G3DSA:3.40.50.150 (GENE3D); PTHR11006 (PANTHER); IPR025799 (PROSITE_PROFILES); cd02440 (CDD); IPR029063 (SUPERFAMILY)	P:GO:0006479; F:GO:0008168	P:protein methylation; F:methyltransferase activity
N_viridula_DNassembly_330799_1684	gastrula zinc finger protein XlCGF8.2DB	1684	1	0.0	97.0	1	F:GO:0003676	F:nucleic acid binding			IPR013087 (SMART); G3DSA:3.30.160.60 (GENE3D); G3DSA:3.30.160.60 (GENE3D); G3DSA:3.30.160.60 (GENE3D); G3DSA:3.30.160.60 (GENE3D); G3DSA:3.30.160.60 (GENE3D); PF12874 (PFAM); G3DSA:3.30.160.60 (GENE3D); PF00096 (PFAM); PF13894 (PFAM); G3DSA:3.30.160.60 (GENE3D); PTHR43960 (PANTHER); PTHR43960:SF2 (PANTHER); PTHR43960 (PANTHER); IPR013087 (PROSITE_PROFILES); IPR013087 (PROSITE_PROFILES); IPR013087…	F:GO:0003676	F:nucleic acid binding
N_viridula_DNassembly_331164_1267	coiled-coil domain-containing protein 61	1267	1	6.34922E-160	92.0						mobidb-lite (MOBIDB_LITE); PTHR22691 (PANTHER); PTHR22691:SF1 (PANTHER)	no GO terms	no GO terms
N_viridula_DNassembly_331519_2017	RNA-binding protein 45 isoform X1	2017	1	0.0	99.0	1	F:GO:0003676	F:nucleic acid binding			IPR000504 (SMART); IPR012677 (G3DSA:3.30.70.GENE3D); IPR000504 (PFAM); IPR012677 (G3DSA:3.30.70.GENE3D); IPR012677 (G3DSA:3.30.70.GENE3D); mobidb-lite (MOBIDB_LITE); PTHR44447 (PANTHER); IPR000504 (PROSITE_PROFILES); IPR000504 (PROSITE_PROFILES); IPR000504 (PROSITE_PROFILES); IPR034203 (CDD); IPR035979 (SUPERFAMILY); IPR035979 (SUPERFAMILY)	F:GO:0003676	F:nucleic acid binding
N_viridula_DNassembly_331550_2889	eukaryotic initiation factor 4A-I isoform X1	2889	1	0.0	100.0	3	F:GO:0003743; F:GO:0004004; F:GO:0005524	F:translation initiation factor activity; F:ATP-dependent RNA helicase activity; F:ATP binding	EC:3.6.1.3; EC:3.6.1.15	Adenosinetriphosphatase; Nucleoside-triphosphate phosphatase	IPR001650 (SMART); IPR014001 (SMART); IPR001650 (PFAM); G3DSA:3.40.50.300 (GENE3D); G3DSA:3.40.50.300 (GENE3D); IPR011545 (PFAM); mobidb-lite (MOBIDB_LITE); PTHR24031 (PANTHER); IPR037583 (PTHR24031:PANTHER); IPR001650 (PROSITE_PROFILES); IPR014014 (PROSITE_PROFILES); IPR014001 (PROSITE_PROFILES); IPR001650 (CDD); cd00268 (CDD); IPR027417 (SUPERFAMILY)	F:GO:0003676; F:GO:0003743; F:GO:0004004; F:GO:0005524	F:nucleic acid binding; F:translation initiation factor activity; F:ATP-dependent RNA helicase activity; F:ATP binding
N_viridula_DNassembly_331862_3068	AT-rich interactive domain-containing protein 2	3068	1	0.0	95.0						G3DSA:3.30.160.60 (GENE3D); mobidb-lite (MOBIDB_LITE); mobidb-lite (MOBIDB_LITE); mobidb-lite (MOBIDB_LITE); PTHR22970:SF14 (PANTHER); PTHR22970 (PANTHER)	no GO terms	no GO terms
N_viridula_DNassembly_331961_1254	uncharacterized protein LOC106688633	1254	1	2.73229E-169	87.0	1	F:GO:0042302	F:structural constituent of cuticle			IPR000618 (PFAM); PTHR12236:SF8 (PANTHER); PTHR12236:SF8 (PANTHER); PTHR12236 (PANTHER); PTHR12236 (PANTHER); IPR000618 (PROSITE_PROFILES)	F:GO:0042302	F:structural constituent of cuticle
N_viridula_DNassembly_331985_2418	protein arginine methyltransferase NDUFAF7, mitochondrial	2418	1	4.66746E-22	96.0						no IPS match	no IPS match	no IPS match
N_viridula_DNassembly_331987_3229	fat-like cadherin-related tumor suppressor homolog	3229	1	0.0	98.0	3	F:GO:0005509; P:GO:0007156; C:GO:0016020	F:calcium ion binding; P:homophilic cell adhesion via plasma membrane adhesion molecules; C:membrane			IPR002126 (PRINTS); IPR002126 (SMART); G3DSA:2.60.40.60 (GENE3D); G3DSA:2.10.25.10 (GENE3D); G3DSA:2.60.40.60 (GENE3D); IPR002126 (PFAM); G3DSA:2.60.40.60 (GENE3D); G3DSA:2.60.40.60 (GENE3D); mobidb-lite (MOBIDB_LITE); PS50268 (PROSITE_PROFILES); PS50268 (PROSITE_PROFILES); PS50268 (PROSITE_PROFILES); PS50268 (PROSITE_PROFILES); PS50268 (PROSITE_PROFILES); PS50268 (PROSITE_PROFILES); cd11304 (CDD…	F:GO:0005509; P:GO:0007156; C:GO:0016020	F:calcium ion binding; P:homophilic cell adhesion via plasma membrane adhesion molecules; C:membrane
N_viridula_DNassembly_332141_3906	latrophilin Cirl-like isoform X3	3906	1	0.0	99.0	5	F:GO:0004930; P:GO:0007166; P:GO:0007186; C:GO:0016021; F:GO:0030246	F:G-protein coupled receptor activity; P:cell surface receptor signaling pathway; P:G-protein coupled receptor signaling pathway; C:integral component of membrane; F:carbohydrate binding			IPR000832 (PRINTS); IPR000203 (SMART); IPR001879 (SMART); G3DSA:1.20.1070.10 (GENE3D); G3DSA:1.25.40.610 (GENE3D); IPR000922 (PFAM); IPR036445 (G3DSA:4.10.1240.GENE3D); IPR032471 (PFAM); IPR000203 (PFAM); IPR000832 (PFAM); G3DSA:2.60.220.50 (GENE3D); G3DSA:2.60.120.740 (GENE3D); mobidb-lite (MOBIDB_LITE); PTHR12011 (PANTHER); IPR015630 (PTHR12011:PANTHER); IPR000922 (PROSITE_PROFILES); IPR017981 …	F:GO:0004888; F:GO:0004930; P:GO:0007166; P:GO:0007186; C:GO:0016020; C:GO:0016021; F:GO:0030246	F:transmembrane signaling receptor activity; F:G-protein coupled receptor activity; P:cell surface receptor signaling pathway; P:G-protein coupled receptor signaling pathway; C:membrane; C:integral component of membrane; F:carbohydrate binding
N_viridula_DNassembly_332181_1157	homeobox protein OTX2-A-like	1157	1	4.58707E-112	84.0	1	F:GO:0003677	F:DNA binding			IPR001356 (SMART); G3DSA:1.10.10.60 (GENE3D); IPR001356 (PFAM); mobidb-lite (MOBIDB_LITE); PTHR24329:SF128 (PANTHER); PTHR24329 (PANTHER); IPR001356 (PROSITE_PROFILES); IPR001356 (CDD); IPR009057 (SUPERFAMILY)	F:GO:0003677	F:DNA binding
N_viridula_DNassembly_332184_612	cyclin-dependent kinases regulatory subunit 1-like	612	1	4.31983E-49	98.0	2	P:GO:0007049; F:GO:0016538	P:cell cycle; F:cyclin-dependent protein serine/threonine kinase regulator activity			IPR000789 (PRINTS); IPR000789 (SMART); IPR000789 (PFAM); IPR036858 (G3DSA:3.30.170.GENE3D); PTHR23415:SF21 (PANTHER); PTHR23415 (PANTHER); IPR036858 (SUPERFAMILY)	P:GO:0007049; F:GO:0016538	P:cell cycle; F:cyclin-dependent protein serine/threonine kinase regulator activity
N_viridula_DNassembly_332300_1072	uncharacterized protein LOC106683993	1072	1	8.70649E-105	94.0	3	C:GO:0005576; P:GO:0006869; F:GO:0008289	C:extracellular region; P:lipid transport; F:lipid binding			IPR010009 (PFAM); G3DSA:1.20.120.20 (GENE3D)	C:GO:0005576; P:GO:0006869; F:GO:0008289	C:extracellular region; P:lipid transport; F:lipid binding
N_viridula_DNassembly_332441_2055	sorting nexin lst-4 isoform X1	2055	1	0.0	98.0	2	F:GO:0005515; F:GO:0035091	F:protein binding; F:phosphatidylinositol binding			IPR001452 (PRINTS); IPR001683 (SMART); IPR001452 (SMART); IPR001683 (PFAM); G3DSA:2.30.30.40 (GENE3D); IPR001452 (PFAM); IPR036871 (G3DSA:3.30.1520.GENE3D); IPR019497 (PFAM); IPR027267 (G3DSA:1.20.1270.GENE3D); PTHR10555:SF204 (PANTHER); PTHR10555 (PANTHER); IPR001452 (PROSITE_PROFILES); IPR001683 (PROSITE_PROFILES); cd06862 (CDD); cd07626 (CDD); cd11763 (CDD); IPR036028 (SUPERFAMILY); IPR036871 …	F:GO:0005515; F:GO:0035091	F:protein binding; F:phosphatidylinositol binding
N_viridula_DNassembly_332523_951	alpha-crystallin A chain-like	951	1	2.8204E-103	94.0						IPR001436 (PRINTS); IPR002068 (PFAM); IPR001436 (PIRSF); IPR008978 (G3DSA:2.60.40.GENE3D); mobidb-lite (MOBIDB_LITE); IPR031107 (PANTHER); PTHR11527:SF37 (PANTHER); IPR002068 (PROSITE_PROFILES); cd06526 (CDD); IPR008978 (SUPERFAMILY)	no GO terms	no GO terms
N_viridula_DNassembly_332546_2158	ankyrin-1-like	2158	1	0.0	96.0	1	F:GO:0005515	F:protein binding			IPR002110 (PRINTS); IPR002110 (SMART); IPR001496 (PFAM); IPR036770 (G3DSA:1.25.40.GENE3D); IPR020683 (PFAM); IPR036770 (G3DSA:1.25.40.GENE3D); IPR036770 (G3DSA:1.25.40.GENE3D); IPR036770 (G3DSA:1.25.40.GENE3D); PF13637 (PFAM); mobidb-lite (MOBIDB_LITE); PTHR42652:SF2 (PANTHER); PTHR42652 (PANTHER); PTHR42652:SF2 (PANTHER); PTHR42652 (PANTHER); PTHR42652 (PANTHER); PTHR42652:SF2 (PANTHER); IPR0021…	F:GO:0005515	F:protein binding
N_viridula_DNassembly_332799_1405	peptidyl-prolyl cis-trans isomerase E-like	1405	1	1.34013E-175	85.0	2	P:GO:0000413; F:GO:0003755	P:protein peptidyl-prolyl isomerization; F:peptidyl-prolyl cis-trans isomerase activity	EC:5.2.1.8	Peptidylprolyl isomerase	IPR002130 (PRINTS); IPR029000 (G3DSA:2.40.100.GENE3D); IPR002130 (PFAM); IPR024936 (PANTHER); PTHR11071:SF58 (PANTHER); IPR024936 (PANTHER); IPR002130 (PROSITE_PROFILES); IPR029000 (SUPERFAMILY)	P:GO:0000413; F:GO:0003755	P:protein peptidyl-prolyl isomerization; F:peptidyl-prolyl cis-trans isomerase activity
N_viridula_DNassembly_332888_2191	alpha-glucosidase-like	2191	1	0.0	87.0	2	F:GO:0003824; P:GO:0005975	F:catalytic activity; P:carbohydrate metabolic process			IPR006047 (SMART); G3DSA:3.90.400.10 (GENE3D); IPR006047 (PFAM); G3DSA:3.20.20.80 (GENE3D); PTHR10357:SF196 (PANTHER); PTHR10357 (PANTHER); PTHR10357:SF196 (PANTHER); PTHR10357 (PANTHER); IPR017853 (SUPERFAMILY)	F:GO:0003824; P:GO:0005975	F:catalytic activity; P:carbohydrate metabolic process
N_viridula_DNassembly_333056_1210	39S ribosomal protein L35, mitochondrial	1210	1	2.2825E-64	87.0	3	F:GO:0003735; C:GO:0005840; P:GO:0006412	F:structural constituent of ribosome; C:ribosome; P:translation			IPR021137 (PFAM); IPR019338 (PANTHER); IPR037229 (SUPERFAMILY)	F:GO:0003735; C:GO:0005622; C:GO:0005840; P:GO:0006412	F:structural constituent of ribosome; C:intracellular; C:ribosome; P:translation
N_viridula_DNassembly_333112_2047	tubulin alpha-1 chain-like	2047	1	0.0	100.0	5	F:GO:0003924; F:GO:0005200; F:GO:0005525; C:GO:0005874; P:GO:0007017	F:GTPase activity; F:structural constituent of cytoskeleton; F:GTP binding; C:microtubule; P:microtubule-based process	EC:3.6.1.15	Nucleoside-triphosphate phosphatase	IPR002452 (PRINTS); IPR000217 (PRINTS); IPR018316 (SMART); IPR003008 (SMART); IPR037103 (G3DSA:3.30.1330.GENE3D); IPR018316 (PFAM); IPR036525 (G3DSA:3.40.50.GENE3D); IPR003008 (PFAM); IPR023123 (G3DSA:1.10.287.GENE3D); mobidb-lite (MOBIDB_LITE); IPR000217 (PANTHER); PTHR11588:SF243 (PANTHER); cd02186 (CDD); IPR036525 (SUPERFAMILY); IPR008280 (SUPERFAMILY)	F:GO:0003924; F:GO:0005200; F:GO:0005525; C:GO:0005874; P:GO:0007017	F:GTPase activity; F:structural constituent of cytoskeleton; F:GTP binding; C:microtubule; P:microtubule-based process
N_viridula_DNassembly_333164_1027	uncharacterized protein LOC106690814	1027	1	6.5029E-68	95.0	1	F:GO:0042302	F:structural constituent of cuticle			IPR000618 (PRINTS); IPR000618 (PFAM); mobidb-lite (MOBIDB_LITE); mobidb-lite (MOBIDB_LITE); PTHR10380 (PANTHER); PTHR10380:SF155 (PANTHER); IPR000618 (PROSITE_PROFILES)	F:GO:0042302	F:structural constituent of cuticle
N_viridula_DNassembly_333420_2184	lamin Dm0-like	2184	1	0.0	99.0	2	F:GO:0005198; C:GO:0005882	F:structural molecule activity; C:intermediate filament			IPR039008 (SMART); IPR036415 (G3DSA:2.60.40.GENE3D); G3DSA:1.20.5.170 (GENE3D); IPR001322 (PFAM); G3DSA:1.20.5.1160 (GENE3D); G3DSA:1.20.5.500 (GENE3D); IPR039008 (PFAM); G3DSA:1.20.5.1160 (GENE3D); mobidb-lite (MOBIDB_LITE); mobidb-lite (MOBIDB_LITE); PTHR23239:SF158 (PANTHER); IPR001664 (PANTHER); IPR001322 (PROSITE_PROFILES); IPR039008 (PROSITE_PROFILES); SSF64593 (SUPERFAMILY); SSF90257 (SUPE…	F:GO:0005198; C:GO:0005882	F:structural molecule activity; C:intermediate filament
N_viridula_DNassembly_333446_3641	membrane-associated protein Hem	3641	1	0.0	100.0						IPR019137 (PFAM); PTHR12093:SF11 (PANTHER); IPR019137 (PANTHER)	no GO terms	no GO terms
N_viridula_DNassembly_333503_2502	splicing factor u2af large subunit	2502	1	1.46256E-109	100.0	1	F:GO:0003676	F:nucleic acid binding			IPR012677 (G3DSA:3.30.70.GENE3D); IPR000504 (PFAM); IPR012677 (G3DSA:3.30.70.GENE3D); PTHR23139 (PANTHER); PTHR23139:SF78 (PANTHER); IPR000504 (PROSITE_PROFILES); IPR000504 (PROSITE_PROFILES); cd12231 (CDD); cd12232 (CDD); IPR035979 (SUPERFAMILY)	F:GO:0003676	F:nucleic acid binding
N_viridula_DNassembly_333533_1706	notchless protein homolog 1	1706	1	0.0	97.0	1	F:GO:0005515	F:protein binding			IPR001632 (PRINTS); IPR020472 (PRINTS); IPR001680 (SMART); IPR015943 (G3DSA:2.130.10.GENE3D); IPR001680 (PFAM); IPR012972 (PFAM); PTHR19848 (PANTHER); IPR001680 (PROSITE_PROFILES); IPR001680 (PROSITE_PROFILES); IPR017986 (PROSITE_PROFILES); IPR001680 (PROSITE_PROFILES); IPR001680 (PROSITE_PROFILES); IPR001680 (PROSITE_PROFILES); IPR001680 (PROSITE_PROFILES); IPR001680 (PROSITE_PROFILES); cd00200 …	F:GO:0005515	F:protein binding
N_viridula_DNassembly_333654_1536	dual specificity protein phosphatase MPK-4	1536	1	0.0	97.0	2	P:GO:0006470; F:GO:0008138	P:protein dephosphorylation; F:protein tyrosine/serine/threonine phosphatase activity	EC:3.1.3.16; EC:3.1.3.41	Protein-serine/threonine phosphatase; 4-nitrophenylphosphatase	IPR020422 (SMART); IPR016278 (PIRSF); IPR000340 (PFAM); IPR029021 (G3DSA:3.90.190.GENE3D); IPR024950 (PANTHER); PTHR10159:SF418 (PANTHER); IPR020422 (PROSITE_PROFILES); IPR000387 (PROSITE_PROFILES); IPR020422 (CDD); IPR029021 (SUPERFAMILY)	P:GO:0006470; F:GO:0008138; P:GO:0016311; F:GO:0016791	P:protein dephosphorylation; F:protein tyrosine/serine/threonine phosphatase activity; P:dephosphorylation; F:phosphatase activity
N_viridula_DNassembly_333668_1327	major facilitator superfamily domain-containing protein 8	1327	1	1.60778E-173	99.0						PTHR23510 (PANTHER); PTHR23510:SF3 (PANTHER); IPR020846 (CDD); IPR036259 (SUPERFAMILY)	no GO terms	no GO terms
N_viridula_DNassembly_333831_1572	tubulin alpha-1 chain	1572	1	0.0	100.0	7	F:GO:0003924; F:GO:0005200; F:GO:0005525; C:GO:0005737; C:GO:0005874; P:GO:0007010; P:GO:0007017	F:GTPase activity; F:structural constituent of cytoskeleton; F:GTP binding; C:cytoplasm; C:microtubule; P:cytoskeleton organization; P:microtubule-based process	EC:3.6.1.15	Nucleoside-triphosphate phosphatase	IPR000217 (PRINTS); IPR002452 (PRINTS); IPR018316 (SMART); IPR003008 (SMART); IPR018316 (PFAM); IPR036525 (G3DSA:3.40.50.GENE3D); IPR037103 (G3DSA:3.30.1330.GENE3D); IPR023123 (G3DSA:1.10.287.GENE3D); IPR003008 (PFAM); PTHR11588:SF243 (PANTHER); IPR000217 (PANTHER); cd02186 (CDD); IPR036525 (SUPERFAMILY); IPR008280 (SUPERFAMILY)	F:GO:0003924; F:GO:0005200; F:GO:0005525; C:GO:0005874; P:GO:0007017	F:GTPase activity; F:structural constituent of cytoskeleton; F:GTP binding; C:microtubule; P:microtubule-based process
N_viridula_DNassembly_333880_904	huntingtin-interacting protein 1 isoform X2	904	1	0.0	99.0	3	F:GO:0005543; P:GO:0006897; F:GO:0030276	F:phospholipid binding; P:endocytosis; F:clathrin binding			IPR013809 (SMART); IPR008942 (G3DSA:1.25.40.GENE3D); IPR011417 (PFAM); IPR030224 (PANTHER); IPR013809 (PROSITE_PROFILES); cd03564 (CDD); IPR008942 (SUPERFAMILY)	F:GO:0005543; P:GO:0006897; F:GO:0030276	F:phospholipid binding; P:endocytosis; F:clathrin binding
N_viridula_DNassembly_334216_7026	muscle LIM protein Mlp84B-like isoform X1	7026	1	0.0	99.0						IPR001781 (SMART); IPR001781 (PFAM); G3DSA:2.10.110.10 (GENE3D); G3DSA:2.10.110.10 (GENE3D); PTHR24215 (PANTHER); PTHR24215 (PANTHER); PTHR24215:SF22 (PANTHER); PTHR24215:SF22 (PANTHER); PTHR24215 (PANTHER); PTHR24215:SF22 (PANTHER); IPR001781 (PROSITE_PROFILES); IPR001781 (PROSITE_PROFILES); IPR001781 (PROSITE_PROFILES); cd09326 (CDD); cd09326 (CDD); cd09326 (CDD); SSF57716 (SUPERFAMILY); SSF577…	no GO terms	no GO terms
N_viridula_DNassembly_334391_2414	pre-mRNA-splicing regulator female-lethal(2)D isoform X1	2414	1	0.0	99.0	3	P:GO:0000381; C:GO:0005634; P:GO:0080009	P:regulation of alternative mRNA splicing, via spliceosome; C:nucleus; P:mRNA methylation			IPR029732 (PFAM); mobidb-lite (MOBIDB_LITE); mobidb-lite (MOBIDB_LITE); IPR033757 (PANTHER)	P:GO:0000381; C:GO:0005634; P:GO:0080009	P:regulation of alternative mRNA splicing, via spliceosome; C:nucleus; P:mRNA methylation
N_viridula_DNassembly_334512_2217	poly(A)-specific ribonuclease PARN-like isoform X3	2217	1	0.0	97.0	6	F:GO:0003723; F:GO:0004535; C:GO:0005634; C:GO:0005737; P:GO:0006402; F:GO:0046872	F:RNA binding; F:poly(A)-specific ribonuclease activity; C:nucleus; C:cytoplasm; P:mRNA catabolic process; F:metal ion binding	EC:3.1.13; EC:3.1.15; EC:3.1.13.4	Acting on ester bonds; Acting on ester bonds; Poly(A)-specific ribonuclease	IPR012677 (G3DSA:3.30.70.GENE3D); IPR036397 (G3DSA:3.30.420.GENE3D); IPR036397 (G3DSA:3.30.420.GENE3D); IPR006941 (PFAM); IPR036867 (G3DSA:3.30.1370.GENE3D); IPR014789 (PFAM); mobidb-lite (MOBIDB_LITE); PTHR15092:SF26 (PANTHER); PTHR15092 (PANTHER); IPR012337 (SUPERFAMILY); IPR036867 (SUPERFAMILY); IPR035979 (SUPERFAMILY)	F:GO:0003676; F:GO:0003723; F:GO:0004535; C:GO:0005634; C:GO:0005737; P:GO:0006402; F:GO:0046872	F:nucleic acid binding; F:RNA binding; F:poly(A)-specific ribonuclease activity; C:nucleus; C:cytoplasm; P:mRNA catabolic process; F:metal ion binding
N_viridula_DNassembly_334640_3259	putative oxidoreductase GLYR1 homolog	3259	1	0.0	96.0	3	F:GO:0004616; F:GO:0051287; P:GO:0055114	F:phosphogluconate dehydrogenase (decarboxylating) activity; F:NAD binding; P:oxidation-reduction process	EC:1.1.1.44	Phosphogluconate dehydrogenase (NADP(+)-dependent, decarboxylating)	IPR000313 (SMART); G3DSA:3.40.50.720 (GENE3D); IPR006115 (PFAM); IPR013328 (G3DSA:1.10.1040.GENE3D); IPR029154 (PFAM); IPR000313 (PFAM); G3DSA:2.30.30.140 (GENE3D); mobidb-lite (MOBIDB_LITE); mobidb-lite (MOBIDB_LITE); PTHR43580 (PANTHER); IPR000313 (PROSITE_PROFILES); SSF63748 (SUPERFAMILY); IPR036291 (SUPERFAMILY); IPR008927 (SUPERFAMILY)	F:GO:0004616; F:GO:0016491; F:GO:0051287; P:GO:0055114	F:phosphogluconate dehydrogenase (decarboxylating) activity; F:oxidoreductase activity; F:NAD binding; P:oxidation-reduction process
N_viridula_DNassembly_334657_2662	uncharacterized protein LOC106670478 isoform X3	2662	1	1.85976E-173	75.0						IPR032763 (PFAM); mobidb-lite (MOBIDB_LITE); mobidb-lite (MOBIDB_LITE); mobidb-lite (MOBIDB_LITE); PTHR21723:SF0 (PANTHER); IPR026160 (PANTHER)	no GO terms	no GO terms
N_viridula_DNassembly_334915_1369	oligoribonuclease, mitochondrial isoform X2	1369	1	2.28991E-83	93.0	1	F:GO:0003676	F:nucleic acid binding			IPR036397 (G3DSA:3.30.420.GENE3D); IPR013520 (PFAM); PTHR11046:SF0 (PANTHER); PTHR11046 (PANTHER); IPR012337 (SUPERFAMILY)	F:GO:0003676	F:nucleic acid binding
N_viridula_DNassembly_335010_1949	peptidyl-tRNA hydrolase 2, mitochondrial-like isoform X2	1949	1	4.88495E-15	87.0	1	F:GO:0004045	F:aminoacyl-tRNA hydrolase activity	EC:3.1.1.29; EC:3.1.1.1	Aminoacyl-tRNA hydrolase; Carboxylesterase	IPR002833 (PFAM); IPR023476 (G3DSA:3.40.1490.GENE3D); IPR023476 (SUPERFAMILY)	F:GO:0004045	F:aminoacyl-tRNA hydrolase activity
N_viridula_DNassembly_335078_1648	putative fatty acyl-CoA reductase CG5065	1648	1	0.0	95.0	1	F:GO:0080019	F:fatty-acyl-CoA reductase (alcohol-forming) activity			G3DSA:3.40.50.720 (GENE3D); IPR013120 (PFAM); IPR033640 (PFAM); PTHR11011:SF24 (PANTHER); IPR026055 (PANTHER); IPR033640 (CDD); cd05236 (CDD); IPR036291 (SUPERFAMILY)	F:GO:0080019	F:fatty-acyl-CoA reductase (alcohol-forming) activity
N_viridula_DNassembly_335169_2155	nose resistant to fluoxetine protein 6	2155	1	0.0	97.0	1	F:GO:0016747	F:transferase activity, transferring acyl groups other than amino-acyl groups			IPR002656 (PFAM); mobidb-lite (MOBIDB_LITE); PTHR11161:SF46 (PANTHER); PTHR11161 (PANTHER)	F:GO:0016747	F:transferase activity, transferring acyl groups other than amino-acyl groups
N_viridula_DNassembly_335171_3746	intraflagellar transport protein 52 homolog isoform X1	3746	1	0.0	95.0						IPR018972 (PFAM); IPR007146 (PFAM); mobidb-lite (MOBIDB_LITE); mobidb-lite (MOBIDB_LITE); mobidb-lite (MOBIDB_LITE); PTHR13237 (PANTHER); PTHR13237:SF8 (PANTHER); PTHR13237 (PANTHER)	no GO terms	no GO terms
N_viridula_DNassembly_335191_1357	protein spaetzle 4	1357	1	1.69177E-141	98.0						IPR032104 (PFAM); IPR029034 (G3DSA:2.10.90.GENE3D); mobidb-lite (MOBIDB_LITE); PTHR23199 (PANTHER); PTHR23199:SF5 (PANTHER); PTHR23199 (PANTHER); IPR029034 (SUPERFAMILY)	no GO terms	no GO terms
N_viridula_DNassembly_335206_2743	protein YIPF3-like	2743	1	2.66856E-108	95.0						PTHR15627 (PANTHER); IPR026637 (PTHR15627:PANTHER)	no GO terms	no GO terms
N_viridula_DNassembly_335213_3089	WD repeat-containing protein 75	3089	1	0.0	95.0	1	F:GO:0005515	F:protein binding			IPR001680 (SMART); IPR015943 (G3DSA:2.130.10.GENE3D); mobidb-lite (MOBIDB_LITE); PTHR44215 (PANTHER); IPR017986 (PROSITE_PROFILES); IPR036322 (SUPERFAMILY); IPR011047 (SUPERFAMILY)	F:GO:0005515	F:protein binding
N_viridula_DNassembly_335315_3000	40S ribosomal protein S6	3000	1	1.50349E-121	100.0	3	F:GO:0003735; C:GO:0005840; P:GO:0006412	F:structural constituent of ribosome; C:ribosome; P:translation			IPR001377 (SMART); IPR001377 (PFAM); IPR014401 (PIRSF); IPR001377 (PANTHER)	F:GO:0003735; C:GO:0005622; C:GO:0005840; P:GO:0006412	F:structural constituent of ribosome; C:intracellular; C:ribosome; P:translation
N_viridula_DNassembly_335456_1331	alkaline ceramidase 3-like	1331	1	0.0	97.0	3	P:GO:0006672; C:GO:0016021; F:GO:0016811	P:ceramide metabolic process; C:integral component of membrane; F:hydrolase activity, acting on carbon-nitrogen (but not peptide) bonds, in linear amides			IPR008901 (PFAM); PTHR12956:SF4 (PANTHER); PTHR12956 (PANTHER)	P:GO:0006672; C:GO:0016021; F:GO:0016811	P:ceramide metabolic process; C:integral component of membrane; F:hydrolase activity, acting on carbon-nitrogen (but not peptide) bonds, in linear amides
N_viridula_DNassembly_335497_1137	carbohydrate sulfotransferase 11-like	1137	1	5.30944E-176	90.0	3	F:GO:0008146; C:GO:0016021; P:GO:0016051	F:sulfotransferase activity; C:integral component of membrane; P:carbohydrate biosynthetic process			IPR005331 (PFAM); PTHR12137:SF55 (PANTHER); IPR018011 (PANTHER); IPR027417 (SUPERFAMILY)	F:GO:0008146; C:GO:0016021; P:GO:0016051	F:sulfotransferase activity; C:integral component of membrane; P:carbohydrate biosynthetic process
N_viridula_DNassembly_335502_1571	serine proteinase stubble	1571	1	0.0	97.0	2	F:GO:0004252; P:GO:0006508	F:serine-type endopeptidase activity; P:proteolysis	EC:3.4.21	Acting on peptide bonds (peptidases)	IPR001314 (PRINTS); IPR001254 (SMART); IPR001254 (PFAM); G3DSA:2.40.10.10 (GENE3D); mobidb-lite (MOBIDB_LITE); PTHR44221 (PANTHER); IPR001254 (PROSITE_PROFILES); IPR001254 (CDD); IPR009003 (SUPERFAMILY)	F:GO:0004252; P:GO:0006508	F:serine-type endopeptidase activity; P:proteolysis
N_viridula_DNassembly_335563_3121	transcription factor sem-2-like	3121	1	5.98287E-128	92.0						IPR009071 (SMART); IPR009071 (PFAM); IPR036910 (G3DSA:1.10.30.GENE3D); mobidb-lite (MOBIDB_LITE); mobidb-lite (MOBIDB_LITE); PTHR10270 (PANTHER); PTHR10270:SF288 (PANTHER); IPR009071 (PROSITE_PROFILES); cd01388 (CDD); IPR036910 (SUPERFAMILY)	no GO terms	no GO terms
N_viridula_DNassembly_335728_951	uncharacterized protein LOC106688957 isoform X2	951	1	4.26017E-94	96.0	3	C:GO:0005576; P:GO:0006030; F:GO:0008061	C:extracellular region; P:chitin metabolic process; F:chitin binding			IPR002557 (SMART); G3DSA:2.170.140.10 (GENE3D); IPR002557 (PFAM); PTHR22933:SF27 (PANTHER); PTHR22933 (PANTHER); IPR002557 (PROSITE_PROFILES); IPR036508 (SUPERFAMILY)	C:GO:0005576; P:GO:0006030; F:GO:0008061	C:extracellular region; P:chitin metabolic process; F:chitin binding
N_viridula_DNassembly_335738_2736	ubiquitin carboxyl-terminal hydrolase 20 isoform X1	2736	1	0.0	98.0	3	F:GO:0004843; F:GO:0008270; P:GO:0016579	F:thiol-dependent ubiquitin-specific protease activity; F:zinc ion binding; P:protein deubiquitination	EC:3.4.19.12	Ubiquitinyl hydrolase 1	IPR006615 (SMART); IPR013083 (G3DSA:3.30.40.GENE3D); IPR001607 (PFAM); IPR001394 (PFAM); mobidb-lite (MOBIDB_LITE); PTHR44128:SF2 (PANTHER); PTHR44128 (PANTHER); IPR001607 (PROSITE_PROFILES); IPR006615 (PROSITE_PROFILES); IPR028889 (PROSITE_PROFILES); IPR006615 (PROSITE_PROFILES); IPR038765 (SUPERFAMILY); IPR035927 (SUPERFAMILY); SSF57850 (SUPERFAMILY)	F:GO:0004843; F:GO:0008270; P:GO:0016579; F:GO:0036459	F:thiol-dependent ubiquitin-specific protease activity; F:zinc ion binding; P:protein deubiquitination; F:thiol-dependent ubiquitinyl hydrolase activity
N_viridula_DNassembly_335859_2033	apical junction component 1 homolog isoform X8	2033	1	1.29366E-120	96.0						mobidb-lite (MOBIDB_LITE); mobidb-lite (MOBIDB_LITE)	no GO terms	no GO terms
N_viridula_DNassembly_335874_2371	uncharacterized protein LOC106688881 isoform X3	2371	1	3.91692E-138	98.0	3	F:GO:0005515; C:GO:0005622; P:GO:0006355	F:protein binding; C:intracellular; P:regulation of transcription, DNA-templated			IPR017855 (G3DSA:2.60.200.GENE3D); mobidb-lite (MOBIDB_LITE); PTHR22742 (PANTHER); IPR001132 (PROSITE_PROFILES); IPR008984 (SUPERFAMILY)	F:GO:0005515; C:GO:0005622; P:GO:0006355	F:protein binding; C:intracellular; P:regulation of transcription, DNA-templated
N_viridula_DNassembly_335897_1005	methylglutaconyl-CoA hydratase, mitochondrial	1005	1	1.41557E-165	93.0	2	F:GO:0003824; P:GO:0008152	F:catalytic activity; P:metabolic process			G3DSA:3.90.226.10 (GENE3D); IPR014748 (G3DSA:1.10.12.GENE3D); IPR001753 (PFAM); PTHR11941 (PANTHER); PTHR11941:SF12 (PANTHER); cd06558 (CDD); IPR029045 (SUPERFAMILY)	F:GO:0003824; P:GO:0008152	F:catalytic activity; P:metabolic process
N_viridula_DNassembly_335977_2458	apyrase	2458	1	2.21126E-169	92.0	2	F:GO:0005509; F:GO:0017110	F:calcium ion binding; F:nucleoside-diphosphatase activity	EC:3.6.1.6	Nucleoside diphosphate phosphatase	IPR036258 (G3DSA:2.120.10.GENE3D); IPR009283 (PFAM); PTHR13023:SF3 (PANTHER); IPR009283 (PANTHER); IPR036258 (SUPERFAMILY)	F:GO:0005509; F:GO:0017110	F:calcium ion binding; F:nucleoside-diphosphatase activity
N_viridula_DNassembly_335984_3722	EKC/KEOPS complex subunit TPRKB	3722	1	1.89444E-86	95.0						IPR036504 (G3DSA:3.30.2380.GENE3D); IPR013926 (PFAM); IPR013926 (PANTHER); IPR036504 (SUPERFAMILY)	no GO terms	no GO terms
N_viridula_DNassembly_336026_1736	very-long-chain (3R)-3-hydroxyacyl-CoA dehydratase hpo-8	1736	1	5.19542E-112	82.0						IPR007482 (PFAM); IPR007482 (PANTHER)	no GO terms	no GO terms
N_viridula_DNassembly_336086_2468	alpha-N-acetylglucosaminidase-like isoform X1	2468	1	0.0	88.0						IPR024733 (PFAM); IPR024240 (PFAM); IPR029018 (G3DSA:3.30.379.GENE3D); G3DSA:1.20.120.670 (GENE3D); IPR024732 (PFAM); G3DSA:3.20.20.80 (GENE3D); IPR007781 (PANTHER)	no GO terms	no GO terms
N_viridula_DNassembly_336151_5560	ATP-binding cassette sub-family A member 1-like	5560	1	0.0	92.0	4	F:GO:0005524; C:GO:0016021; F:GO:0042626; P:GO:0055085	F:ATP binding; C:integral component of membrane; F:ATPase activity, coupled to transmembrane movement of substances; P:transmembrane transport	EC:3.6.1.3; EC:3.6.1.15	Adenosinetriphosphatase; Nucleoside-triphosphate phosphatase	IPR003593 (SMART); IPR003439 (PFAM); G3DSA:3.40.50.300 (GENE3D); PF12698 (PFAM); IPR026082 (PANTHER); IPR003439 (PROSITE_PROFILES); IPR003439 (PROSITE_PROFILES); cd03263 (CDD); cd03263 (CDD); IPR027417 (SUPERFAMILY); IPR027417 (SUPERFAMILY)	F:GO:0005524; C:GO:0016021; F:GO:0016887; F:GO:0042626; P:GO:0055085	F:ATP binding; C:integral component of membrane; F:ATPase activity; F:ATPase activity, coupled to transmembrane movement of substances; P:transmembrane transport
N_viridula_DNassembly_336226_2320	ATPase family AAA domain-containing protein 1-A	2320	1	7.06348E-180	99.0	1	F:GO:0005524	F:ATP binding			IPR003593 (SMART); G3DSA:3.40.50.300 (GENE3D); IPR003959 (PFAM); PTHR23074:SF79 (PANTHER); PTHR23074 (PANTHER); cd00009 (CDD); IPR027417 (SUPERFAMILY)	F:GO:0005524	F:ATP binding
N_viridula_DNassembly_336259_1920	monocarboxylate transporter 12-B-like isoform X1	1920	1	0.0	99.0	2	C:GO:0016021; P:GO:0055085	C:integral component of membrane; P:transmembrane transport			IPR011701 (PFAM); G3DSA:1.20.1250.20 (GENE3D); mobidb-lite (MOBIDB_LITE); PTHR11360 (PANTHER); PTHR11360:SF232 (PANTHER); IPR020846 (CDD); IPR036259 (SUPERFAMILY)	C:GO:0016021; P:GO:0055085	C:integral component of membrane; P:transmembrane transport
N_viridula_DNassembly_336406_4510	dorsal-ventral patterning protein Sog isoform X1	4510	1	0.0	97.0	1	F:GO:0005515	F:protein binding			IPR001007 (SMART); IPR001007 (PFAM); G3DSA:2.10.70.10 (GENE3D); PTHR11339:SF285 (PANTHER); PTHR11339 (PANTHER); PTHR11339 (PANTHER); PTHR11339:SF285 (PANTHER); IPR010895 (PROSITE_PROFILES); IPR010895 (PROSITE_PROFILES); IPR001007 (PROSITE_PROFILES); SSF57603 (SUPERFAMILY); SSF57603 (SUPERFAMILY); SSF57603 (SUPERFAMILY)	F:GO:0005515	F:protein binding
N_viridula_DNassembly_336496_1710	estradiol 17-beta-dehydrogenase 11-like isoform X2	1710	1	0.0	97.0						IPR002347 (PRINTS); IPR002347 (PRINTS); G3DSA:3.40.50.720 (GENE3D); IPR002347 (PFAM); PTHR24322:SF730 (PANTHER); PTHR24322 (PANTHER); cd05339 (CDD); IPR036291 (SUPERFAMILY)	no GO terms	no GO terms
N_viridula_DNassembly_336631_1443	histone-lysine N-methyltransferase 2C-like	1443	1	2.08698E-117	88.0						mobidb-lite (MOBIDB_LITE); mobidb-lite (MOBIDB_LITE); mobidb-lite (MOBIDB_LITE); mobidb-lite (MOBIDB_LITE)	no GO terms	no GO terms
N_viridula_DNassembly_336648_966	uncharacterized protein LOC106680877	966	1	1.90348E-126	92.0						IPR038602 (G3DSA:3.15.10.GENE3D); IPR020234 (PFAM)	no GO terms	no GO terms
N_viridula_DNassembly_336701_2130	dnaJ homolog subfamily B member 6 isoform X4	2130	1	4.43981E-128	94.0						IPR001623 (PRINTS); IPR001623 (SMART); IPR036869 (G3DSA:1.10.287.GENE3D); IPR001623 (PFAM); PTHR43948 (PANTHER); IPR001623 (PROSITE_PROFILES); IPR001623 (CDD); IPR036869 (SUPERFAMILY)	no GO terms	no GO terms
N_viridula_DNassembly_336729_2258	OTU domain-containing protein 5 isoform X2	2258	1	0.0	96.0	2	F:GO:0004843; P:GO:0016579	F:thiol-dependent ubiquitin-specific protease activity; P:protein deubiquitination	EC:3.4.19.12	Ubiquitinyl hydrolase 1	G3DSA:3.90.70.80 (GENE3D); IPR003323 (PFAM); mobidb-lite (MOBIDB_LITE); mobidb-lite (MOBIDB_LITE); PTHR12419 (PANTHER); IPR031084 (PTHR12419:PANTHER); IPR031084 (PTHR12419:PANTHER); PTHR12419 (PANTHER); IPR003323 (PROSITE_PROFILES); IPR038765 (SUPERFAMILY)	F:GO:0004843; P:GO:0016579	F:thiol-dependent ubiquitin-specific protease activity; P:protein deubiquitination
N_viridula_DNassembly_336749_2762	tetratricopeptide repeat protein 12-like	2762	1	3.28736E-138	96.0	1	F:GO:0005515	F:protein binding			IPR019734 (SMART); IPR011990 (G3DSA:1.25.40.GENE3D); PTHR22904:SF491 (PANTHER); PTHR22904 (PANTHER); IPR013026 (PROSITE_PROFILES); IPR011990 (SUPERFAMILY)	F:GO:0005515	F:protein binding
N_viridula_DNassembly_337050_3897	vesicle-associated membrane protein-associated protein A	3897	1	1.31053E-148	98.0	1	C:GO:0005789	C:endoplasmic reticulum membrane			IPR016763 (PIRSF); IPR013783 (G3DSA:2.60.40.GENE3D); IPR000535 (PFAM); mobidb-lite (MOBIDB_LITE); PTHR10809:SF95 (PANTHER); IPR016763 (PANTHER); IPR000535 (PROSITE_PROFILES); IPR008962 (SUPERFAMILY)	C:GO:0005789	C:endoplasmic reticulum membrane
N_viridula_DNassembly_337134_1971	protein Red	1971	1	0.0	98.0	1	C:GO:0005634	C:nucleus			IPR012916 (PFAM); IPR012492 (PFAM); mobidb-lite (MOBIDB_LITE); mobidb-lite (MOBIDB_LITE); mobidb-lite (MOBIDB_LITE); mobidb-lite (MOBIDB_LITE); PTHR12765 (PANTHER); IPR012492 (PRODOM)	C:GO:0005634	C:nucleus
N_viridula_DNassembly_337198_4127	UPF0518 protein AGAP011705	4127	1	0.0	96.0						IPR019384 (PFAM); PTHR21705 (PANTHER)	no GO terms	no GO terms
N_viridula_DNassembly_337250_3025	cyclin-L1 isoform X2	3025	1	1.94447E-89	97.0	1	C:GO:0005634	C:nucleus			IPR004367 (SMART); IPR013763 (SMART); G3DSA:1.10.472.10 (GENE3D); PIRSF036580 (PIRSF); mobidb-lite (MOBIDB_LITE); PTHR10026:SF45 (PANTHER); PTHR10026 (PANTHER); IPR013763 (CDD); IPR036915 (SUPERFAMILY)	C:GO:0005634	C:nucleus
N_viridula_DNassembly_337347_2529	tudor and KH domain-containing protein homolog isoform X1	2529	1	0.0	95.0	1	F:GO:0003723	F:RNA binding			IPR002999 (SMART); IPR004087 (SMART); IPR004088 (PFAM); IPR002999 (PFAM); G3DSA:2.30.30.140 (GENE3D); IPR036612 (G3DSA:3.30.1370.GENE3D); IPR035437 (G3DSA:2.40.50.GENE3D); IPR036612 (G3DSA:3.30.1370.GENE3D); mobidb-lite (MOBIDB_LITE); PTHR22948 (PANTHER); PTHR22948:SF22 (PANTHER); PTHR22948 (PANTHER); IPR002999 (PROSITE_PROFILES); PS50084 (PROSITE_PROFILES); PS50084 (PROSITE_PROFILES); cd04508 (C…	F:GO:0003676; F:GO:0003723	F:nucleic acid binding; F:RNA binding
N_viridula_DNassembly_337417_2539	ATP-dependent RNA helicase DDX54	2539	1	0.0	97.0	4	F:GO:0003723; F:GO:0004004; F:GO:0005524; C:GO:0005634	F:RNA binding; F:ATP-dependent RNA helicase activity; F:ATP binding; C:nucleus	EC:3.6.1.3; EC:3.6.1.15	Adenosinetriphosphatase; Nucleoside-triphosphate phosphatase	IPR001650 (SMART); IPR012541 (SMART); IPR014001 (SMART); IPR001650 (PFAM); IPR012541 (PFAM); G3DSA:3.40.50.300 (GENE3D); G3DSA:3.40.50.300 (GENE3D); IPR011545 (PFAM); mobidb-lite (MOBIDB_LITE); IPR033517 (PTHR24031:PANTHER); PTHR24031 (PANTHER); IPR012541 (PRODOM); IPR001650 (PROSITE_PROFILES); IPR014014 (PROSITE_PROFILES); IPR014001 (PROSITE_PROFILES); IPR001650 (CDD); cd00268 (CDD); IPR027417 (…	F:GO:0003676; F:GO:0003723; F:GO:0004004; F:GO:0005524; C:GO:0005634	F:nucleic acid binding; F:RNA binding; F:ATP-dependent RNA helicase activity; F:ATP binding; C:nucleus
N_viridula_DNassembly_337447_4137	zinc finger protein DPF3 isoform X2	4137	1	6.51651E-95	82.0						IPR001965 (SMART); IPR013083 (G3DSA:3.30.40.GENE3D); IPR019787 (PFAM); PTHR10615 (PANTHER); PTHR10615:SF13 (PANTHER); IPR019787 (PROSITE_PROFILES); IPR019787 (PROSITE_PROFILES); cd15619 (CDD); IPR011011 (SUPERFAMILY); IPR011011 (SUPERFAMILY)	no GO terms	no GO terms
N_viridula_DNassembly_337543_1931	spermine synthase isoform X1	1931	1	0.0	98.0	2	P:GO:0006597; F:GO:0016768	P:spermine biosynthetic process; F:spermine synthase activity	EC:2.5.1.22	Spermine synthase	G3DSA:3.40.50.150 (GENE3D); IPR037163 (G3DSA:2.30.140.GENE3D); IPR035246 (PFAM); PF01564 (PFAM); IPR015576 (PTHR11558:PANTHER); PTHR11558 (PANTHER); IPR030374 (PROSITE_PROFILES); cd02440 (CDD); IPR029063 (SUPERFAMILY)	P:GO:0006597; F:GO:0016768	P:spermine biosynthetic process; F:spermine synthase activity
N_viridula_DNassembly_337549_1752	uncharacterized protein LOC106680344	1752	1	2.29903E-122	86.0	2	F:GO:0004061; P:GO:0019441	F:arylformamidase activity; P:tryptophan catabolic process to kynurenine	EC:3.5.1.9	Arylformamidase	IPR037175 (G3DSA:3.50.30.GENE3D); IPR007325 (PFAM); PTHR43564 (PANTHER); PTHR43564:SF1 (PANTHER); IPR037175 (SUPERFAMILY)	F:GO:0004061; P:GO:0019441	F:arylformamidase activity; P:tryptophan catabolic process to kynurenine
N_viridula_DNassembly_337581_2060	1-phosphatidylinositol 4,5-bisphosphate phosphodiesterase gamma-1	2060	1	0.0	99.0	4	F:GO:0004435; F:GO:0005515; P:GO:0006629; P:GO:0035556	F:phosphatidylinositol phospholipase C activity; F:protein binding; P:lipid metabolic process; P:intracellular signal transduction	EC:3.1.4.11; EC:3.1.4.3	Phosphoinositide phospholipase C; Phospholipase C	IPR001452 (PRINTS); IPR001192 (PRINTS); IPR001452 (SMART); IPR000008 (SMART); IPR001711 (SMART); IPR017946 (G3DSA:3.20.20.GENE3D); IPR000008 (PFAM); IPR001452 (PFAM); IPR035892 (G3DSA:2.60.40.GENE3D); G3DSA:2.30.30.40 (GENE3D); IPR001711 (PFAM); IPR001192 (PANTHER); PTHR10336:SF91 (PANTHER); IPR001452 (PROSITE_PROFILES); IPR001711 (PROSITE_PROFILES); IPR000008 (PROSITE_PROFILES); cd11825 (CDD); c…	F:GO:0004435; F:GO:0005515; P:GO:0006629; P:GO:0007165; F:GO:0008081; P:GO:0035556	F:phosphatidylinositol phospholipase C activity; F:protein binding; P:lipid metabolic process; P:signal transduction; F:phosphoric diester hydrolase activity; P:intracellular signal transduction
N_viridula_DNassembly_337592_4354	glutamic acid-rich protein-like	4354	1	0.0	97.0	2	F:GO:0003676; F:GO:0008270	F:nucleic acid binding; F:zinc ion binding			IPR003604 (SMART); mobidb-lite (MOBIDB_LITE); mobidb-lite (MOBIDB_LITE); PTHR15491 (PANTHER)	F:GO:0003676; F:GO:0008270	F:nucleic acid binding; F:zinc ion binding
N_viridula_DNassembly_337670_2177	lanC-like protein 1 isoform X2	2177	1	0.0	94.0	1	F:GO:0003824	F:catalytic activity			IPR020464 (PRINTS); IPR007822 (PRINTS); IPR007822 (SMART); IPR007822 (PFAM); IPR012341 (G3DSA:1.50.10.GENE3D); PTHR12736:SF21 (PANTHER); PTHR12736 (PANTHER); IPR020464 (CDD); SSF158745 (SUPERFAMILY)	F:GO:0003824	F:catalytic activity
N_viridula_DNassembly_337685_1225	TATA-box-binding protein 2	1225	1	2.62577E-153	97.0	2	F:GO:0003677; P:GO:0006352	F:DNA binding; P:DNA-templated transcription, initiation			IPR000814 (PRINTS); IPR012295 (G3DSA:3.30.310.GENE3D); IPR000814 (PFAM); IPR012295 (G3DSA:3.30.310.GENE3D); mobidb-lite (MOBIDB_LITE); PTHR10126:SF20 (PANTHER); IPR000814 (PANTHER); IPR033710 (CDD); SSF55945 (SUPERFAMILY); SSF55945 (SUPERFAMILY)	F:GO:0003677; P:GO:0006352	F:DNA binding; P:DNA-templated transcription, initiation
N_viridula_DNassembly_337708_3773	serine/threonine-protein kinase ULK2 isoform X2	3773	1	0.0	96.0	3	F:GO:0004674; F:GO:0005524; P:GO:0006468	F:protein serine/threonine kinase activity; F:ATP binding; P:protein phosphorylation	EC:2.7.11	Transferring phosphorus-containing groups	IPR000719 (SMART); G3DSA:1.20.58.280 (GENE3D); G3DSA:3.30.200.20 (GENE3D); G3DSA:1.10.510.10 (GENE3D); IPR022708 (PFAM); PIRSF000615 (PIRSF); IPR000719 (PFAM); mobidb-lite (MOBIDB_LITE); PTHR24348 (PANTHER); PTHR24348 (PANTHER); PTHR24348:SF36 (PANTHER); PTHR24348:SF36 (PANTHER); PTHR24348 (PANTHER); PTHR24348:SF36 (PANTHER); PTHR24348 (PANTHER); IPR000719 (PROSITE_PROFILES); IPR011009 (SUPERFAMI…	F:GO:0004672; F:GO:0004674; F:GO:0005524; P:GO:0006468	F:protein kinase activity; F:protein serine/threonine kinase activity; F:ATP binding; P:protein phosphorylation
N_viridula_DNassembly_337735_1689	uncharacterized protein LOC106691472	1689	1	6.07178E-41	95.0						no IPS match	no IPS match	no IPS match
N_viridula_DNassembly_337827_2453	transcription initiation factor TFIID subunit 4 isoform X1	2453	1	0.0	98.0	5	F:GO:0003700; C:GO:0005669; P:GO:0006352; P:GO:0006355; F:GO:0046982	F:DNA binding transcription factor activity; C:transcription factor TFIID complex; P:DNA-templated transcription, initiation; P:regulation of transcription, DNA-templated; F:protein heterodimerization activity			IPR003894 (SMART); IPR009072 (G3DSA:1.10.20.GENE3D); IPR007900 (PFAM); IPR003894 (PFAM); IPR037249 (G3DSA:1.20.120.GENE3D); mobidb-lite (MOBIDB_LITE); PTHR15138 (PANTHER); IPR003894 (PROSITE_PROFILES); IPR007900 (CDD); IPR009072 (SUPERFAMILY); IPR037249 (SUPERFAMILY)	F:GO:0003700; C:GO:0005669; P:GO:0006352; P:GO:0006355; F:GO:0046982	F:DNA binding transcription factor activity; C:transcription factor TFIID complex; P:DNA-templated transcription, initiation; P:regulation of transcription, DNA-templated; F:protein heterodimerization activity
N_viridula_DNassembly_337925_3056	brahma-associated protein of 60 kDa isoform X4	3056	1	0.0	100.0	4	F:GO:0005515; C:GO:0016514; C:GO:0071564; C:GO:0071565	F:protein binding; C:SWI/SNF complex; C:npBAF complex; C:nBAF complex			IPR019835 (SMART); IPR036885 (G3DSA:1.10.245.GENE3D); IPR003121 (PFAM); PTHR13844 (PANTHER); IPR038041 (PTHR13844:PANTHER); IPR036885 (SUPERFAMILY)	F:GO:0005515; C:GO:0016514; C:GO:0071564; C:GO:0071565	F:protein binding; C:SWI/SNF complex; C:npBAF complex; C:nBAF complex
N_viridula_DNassembly_337942_3355	probable low-specificity L-threonine aldolase 1	3355	1	0.0	96.0	2	P:GO:0006520; F:GO:0016829	P:cellular amino acid metabolic process; F:lyase activity			IPR015422 (G3DSA:3.90.1150.GENE3D); IPR023603 (PIRSF); IPR015421 (G3DSA:3.40.640.GENE3D); IPR001597 (PFAM); IPR023603 (PANTHER); IPR015424 (SUPERFAMILY)	F:GO:0003824; P:GO:0006520; F:GO:0016829	F:catalytic activity; P:cellular amino acid metabolic process; F:lyase activity
N_viridula_DNassembly_337961_5065	semaphorin-1A-like	5065	1	0.0	99.0	1	F:GO:0005515	F:protein binding			IPR001627 (SMART); IPR016201 (SMART); IPR001627 (PFAM); G3DSA:3.30.1680.10 (GENE3D); IPR002165 (PFAM); IPR015943 (G3DSA:2.130.10.GENE3D); mobidb-lite (MOBIDB_LITE); PTHR11036:SF87 (PANTHER); IPR027231 (PANTHER); IPR001627 (PROSITE_PROFILES); cd11237 (CDD); SSF103575 (SUPERFAMILY); IPR036352 (SUPERFAMILY)	F:GO:0005515	F:protein binding
N_viridula_DNassembly_338039_4812	actin cytoskeleton-regulatory complex protein PAN1	4812	1	0.0	98.0	5	C:GO:0005912; P:GO:0030950; P:GO:0042249; F:GO:0051015; P:GO:0090251	C:adherens junction; P:establishment or maintenance of actin cytoskeleton polarity; P:establishment of planar polarity of embryonic epithelium; F:actin filament binding; P:protein localization involved in establishment of planar polarity			IPR014799 (PFAM); mobidb-lite (MOBIDB_LITE); mobidb-lite (MOBIDB_LITE); mobidb-lite (MOBIDB_LITE); mobidb-lite (MOBIDB_LITE); mobidb-lite (MOBIDB_LITE); mobidb-lite (MOBIDB_LITE); mobidb-lite (MOBIDB_LITE); mobidb-lite (MOBIDB_LITE); IPR030493 (PTHR15012:PANTHER); IPR027685 (PANTHER); IPR027685 (PANTHER); IPR030493 (PTHR15012:PANTHER); IPR027685 (PANTHER); IPR030493 (PTHR15012:PANTHER); IPR014799…	F:GO:0003779; C:GO:0005912; P:GO:0030950; P:GO:0042249; F:GO:0051015; P:GO:0090251	F:actin binding; C:adherens junction; P:establishment or maintenance of actin cytoskeleton polarity; P:establishment of planar polarity of embryonic epithelium; F:actin filament binding; P:protein localization involved in establishment of planar polarity
N_viridula_DNassembly_338065_2674	apoptosis-inducing factor 1, mitochondrial-like	2674	1	0.0	85.0	4	F:GO:0016491; F:GO:0046983; F:GO:0050660; P:GO:0055114	F:oxidoreductase activity; F:protein dimerization activity; F:flavin adenine dinucleotide binding; P:oxidation-reduction process			PR00368 (PRINTS); PR00411 (PRINTS); SM01353 (SMART); IPR036188 (G3DSA:3.50.50.GENE3D); IPR036188 (G3DSA:3.50.50.GENE3D); IPR016156 (G3DSA:3.30.390.GENE3D); IPR029324 (PFAM); IPR023753 (PFAM); mobidb-lite (MOBIDB_LITE); PTHR43557:SF4 (PANTHER); PTHR43557 (PANTHER); IPR036188 (SUPERFAMILY); IPR016156 (SUPERFAMILY)	F:GO:0016491; F:GO:0046983; F:GO:0050660; P:GO:0055114	F:oxidoreductase activity; F:protein dimerization activity; F:flavin adenine dinucleotide binding; P:oxidation-reduction process
N_viridula_DNassembly_338084_3366	unconventional myosin-IXa-like isoform X2	3366	1	0.0	99.0	6	F:GO:0003777; F:GO:0005524; P:GO:0007018; P:GO:0007165; F:GO:0008017; C:GO:0016459	F:microtubule motor activity; F:ATP binding; P:microtubule-based movement; P:signal transduction; F:microtubule binding; C:myosin complex	EC:3.6.1.15	Nucleoside-triphosphate phosphatase	IPR001609 (PRINTS); IPR001609 (SMART); IPR000159 (SMART); IPR000159 (PFAM); IPR036961 (G3DSA:3.40.850.GENE3D); IPR036961 (G3DSA:3.40.850.GENE3D); G3DSA:1.20.58.530 (GENE3D); IPR001609 (PFAM); G3DSA:3.10.20.90 (GENE3D); G3DSA:1.20.120.720 (GENE3D); G3DSA:1.10.10.820 (GENE3D); PTHR13140 (PANTHER); PTHR13140:SF550 (PANTHER); IPR000159 (PROSITE_PROFILES); IPR001609 (PROSITE_PROFILES); IPR036023 (CDD)…	F:GO:0003774; F:GO:0003777; F:GO:0005524; P:GO:0007018; P:GO:0007165; F:GO:0008017; C:GO:0016459	F:motor activity; F:microtubule motor activity; F:ATP binding; P:microtubule-based movement; P:signal transduction; F:microtubule binding; C:myosin complex
N_viridula_DNassembly_338176_2577	putative E3 ubiquitin-protein ligase UBR7 isoform X1	2577	1	0.0	90.0	1	F:GO:0008270	F:zinc ion binding			IPR003126 (SMART); IPR003126 (PFAM); IPR013083 (G3DSA:3.30.40.GENE3D); mobidb-lite (MOBIDB_LITE); PTHR13513 (PANTHER); IPR003126 (PROSITE_PROFILES); cd15542 (CDD); IPR011011 (SUPERFAMILY)	F:GO:0008270	F:zinc ion binding
N_viridula_DNassembly_338386_1386	heparan sulfate 2-O-sulfotransferase 1 isoform X3	1386	1	0.0	98.0	2	F:GO:0008146; C:GO:0016021	F:sulfotransferase activity; C:integral component of membrane			IPR005331 (PFAM); G3DSA:3.40.50.300 (GENE3D); IPR007734 (PANTHER); PTHR12129:SF17 (PANTHER); IPR027417 (SUPERFAMILY)	F:GO:0008146; C:GO:0016021	F:sulfotransferase activity; C:integral component of membrane
N_viridula_DNassembly_338446_3083	beta-1,3-galactosyltransferase 5	3083	1	0.0	97.0	3	P:GO:0006486; F:GO:0008378; C:GO:0016020	P:protein glycosylation; F:galactosyltransferase activity; C:membrane			IPR002659 (PFAM); IPR002659 (PANTHER); PTHR11214:SF148 (PANTHER)	P:GO:0006486; F:GO:0008378; C:GO:0016020	P:protein glycosylation; F:galactosyltransferase activity; C:membrane
N_viridula_DNassembly_338448_3179	forkhead box protein K1 isoform X1	3179	1	3.22423E-175	96.0	3	F:GO:0003700; P:GO:0006355; F:GO:0043565	F:DNA binding transcription factor activity; P:regulation of transcription, DNA-templated; F:sequence-specific DNA binding			IPR001766 (PRINTS); IPR001766 (SMART); IPR036388 (G3DSA:1.10.10.GENE3D); IPR001766 (PFAM); mobidb-lite (MOBIDB_LITE); mobidb-lite (MOBIDB_LITE); mobidb-lite (MOBIDB_LITE); PTHR11829 (PANTHER); PTHR11829:SF128 (PANTHER); PTHR11829 (PANTHER); IPR001766 (PROSITE_PROFILES); IPR001766 (CDD); IPR036390 (SUPERFAMILY)	F:GO:0003700; P:GO:0006355; F:GO:0043565	F:DNA binding transcription factor activity; P:regulation of transcription, DNA-templated; F:sequence-specific DNA binding
N_viridula_DNassembly_338450_4282	uncharacterized protein LOC106692744	4282	1	0.0	96.0						IPR022207 (PFAM); mobidb-lite (MOBIDB_LITE); mobidb-lite (MOBIDB_LITE); mobidb-lite (MOBIDB_LITE); mobidb-lite (MOBIDB_LITE); mobidb-lite (MOBIDB_LITE); PTHR40240 (PANTHER)	no GO terms	no GO terms
N_viridula_DNassembly_338457_1902	probable cytochrome P450 6a14	1902	1	0.0	97.0	4	F:GO:0005506; F:GO:0016705; F:GO:0020037; P:GO:0055114	F:iron ion binding; F:oxidoreductase activity, acting on paired donors, with incorporation or reduction of molecular oxygen; F:heme binding; P:oxidation-reduction process			IPR001128 (PRINTS); IPR002401 (PRINTS); IPR001128 (PFAM); IPR036396 (G3DSA:1.10.630.GENE3D); PTHR24292 (PANTHER); IPR036396 (SUPERFAMILY)	F:GO:0005506; F:GO:0016705; F:GO:0020037; P:GO:0055114	F:iron ion binding; F:oxidoreductase activity, acting on paired donors, with incorporation or reduction of molecular oxygen; F:heme binding; P:oxidation-reduction process
N_viridula_DNassembly_338562_3105	zinc finger protein 271-like isoform X1	3105	1	0.0	95.0	1	F:GO:0003676	F:nucleic acid binding			IPR013087 (SMART); PF00096 (PFAM); G3DSA:3.30.160.60 (GENE3D); G3DSA:3.30.160.60 (GENE3D); PF13912 (PFAM); G3DSA:3.30.160.60 (GENE3D); G3DSA:3.30.160.60 (GENE3D); mobidb-lite (MOBIDB_LITE); PTHR23226 (PANTHER); PTHR23226:SF74 (PANTHER); IPR013087 (PROSITE_PROFILES); IPR013087 (PROSITE_PROFILES); IPR013087 (PROSITE_PROFILES); IPR013087 (PROSITE_PROFILES); IPR013087 (PROSITE_PROFILES); IPR036236 (S…	F:GO:0003676	F:nucleic acid binding
N_viridula_DNassembly_338576_1518	TM2 domain-containing protein almondex	1518	1	2.94805E-158	100.0						IPR007829 (PFAM); PTHR21016:SF7 (PANTHER); PTHR21016 (PANTHER)	no GO terms	no GO terms
N_viridula_DNassembly_338580_1608	nuclear hormone receptor FTZ-F1 isoform X2	1608	1	0.0	99.0	6	F:GO:0003700; F:GO:0003707; C:GO:0005634; P:GO:0006355; F:GO:0008270; F:GO:0043565	F:DNA binding transcription factor activity; F:steroid hormone receptor activity; C:nucleus; P:regulation of transcription, DNA-templated; F:zinc ion binding; F:sequence-specific DNA binding			IPR001723 (PRINTS); IPR001628 (PRINTS); IPR001628 (SMART); IPR000536 (PFAM); IPR001628 (PFAM); IPR013088 (G3DSA:3.30.50.GENE3D); G3DSA:1.10.565.10 (GENE3D); mobidb-lite (MOBIDB_LITE); mobidb-lite (MOBIDB_LITE); IPR016355 (PANTHER); PTHR24086:SF15 (PANTHER); IPR000536 (PROSITE_PROFILES); IPR001628 (PROSITE_PROFILES); cd07167 (CDD); SSF57716 (SUPERFAMILY); IPR035500 (SUPERFAMILY)	F:GO:0003677; F:GO:0003700; F:GO:0003707; C:GO:0005634; P:GO:0006355; F:GO:0008270; F:GO:0043565	F:DNA binding; F:DNA binding transcription factor activity; F:steroid hormone receptor activity; C:nucleus; P:regulation of transcription, DNA-templated; F:zinc ion binding; F:sequence-specific DNA binding
N_viridula_DNassembly_338601_3498	THO complex subunit 1 isoform X1	3498	1	0.0	98.0						IPR021861 (PFAM); PTHR13265:SF0 (PANTHER); PTHR13265 (PANTHER)	no GO terms	no GO terms
N_viridula_DNassembly_338633_2299	glucose dehydrogenase [FAD, quinone]-like	2299	1	0.0	95.0	3	F:GO:0016614; F:GO:0050660; P:GO:0055114	F:oxidoreductase activity, acting on CH-OH group of donors; F:flavin adenine dinucleotide binding; P:oxidation-reduction process			G3DSA:3.30.560.10 (GENE3D); IPR036188 (G3DSA:3.50.50.GENE3D); IPR007867 (PFAM); IPR000172 (PFAM); IPR012132 (PIRSF); PTHR11552 (PANTHER); PTHR11552:SF66 (PANTHER); IPR036188 (SUPERFAMILY); SSF54373 (SUPERFAMILY)	F:GO:0016614; F:GO:0050660; P:GO:0055114	F:oxidoreductase activity, acting on CH-OH group of donors; F:flavin adenine dinucleotide binding; P:oxidation-reduction process
N_viridula_DNassembly_338684_1983	serine/threonine-protein phosphatase 6 regulatory ankyrin repeat subunit C-like isoform X2	1983	1	3.60123E-161	90.0	1	F:GO:0005515	F:protein binding			IPR002110 (SMART); IPR020683 (PFAM); IPR036770 (G3DSA:1.25.40.GENE3D); IPR036770 (G3DSA:1.25.40.GENE3D); IPR036770 (G3DSA:1.25.40.GENE3D); IPR002110 (PROSITE_PROFILES); IPR020683 (PROSITE_PROFILES); IPR002110 (PROSITE_PROFILES); IPR002110 (PROSITE_PROFILES); IPR020683 (CDD); IPR020683 (CDD); IPR036770 (SUPERFAMILY)	F:GO:0005515	F:protein binding
N_viridula_DNassembly_338761_1865	legumain-like isoform X1	1865	1	0.0	91.0	2	P:GO:0006508; F:GO:0008233	P:proteolysis; F:peptidase activity			IPR001096 (PRINTS); IPR001096 (PFAM); IPR001096 (PIRSF); G3DSA:3.40.50.1460 (GENE3D); PTHR12000:SF3 (PANTHER); IPR001096 (PANTHER); PS51257 (PROSITE_PROFILES)	P:GO:0006508; F:GO:0008233	P:proteolysis; F:peptidase activity
N_viridula_DNassembly_338818_2889	probable peptidyl-tRNA hydrolase 2	2889	1	4.94548E-55	88.0	2	F:GO:0004045; F:GO:0005515	F:aminoacyl-tRNA hydrolase activity; F:protein binding	EC:3.1.1.29; EC:3.1.1.1	Aminoacyl-tRNA hydrolase; Carboxylesterase	IPR002833 (PFAM); IPR023476 (G3DSA:3.40.1490.GENE3D); G3DSA:1.10.8.10 (GENE3D); IPR015940 (PFAM); PTHR12649:SF17 (PANTHER); PTHR12649 (PANTHER); IPR015940 (PROSITE_PROFILES); IPR009060 (SUPERFAMILY); IPR023476 (SUPERFAMILY)	F:GO:0004045; F:GO:0005515	F:aminoacyl-tRNA hydrolase activity; F:protein binding
N_viridula_DNassembly_338822_2233	poly(ADP-ribose) glycohydrolase	2233	1	0.0	98.0	2	F:GO:0004649; P:GO:0005975	F:poly(ADP-ribose) glycohydrolase activity; P:carbohydrate metabolic process	EC:3.2.1.143	Poly(ADP-ribose) glycohydrolase	IPR007724 (PFAM); mobidb-lite (MOBIDB_LITE); IPR007724 (PANTHER)	F:GO:0004649; P:GO:0005975	F:poly(ADP-ribose) glycohydrolase activity; P:carbohydrate metabolic process
N_viridula_DNassembly_338932_2146	23 kDa integral membrane protein-like	2146	1	9.99305E-109	89.0	1	C:GO:0016021	C:integral component of membrane			IPR000301 (PRINTS); IPR008952 (G3DSA:1.10.1450.GENE3D); IPR018499 (PFAM); IPR000301 (PIRSF); PTHR19282:SF233 (PANTHER); PTHR19282 (PANTHER); cd03127 (CDD); IPR008952 (SUPERFAMILY)	C:GO:0016021	C:integral component of membrane
N_viridula_DNassembly_338947_3416	protein Tob1 isoform X1	3416	1	0.0	98.0						IPR002087 (PRINTS); IPR002087 (SMART); IPR002087 (PFAM); IPR036054 (G3DSA:1.20.120.GENE3D); mobidb-lite (MOBIDB_LITE); mobidb-lite (MOBIDB_LITE); mobidb-lite (MOBIDB_LITE); mobidb-lite (MOBIDB_LITE); IPR015676 (PANTHER); IPR036054 (SUPERFAMILY)	no GO terms	no GO terms
N_viridula_DNassembly_338951_1812	nuclear factor 1 X-type isoform X7	1812	1	5.5731E-131	100.0	4	F:GO:0003700; C:GO:0005634; P:GO:0006260; P:GO:0006355	F:DNA binding transcription factor activity; C:nucleus; P:DNA replication; P:regulation of transcription, DNA-templated			IPR003619 (SMART); IPR019548 (PFAM); IPR003619 (PFAM); IPR000647 (PANTHER); IPR020604 (PROSITE_PROFILES)	F:GO:0003700; C:GO:0005622; C:GO:0005634; P:GO:0006260; P:GO:0006355	F:DNA binding transcription factor activity; C:intracellular; C:nucleus; P:DNA replication; P:regulation of transcription, DNA-templated
N_viridula_DNassembly_338969_2816	DENN domain-containing protein 5B isoform X1	2816	1	0.0	98.0						IPR005112 (SMART); IPR001194 (SMART); IPR005113 (SMART); G3DSA:3.40.50.11500 (GENE3D); IPR005113 (PFAM); IPR005112 (PFAM); IPR001194 (PFAM); G3DSA:1.20.58.900 (GENE3D); mobidb-lite (MOBIDB_LITE); PTHR10877 (PANTHER); PTHR10877:SF140 (PANTHER); IPR037516 (PROSITE_PROFILES); IPR037213 (SUPERFAMILY)	no GO terms	no GO terms
N_viridula_DNassembly_339025_1561	kazal-type serine protease inhibitor domain-containing protein 1	1561	1	6.04996E-58	97.0	3	P:GO:0001558; F:GO:0005520; C:GO:0005576	P:regulation of cell growth; F:insulin-like growth factor binding; C:extracellular region			IPR003598 (SMART); IPR003599 (SMART); IPR013783 (G3DSA:2.60.40.GENE3D); IPR013098 (PFAM); IPR011390 (PANTHER); PTHR14186:SF19 (PANTHER); IPR007110 (PROSITE_PROFILES); cd00096 (CDD); IPR036179 (SUPERFAMILY)	P:GO:0001558; F:GO:0005520; C:GO:0005576	P:regulation of cell growth; F:insulin-like growth factor binding; C:extracellular region
N_viridula_DNassembly_339055_1537	hypothetical protein OFAS_OFAS004779	1537	1	9.68127E-174	80.0	1	C:GO:0016020	C:membrane			IPR003492 (PRINTS); IPR003492 (PFAM); IPR018460 (PIRSF); G3DSA:1.20.1250.20 (GENE3D); PTHR10981:SF0 (PANTHER); IPR003492 (PANTHER); IPR036259 (SUPERFAMILY)	C:GO:0016020	C:membrane
N_viridula_DNassembly_339069_2612	ubiquitin carboxyl-terminal hydrolase 5	2612	1	0.0	98.0	4	F:GO:0004843; F:GO:0005515; F:GO:0008270; P:GO:0016579	F:thiol-dependent ubiquitin-specific protease activity; F:protein binding; F:zinc ion binding; P:protein deubiquitination	EC:3.4.19.12	Ubiquitinyl hydrolase 1	IPR015940 (SMART); IPR001607 (SMART); IPR015940 (PFAM); IPR013083 (G3DSA:3.30.40.GENE3D); IPR016652 (PIRSF); G3DSA:3.90.70.10 (GENE3D); G3DSA:1.10.8.10 (GENE3D); IPR001394 (PFAM); IPR001607 (PFAM); IPR013083 (G3DSA:3.30.40.GENE3D); G3DSA:1.10.8.10 (GENE3D); PTHR43937 (PANTHER); IPR015940 (PROSITE_PROFILES); IPR015940 (PROSITE_PROFILES); IPR028889 (PROSITE_PROFILES); IPR001607 (PROSITE_PROFILES); …	F:GO:0004843; F:GO:0005515; F:GO:0008270; P:GO:0016579; F:GO:0036459	F:thiol-dependent ubiquitin-specific protease activity; F:protein binding; F:zinc ion binding; P:protein deubiquitination; F:thiol-dependent ubiquitinyl hydrolase activity
N_viridula_DNassembly_339107_4438	E3 ubiquitin-protein ligase Ubr3	4438	1	0.0	98.0						mobidb-lite (MOBIDB_LITE); mobidb-lite (MOBIDB_LITE); PTHR21497 (PANTHER); PTHR21497:SF39 (PANTHER); cd16483 (CDD); SSF57850 (SUPERFAMILY)	no GO terms	no GO terms
N_viridula_DNassembly_339122_3260	zinc finger protein 341-like isoform X1	3260	1	0.0	92.0	1	F:GO:0003676	F:nucleic acid binding			IPR013087 (SMART); PF13912 (PFAM); G3DSA:3.30.160.60 (GENE3D); G3DSA:3.30.160.60 (GENE3D); G3DSA:3.30.160.60 (GENE3D); G3DSA:3.30.160.60 (GENE3D); PF00096 (PFAM); G3DSA:3.30.160.60 (GENE3D); G3DSA:3.30.160.60 (GENE3D); PTHR24376:SF63 (PANTHER); PTHR24376 (PANTHER); IPR013087 (PROSITE_PROFILES); IPR013087 (PROSITE_PROFILES); IPR013087 (PROSITE_PROFILES); IPR013087 (PROSITE_PROFILES); IPR013087 (PR…	F:GO:0003676	F:nucleic acid binding
N_viridula_DNassembly_339130_1485	monocarboxylate transporter 14 isoform X1	1485	1	0.0	91.0	2	C:GO:0016021; P:GO:0055085	C:integral component of membrane; P:transmembrane transport			G3DSA:1.20.1250.20 (GENE3D); IPR011701 (PFAM); G3DSA:1.20.1250.20 (GENE3D); mobidb-lite (MOBIDB_LITE); PTHR11360:SF163 (PANTHER); PTHR11360 (PANTHER); IPR020846 (PROSITE_PROFILES); IPR020846 (CDD); IPR036259 (SUPERFAMILY)	C:GO:0016021; P:GO:0055085	C:integral component of membrane; P:transmembrane transport
N_viridula_DNassembly_339147_2622	uncharacterized protein LOC106679046 isoform X1	2622	1	8.78221E-61	96.0	1	P:GO:0009890	P:negative regulation of biosynthetic process			IPR036717 (G3DSA:3.30.1410.GENE3D)	P:GO:0009890	P:negative regulation of biosynthetic process
N_viridula_DNassembly_339207_1713	ubiquitin-conjugating enzyme E2 R2 isoform X1	1713	1	1.71508E-152	98.0						SM00212 (SMART); IPR016135 (G3DSA:3.10.110.GENE3D); IPR000608 (PFAM); mobidb-lite (MOBIDB_LITE); PTHR24067 (PANTHER); PTHR24067:SF157 (PANTHER); IPR000608 (PROSITE_PROFILES); IPR000608 (CDD); IPR016135 (SUPERFAMILY)	no GO terms	no GO terms
N_viridula_DNassembly_339226_1752	ataxin-10-like	1752	1	0.0	91.0	1	F:GO:0005488	F:binding			IPR011989 (G3DSA:1.25.10.GENE3D); IPR019156 (PFAM); PTHR13255 (PANTHER); IPR016024 (SUPERFAMILY)	F:GO:0005488	F:binding
N_viridula_DNassembly_339233_3847	E3 SUMO-protein ligase PIAS2 isoform X1	3847	1	0.0	98.0	2	F:GO:0008270; F:GO:0019789	F:zinc ion binding; F:SUMO transferase activity			IPR003034 (SMART); IPR023321 (PFAM); IPR004181 (PFAM); IPR013083 (G3DSA:3.30.40.GENE3D); IPR036361 (G3DSA:1.10.720.GENE3D); IPR038654 (G3DSA:2.60.120.GENE3D); mobidb-lite (MOBIDB_LITE); PTHR10782 (PANTHER); IPR027228 (PTHR10782:PANTHER); IPR003034 (PROSITE_PROFILES); IPR023321 (PROSITE_PROFILES); IPR004181 (PROSITE_PROFILES); cd16790 (CDD); IPR036361 (SUPERFAMILY)	F:GO:0008270; F:GO:0019789	F:zinc ion binding; F:SUMO transferase activity
N_viridula_DNassembly_339310_2393	uncharacterized protein LOC106678221	2393	1	0.0	92.0	1	C:GO:0016021	C:integral component of membrane			G3DSA:1.20.140.150 (GENE3D); IPR004031 (PFAM); mobidb-lite (MOBIDB_LITE); PTHR10671 (PANTHER); PTHR10671:SF56 (PANTHER)	C:GO:0016021	C:integral component of membrane
N_viridula_DNassembly_339353_6879	LIM domain only protein 7 isoform X2	6879	1	0.0	96.0						IPR001781 (SMART); IPR031865 (PFAM); G3DSA:2.10.110.10 (GENE3D); mobidb-lite (MOBIDB_LITE); mobidb-lite (MOBIDB_LITE); mobidb-lite (MOBIDB_LITE); mobidb-lite (MOBIDB_LITE); mobidb-lite (MOBIDB_LITE); mobidb-lite (MOBIDB_LITE); mobidb-lite (MOBIDB_LITE); mobidb-lite (MOBIDB_LITE); mobidb-lite (MOBIDB_LITE); mobidb-lite (MOBIDB_LITE); PTHR15551:SF1 (PANTHER); PTHR15551 (PANTHER); PTHR15551:SF1 (PAN…	no GO terms	no GO terms
N_viridula_DNassembly_339364_2655	succinate--CoA ligase [ADP-forming] subunit beta, mitochondrial	2655	1	0.0	98.0	4	F:GO:0003824; F:GO:0005524; P:GO:0006099; F:GO:0046872	F:catalytic activity; F:ATP binding; P:tricarboxylic acid cycle; F:metal ion binding			IPR005809 (PIRSF); G3DSA:3.30.470.20 (GENE3D); IPR005809 (TIGRFAM); IPR013815 (G3DSA:3.30.1490.GENE3D); IPR016102 (G3DSA:3.40.50.GENE3D); IPR013650 (PFAM); IPR005811 (PFAM); IPR005809 (PANTHER); PTHR11815:SF1 (PANTHER); IPR011761 (PROSITE_PROFILES); SSF56059 (SUPERFAMILY); IPR016102 (SUPERFAMILY)	F:GO:0003824; F:GO:0005524; P:GO:0006099; P:GO:0008152; F:GO:0046872	F:catalytic activity; F:ATP binding; P:tricarboxylic acid cycle; P:metabolic process; F:metal ion binding
N_viridula_DNassembly_339365_2027	cleavage and polyadenylation specificity factor subunit 5-like isoform X1	2027	1	2.7515E-162	99.0	4	F:GO:0003729; C:GO:0005849; P:GO:0006378; F:GO:0016787	F:mRNA binding; C:mRNA cleavage factor complex; P:mRNA polyadenylation; F:hydrolase activity			IPR016706 (PIRSF); IPR016706 (PFAM); G3DSA:3.90.79.10 (GENE3D); mobidb-lite (MOBIDB_LITE); PTHR13047:SF0 (PANTHER); IPR016706 (PANTHER); IPR000086 (PROSITE_PROFILES)	F:GO:0003729; C:GO:0005849; P:GO:0006378; F:GO:0016787	F:mRNA binding; C:mRNA cleavage factor complex; P:mRNA polyadenylation; F:hydrolase activity
N_viridula_DNassembly_339375_3305	deoxynucleotidyltransferase terminal-interacting protein 1 isoform X4	3305	1	0.0	98.0						mobidb-lite (MOBIDB_LITE); IPR026064 (PANTHER)	no GO terms	no GO terms
N_viridula_DNassembly_339388_2084	zinc transporter 1	2084	1	0.0	99.0	4	P:GO:0006812; F:GO:0008324; C:GO:0016021; P:GO:0055085	P:cation transport; F:cation transmembrane transporter activity; C:integral component of membrane; P:transmembrane transport			IPR002524 (PFAM); IPR027469 (G3DSA:1.20.1510.GENE3D); IPR002524 (TIGRFAM); PTHR11562 (PANTHER); PTHR11562:SF32 (PANTHER); IPR027469 (SUPERFAMILY); IPR036837 (SUPERFAMILY)	P:GO:0006812; F:GO:0008324; C:GO:0016021; P:GO:0055085	P:cation transport; F:cation transmembrane transporter activity; C:integral component of membrane; P:transmembrane transport
N_viridula_DNassembly_339438_5623	lysine-specific demethylase lid-like isoform X1	5623	1	0.0	96.0						IPR001965 (SMART); IPR013083 (G3DSA:3.30.40.GENE3D); IPR004198 (PFAM); IPR013637 (PFAM); PTHR10694:SF3 (PANTHER); PTHR10694 (PANTHER); PTHR10694 (PANTHER); PTHR10694 (PANTHER); PTHR10694:SF3 (PANTHER); cd15610 (CDD); IPR011011 (SUPERFAMILY)	no GO terms	no GO terms
N_viridula_DNassembly_339476_1941	CUE domain-containing protein 1	1941	1	2.1648E-130	89.0						mobidb-lite (MOBIDB_LITE); PTHR13467 (PANTHER)	no GO terms	no GO terms
N_viridula_DNassembly_339477_3119	leucine-rich repeats and immunoglobulin-like domains protein 3 isoform X1	3119	1	0.0	96.0	1	F:GO:0005515	F:protein binding			IPR003591 (SMART); IPR000372 (SMART); SM00365 (SMART); IPR003598 (SMART); IPR003599 (SMART); IPR032675 (G3DSA:3.80.10.GENE3D); IPR013783 (G3DSA:2.60.40.GENE3D); IPR032675 (G3DSA:3.80.10.GENE3D); IPR013783 (G3DSA:2.60.40.GENE3D); IPR013098 (PFAM); IPR001611 (PFAM); PF13927 (PFAM); IPR013783 (G3DSA:2.60.40.GENE3D); IPR026906 (PFAM); IPR032675 (G3DSA:3.80.10.GENE3D); mobidb-lite (MOBIDB_LITE); PTHR4…	F:GO:0005515	F:protein binding
N_viridula_DNassembly_339550_1639	acid phosphatase type 7-like isoform X2	1639	1	0.0	95.0	2	F:GO:0003993; F:GO:0046872	F:acid phosphatase activity; F:metal ion binding	EC:3.1.3.41; EC:3.1.3.2	4-nitrophenylphosphatase; Acid phosphatase	IPR025733 (PFAM); IPR004843 (PFAM); IPR015914 (PFAM); IPR008963 (G3DSA:2.60.40.GENE3D); IPR029052 (G3DSA:3.60.21.GENE3D); PTHR22953 (PANTHER); PTHR22953:SF9 (PANTHER); cd00839 (CDD); IPR008963 (SUPERFAMILY); SSF56300 (SUPERFAMILY)	F:GO:0003993; F:GO:0016787; F:GO:0046872	F:acid phosphatase activity; F:hydrolase activity; F:metal ion binding
N_viridula_DNassembly_339553_3824	integrin alpha-PS1-like isoform X1	3824	1	0.0	98.0	2	P:GO:0007155; C:GO:0008305	P:cell adhesion; C:integrin complex			IPR000413 (PRINTS); IPR013519 (SMART); G3DSA:2.60.40.1460 (GENE3D); IPR028994 (G3DSA:2.130.10.GENE3D); IPR013517 (PFAM); IPR013649 (PFAM); G3DSA:1.20.5.930 (GENE3D); G3DSA:2.60.40.1510 (GENE3D); G3DSA:2.60.40.1530 (GENE3D); PTHR23220:SF9 (PANTHER); PTHR23220 (PANTHER); IPR013519 (PROSITE_PROFILES); IPR013519 (PROSITE_PROFILES); IPR013519 (PROSITE_PROFILES); IPR013519 (PROSITE_PROFILES); IPR013519…	P:GO:0007155; C:GO:0008305	P:cell adhesion; C:integrin complex
N_viridula_DNassembly_339597_3104	peroxiredoxin-2 isoform X1	3104	1	5.44293E-125	95.0	3	P:GO:0045454; F:GO:0051920; P:GO:0055114	P:cell redox homeostasis; F:peroxiredoxin activity; P:oxidation-reduction process	EC:1.11.1.15	Peroxiredoxin	IPR024706 (PIRSF); G3DSA:3.40.30.10 (GENE3D); IPR000866 (PFAM); IPR019479 (PFAM); PTHR10681:SF102 (PANTHER); PTHR10681 (PANTHER); IPR013766 (PROSITE_PROFILES); cd03015 (CDD); IPR036249 (SUPERFAMILY)	F:GO:0016209; F:GO:0016491; P:GO:0045454; F:GO:0051920; P:GO:0055114	F:antioxidant activity; F:oxidoreductase activity; P:cell redox homeostasis; F:peroxiredoxin activity; P:oxidation-reduction process
N_viridula_DNassembly_339600_1408	alpha-crystallin A chain	1408	1	5.41025E-114	95.0						IPR001436 (PRINTS); IPR001436 (PIRSF); IPR002068 (PFAM); IPR008978 (G3DSA:2.60.40.GENE3D); mobidb-lite (MOBIDB_LITE); PTHR11527:SF37 (PANTHER); IPR031107 (PANTHER); IPR002068 (PROSITE_PROFILES); cd06526 (CDD); IPR008978 (SUPERFAMILY)	no GO terms	no GO terms
N_viridula_DNassembly_339611_2643	frizzled-2	2643	1	0.0	99.0	4	F:GO:0005515; C:GO:0016021; P:GO:0016055; F:GO:0042813	F:protein binding; C:integral component of membrane; P:Wnt signaling pathway; F:Wnt-activated receptor activity			IPR000539 (PRINTS); IPR000539 (SMART); IPR020067 (SMART); IPR036790 (G3DSA:1.10.2000.GENE3D); IPR020067 (PFAM); G3DSA:1.20.1070.10 (GENE3D); IPR000539 (PFAM); IPR026552 (PTHR11309:PANTHER); IPR015526 (PANTHER); IPR017981 (PROSITE_PROFILES); IPR020067 (PROSITE_PROFILES); cd15034 (CDD); cd07458 (CDD); IPR036790 (SUPERFAMILY)	F:GO:0004888; F:GO:0005515; P:GO:0007166; C:GO:0016020; C:GO:0016021; P:GO:0016055; F:GO:0042813	F:transmembrane signaling receptor activity; F:protein binding; P:cell surface receptor signaling pathway; C:membrane; C:integral component of membrane; P:Wnt signaling pathway; F:Wnt-activated receptor activity
N_viridula_DNassembly_339670_5380	vitellogenin receptor	5380	1	0.0	95.0	2	F:GO:0005509; F:GO:0005515	F:calcium ion binding; F:protein binding			IPR002172 (PRINTS); IPR000033 (SMART); IPR000742 (SMART); IPR001881 (SMART); IPR002172 (SMART); G3DSA:4.10.400.10 (GENE3D); G3DSA:2.10.25.10 (GENE3D); IPR026823 (PFAM); IPR000033 (PFAM); G3DSA:4.10.1220.10 (GENE3D); G3DSA:4.10.400.10 (GENE3D); G3DSA:4.10.400.10 (GENE3D); IPR002172 (PFAM); IPR011042 (G3DSA:2.120.10.GENE3D); G3DSA:4.10.400.10 (GENE3D); IPR001881 (PFAM); G3DSA:2.10.25.10 (GENE3D); G…	F:GO:0005509; F:GO:0005515	F:calcium ion binding; F:protein binding
N_viridula_DNassembly_339673_2168	uridine diphosphate glucose pyrophosphatase-like	2168	1	8.02391E-112	92.0	2	F:GO:0016818; F:GO:0046872	F:hydrolase activity, acting on acid anhydrides, in phosphorus-containing anhydrides; F:metal ion binding			IPR004385 (TIGRFAM); G3DSA:3.90.79.10 (GENE3D); PTHR11839 (PANTHER); PTHR11839:SF15 (PANTHER); IPR000086 (PROSITE_PROFILES); cd03424 (CDD); IPR015797 (SUPERFAMILY)	F:GO:0016787; F:GO:0016818; F:GO:0046872	F:hydrolase activity; F:hydrolase activity, acting on acid anhydrides, in phosphorus-containing anhydrides; F:metal ion binding
N_viridula_DNassembly_339728_1659	protein abrupt-like	1659	1	0.0	99.0	1	F:GO:0005515	F:protein binding			IPR000210 (SMART); IPR000210 (PFAM); G3DSA:3.30.710.10 (GENE3D); mobidb-lite (MOBIDB_LITE); mobidb-lite (MOBIDB_LITE); PTHR23110 (PANTHER); IPR000210 (PROSITE_PROFILES); IPR011333 (SUPERFAMILY)	F:GO:0005515	F:protein binding
N_viridula_DNassembly_339783_4090	GPI ethanolamine phosphate transferase 3 isoform X1	4090	1	0.0	97.0	2	P:GO:0006506; F:GO:0051377	P:GPI anchor biosynthetic process; F:mannose-ethanolamine phosphotransferase activity			IPR002591 (PFAM); IPR017849 (G3DSA:3.40.720.GENE3D); PTHR23071 (PANTHER); IPR037675 (CDD); IPR017850 (SUPERFAMILY)	F:GO:0003824; P:GO:0006506; P:GO:0008152; F:GO:0051377	F:catalytic activity; P:GPI anchor biosynthetic process; P:metabolic process; F:mannose-ethanolamine phosphotransferase activity
N_viridula_DNassembly_339815_3097	DNA polymerase theta-like isoform X2	3097	1	0.0	89.0	3	F:GO:0003677; F:GO:0003887; P:GO:0006261	F:DNA binding; F:DNA-directed DNA polymerase activity; P:DNA-dependent DNA replication	EC:2.7.7.7	DNA-directed DNA polymerase	IPR002298 (PRINTS); IPR001098 (SMART); IPR036397 (G3DSA:3.30.420.GENE3D); G3DSA:3.30.70.370 (GENE3D); G3DSA:1.10.150.20 (GENE3D); IPR001098 (PFAM); mobidb-lite (MOBIDB_LITE); IPR002298 (PANTHER); PTHR10133:SF27 (PANTHER); cd08638 (CDD); SSF56672 (SUPERFAMILY); IPR012337 (SUPERFAMILY)	F:GO:0003676; F:GO:0003677; F:GO:0003887; P:GO:0006260; P:GO:0006261	F:nucleic acid binding; F:DNA binding; F:DNA-directed DNA polymerase activity; P:DNA replication; P:DNA-dependent DNA replication
N_viridula_DNassembly_339955_600	defensin-2-like isoform X3	600	1	2.70527E-52	84.0	1	P:GO:0006952	P:defense response			IPR003614 (SMART); IPR036574 (G3DSA:3.30.30.GENE3D); IPR001542 (PFAM); IPR001542 (PROSITE_PROFILES); IPR036574 (SUPERFAMILY)	P:GO:0006952	P:defense response
N_viridula_DNassembly_340004_1234	E3 ubiquitin-protein ligase KCMF1 isoform X2	1234	1	1.44779E-155	96.0	1	F:GO:0008270	F:zinc ion binding			IPR000433 (SMART); IPR000433 (PFAM); G3DSA:3.30.60.90 (GENE3D); IPR008598 (PFAM); mobidb-lite (MOBIDB_LITE); PTHR12268 (PANTHER); IPR000433 (PROSITE_PROFILES); cd02338 (CDD); SSF57850 (SUPERFAMILY)	F:GO:0008270	F:zinc ion binding
N_viridula_DNassembly_340048_1674	clavesin-1	1674	1	6.5672E-105	99.0						PR00180 (PRINTS); IPR011074 (SMART); IPR001251 (PFAM); G3DSA:1.10.8.20 (GENE3D); IPR036865 (G3DSA:3.40.525.GENE3D); IPR011074 (PFAM); PTHR10174:SF166 (PANTHER); PTHR10174 (PANTHER); IPR036273 (SUPERFAMILY); IPR036865 (SUPERFAMILY)	no GO terms	no GO terms
N_viridula_DNassembly_340103_3632	paramyosin, long form	3632	1	0.0	98.0	2	F:GO:0003774; C:GO:0016459	F:motor activity; C:myosin complex	EC:3.6.1.15	Nucleoside-triphosphate phosphatase	IPR002928 (PFAM); mobidb-lite (MOBIDB_LITE); PTHR13140 (PANTHER); PTHR13140:SF438 (PANTHER); SSF90257 (SUPERFAMILY); SSF90257 (SUPERFAMILY); SSF90257 (SUPERFAMILY)	F:GO:0003774; C:GO:0016459	F:motor activity; C:myosin complex
N_viridula_DNassembly_340140_1225	protein obstructor-E-like	1225	1	3.70135E-179	97.0	3	C:GO:0005576; P:GO:0006030; F:GO:0008061	C:extracellular region; P:chitin metabolic process; F:chitin binding			IPR002557 (SMART); G3DSA:2.170.140.10 (GENE3D); IPR002557 (PFAM); mobidb-lite (MOBIDB_LITE); PTHR23301:SF59 (PANTHER); PTHR23301 (PANTHER); IPR002557 (PROSITE_PROFILES); IPR002557 (PROSITE_PROFILES); IPR002557 (PROSITE_PROFILES); IPR036508 (SUPERFAMILY); IPR036508 (SUPERFAMILY)	C:GO:0005576; P:GO:0006030; F:GO:0008061	C:extracellular region; P:chitin metabolic process; F:chitin binding
N_viridula_DNassembly_340144_3073	WD repeat-containing protein 36	3073	1	0.0	96.0	3	F:GO:0005515; P:GO:0006364; C:GO:0032040	F:protein binding; P:rRNA processing; C:small-subunit processome			IPR001680 (SMART); IPR015943 (G3DSA:2.130.10.GENE3D); IPR015943 (G3DSA:2.130.10.GENE3D); IPR007319 (PFAM); IPR001680 (PFAM); PTHR22840 (PANTHER); IPR001680 (PROSITE_PROFILES); IPR001680 (PROSITE_PROFILES); IPR017986 (PROSITE_PROFILES); IPR017986 (PROSITE_PROFILES); IPR001680 (PROSITE_PROFILES); IPR036322 (SUPERFAMILY); IPR036322 (SUPERFAMILY)	F:GO:0005515; P:GO:0006364; C:GO:0032040	F:protein binding; P:rRNA processing; C:small-subunit processome
N_viridula_DNassembly_340174_1956	non-canonical poly(A) RNA polymerase PAPD5-like isoform X2	1956	1	4.83395E-133	74.0	1	F:GO:0016779	F:nucleotidyltransferase activity			IPR002058 (PFAM); IPR002934 (PFAM); G3DSA:1.10.1410.10 (GENE3D); G3DSA:3.30.460.10 (GENE3D); PTHR23092:SF26 (PANTHER); PTHR23092 (PANTHER); cd05402 (CDD); SSF81631 (SUPERFAMILY); SSF81301 (SUPERFAMILY)	F:GO:0016779	F:nucleotidyltransferase activity
N_viridula_DNassembly_340226_1079	peroxisome biogenesis factor 10	1079	1	2.17336E-175	91.0	4	F:GO:0005515; C:GO:0005779; F:GO:0008270; P:GO:0016558	F:protein binding; C:integral component of peroxisomal membrane; F:zinc ion binding; P:protein import into peroxisome matrix			IPR001841 (SMART); IPR013083 (G3DSA:3.30.40.GENE3D); PF13920 (PFAM); IPR006845 (PFAM); PTHR23350:SF0 (PANTHER); IPR025654 (PANTHER); IPR001841 (PROSITE_PROFILES); cd16527 (CDD); SSF57850 (SUPERFAMILY)	F:GO:0005515; C:GO:0005779; P:GO:0007031; F:GO:0008270; P:GO:0016558	F:protein binding; C:integral component of peroxisomal membrane; P:peroxisome organization; F:zinc ion binding; P:protein import into peroxisome matrix
N_viridula_DNassembly_340232_2366	sn1-specific diacylglycerol lipase beta-like isoform X1	2366	1	0.0	99.0	1	P:GO:0006629	P:lipid metabolic process			IPR029058 (G3DSA:3.40.50.GENE3D); IPR002921 (PFAM); PTHR21493 (PANTHER); PTHR21493:SF167 (PANTHER); cd00519 (CDD); IPR029058 (SUPERFAMILY)	P:GO:0006629	P:lipid metabolic process
N_viridula_DNassembly_340305_2011	UDP-glucuronosyltransferase 1-7C isoform X1	2011	1	0.0	87.0	2	P:GO:0008152; F:GO:0016758	P:metabolic process; F:transferase activity, transferring hexosyl groups			IPR002213 (PFAM); G3DSA:3.40.50.2000 (GENE3D); PTHR11926:SF764 (PANTHER); PTHR11926 (PANTHER); SSF53756 (SUPERFAMILY)	P:GO:0008152; F:GO:0016758	P:metabolic process; F:transferase activity, transferring hexosyl groups
N_viridula_DNassembly_340343_1246	uncharacterized protein LOC106677403	1246	1	0.0	98.0						IPR006207 (SMART); IPR029034 (G3DSA:2.10.90.GENE3D); IPR004133 (PFAM); mobidb-lite (MOBIDB_LITE); PTHR15283 (PANTHER); IPR006207 (PROSITE_PROFILES)	no GO terms	no GO terms
N_viridula_DNassembly_340361_1954	uncharacterized protein LOC106677255	1954	1	1.03051E-81	98.0						PTHR36694:SF1 (PANTHER); PTHR36694 (PANTHER)	no GO terms	no GO terms
N_viridula_DNassembly_340367_1724	neuferricin	1724	1	6.08089E-97	93.0	1	C:GO:0016021	C:integral component of membrane			IPR018499 (PFAM); IPR008952 (G3DSA:1.10.1450.GENE3D); PTHR19282 (PANTHER); PTHR19282:SF282 (PANTHER); IPR008952 (SUPERFAMILY)	C:GO:0016021	C:integral component of membrane
N_viridula_DNassembly_340376_4151	EH domain-binding protein 1 isoform X1	4151	1	0.0	98.0	1	F:GO:0005515	F:protein binding			SM01203 (SMART); IPR001715 (SMART); IPR022735 (PFAM); IPR001715 (PFAM); IPR036872 (G3DSA:1.10.418.GENE3D); IPR019448 (PFAM); mobidb-lite (MOBIDB_LITE); mobidb-lite (MOBIDB_LITE); mobidb-lite (MOBIDB_LITE); mobidb-lite (MOBIDB_LITE); mobidb-lite (MOBIDB_LITE); IPR029944 (PANTHER); IPR022735 (PROSITE_PROFILES); IPR019448 (PROSITE_PROFILES); IPR001715 (PROSITE_PROFILES); IPR001715 (CDD); IPR036872 (…	F:GO:0005515	F:protein binding
N_viridula_DNassembly_340446_2702	DNA ligase 1 isoform X1	2702	1	0.0	96.0	1	F:GO:0003779	F:actin binding			IPR003124 (SMART); IPR003124 (PFAM); mobidb-lite (MOBIDB_LITE); mobidb-lite (MOBIDB_LITE); mobidb-lite (MOBIDB_LITE); PTHR12618:SF23 (PANTHER); PTHR12618 (PANTHER); PTHR12618 (PANTHER); PTHR12618:SF23 (PANTHER); PTHR12618:SF23 (PANTHER); PTHR12618 (PANTHER); IPR003124 (PROSITE_PROFILES); IPR003124 (PROSITE_PROFILES)	F:GO:0003779	F:actin binding
N_viridula_DNassembly_340456_2865	slowpoke-binding protein isoform X3	2865	1	0.0	95.0	3	F:GO:0004672; F:GO:0005524; P:GO:0006468	F:protein kinase activity; F:ATP binding; P:protein phosphorylation			G3DSA:1.10.510.10 (GENE3D); mobidb-lite (MOBIDB_LITE); PTHR22999 (PANTHER); PTHR22999:SF24 (PANTHER); IPR000719 (PROSITE_PROFILES); IPR011009 (SUPERFAMILY)	F:GO:0004672; F:GO:0005524; P:GO:0006468	F:protein kinase activity; F:ATP binding; P:protein phosphorylation
N_viridula_DNassembly_340460_5585	eukaryotic translation initiation factor 4 gamma 1 isoform X3	5585	1	0.0	95.0	2	F:GO:0003723; F:GO:0005515	F:RNA binding; F:protein binding			IPR003891 (SMART); IPR003890 (SMART); IPR016021 (G3DSA:1.25.40.GENE3D); IPR016021 (G3DSA:1.25.40.GENE3D); IPR003891 (PFAM); IPR003890 (PFAM); IPR016021 (G3DSA:1.25.40.GENE3D); mobidb-lite (MOBIDB_LITE); mobidb-lite (MOBIDB_LITE); mobidb-lite (MOBIDB_LITE); mobidb-lite (MOBIDB_LITE); mobidb-lite (MOBIDB_LITE); mobidb-lite (MOBIDB_LITE); mobidb-lite (MOBIDB_LITE); PTHR23253 (PANTHER); IPR003307 (PR…	F:GO:0003723; F:GO:0005488; F:GO:0005515	F:RNA binding; F:binding; F:protein binding
N_viridula_DNassembly_340504_914	uncharacterized protein LOC106683599	914	1	2.29807E-107	95.0						mobidb-lite (MOBIDB_LITE)	no GO terms	no GO terms
N_viridula_DNassembly_340601_1865	MKL/myocardin-like protein 2	1865	1	0.0	96.0						IPR004018 (SMART); IPR003034 (SMART); IPR036361 (G3DSA:1.10.720.GENE3D); G3DSA:1.10.288.20 (GENE3D); IPR004018 (PFAM); IPR003034 (PFAM); mobidb-lite (MOBIDB_LITE); mobidb-lite (MOBIDB_LITE); mobidb-lite (MOBIDB_LITE); mobidb-lite (MOBIDB_LITE); mobidb-lite (MOBIDB_LITE); PTHR22793 (PANTHER); IPR004018 (PROSITE_PROFILES); IPR004018 (PROSITE_PROFILES); IPR004018 (PROSITE_PROFILES); IPR003034 (PROSI…	no GO terms	no GO terms
N_viridula_DNassembly_340660_2894	calpain-A	2894	1	0.0	98.0	4	F:GO:0004198; F:GO:0005509; C:GO:0005622; P:GO:0006508	F:calcium-dependent cysteine-type endopeptidase activity; F:calcium ion binding; C:intracellular; P:proteolysis	EC:3.4.22	Acting on peptide bonds (peptidases)	IPR022684 (PRINTS); IPR002048 (SMART); IPR022683 (SMART); IPR001300 (SMART); IPR001300 (PFAM); G3DSA:3.90.70.10 (GENE3D); G3DSA:1.10.238.10 (GENE3D); IPR002048 (PFAM); G3DSA:2.60.120.380 (GENE3D); IPR022682 (PFAM); PTHR10183 (PANTHER); PTHR10183:SF386 (PANTHER); IPR002048 (PROSITE_PROFILES); IPR001300 (PROSITE_PROFILES); IPR002048 (PROSITE_PROFILES); IPR002048 (PROSITE_PROFILES); IPR002048 (PROSI…	F:GO:0004198; F:GO:0005509; C:GO:0005622; P:GO:0006508	F:calcium-dependent cysteine-type endopeptidase activity; F:calcium ion binding; C:intracellular; P:proteolysis
N_viridula_DNassembly_340661_5339	TBC1 domain family member 23 isoform X1	5339	1	0.0	98.0						IPR000195 (SMART); IPR001763 (PFAM); G3DSA:1.10.472.80 (GENE3D); IPR000195 (PFAM); IPR036873 (G3DSA:3.40.250.GENE3D); PTHR13297 (PANTHER); IPR001763 (PROSITE_PROFILES); IPR000195 (PROSITE_PROFILES); IPR036873 (SUPERFAMILY); IPR035969 (SUPERFAMILY); IPR035969 (SUPERFAMILY)	no GO terms	no GO terms
N_viridula_DNassembly_340680_2450	protein 5NUC-like	2450	1	0.0	91.0	2	P:GO:0009166; F:GO:0016787	P:nucleotide catabolic process; F:hydrolase activity			IPR006179 (PRINTS); IPR036907 (G3DSA:3.90.780.GENE3D); IPR008334 (PFAM); IPR029052 (G3DSA:3.60.21.GENE3D); IPR004843 (PFAM); PTHR11575:SF25 (PANTHER); IPR006179 (PANTHER); cd07409 (CDD); SSF56300 (SUPERFAMILY); IPR036907 (SUPERFAMILY)	P:GO:0009166; F:GO:0016787	P:nucleotide catabolic process; F:hydrolase activity
N_viridula_DNassembly_340682_4717	GRB10-interacting GYF protein 2 isoform X1	4717	1	0.0	86.0						mobidb-lite (MOBIDB_LITE); mobidb-lite (MOBIDB_LITE); mobidb-lite (MOBIDB_LITE); mobidb-lite (MOBIDB_LITE); PTHR14445 (PANTHER)	no GO terms	no GO terms
N_viridula_DNassembly_340784_2992	nucleoporin NDC1	2992	1	0.0	96.0						IPR019049 (PFAM); IPR019049 (PANTHER)	no GO terms	no GO terms
N_viridula_DNassembly_340816_2462	iodotyrosine deiodinase 1	2462	1	1.93702E-106	95.0	1	F:GO:0016491	F:oxidoreductase activity			IPR000415 (G3DSA:3.40.109.GENE3D); PTHR23026:SF90 (PANTHER); PTHR23026 (PANTHER); IPR000415 (SUPERFAMILY)	F:GO:0016491	F:oxidoreductase activity
N_viridula_DNassembly_340840_2213	protein turtle homolog B-like isoform X8	2213	1	6.15697E-136	86.0						IPR003599 (SMART); IPR003598 (SMART); PF13927 (PFAM); IPR013783 (G3DSA:2.60.40.GENE3D); IPR013098 (PFAM); IPR013783 (G3DSA:2.60.40.GENE3D); IPR037448 (PANTHER); PTHR23279:SF13 (PANTHER); IPR007110 (PROSITE_PROFILES); IPR007110 (PROSITE_PROFILES); IPR036179 (SUPERFAMILY); IPR036179 (SUPERFAMILY)	no GO terms	no GO terms
N_viridula_DNassembly_340872_1530	protein GDAP2 homolog isoform X1	1530	1	0.0	98.0						IPR002589 (SMART); G3DSA:3.40.220.10 (GENE3D); IPR002589 (PFAM); PTHR11106:SF72 (PANTHER); PTHR11106 (PANTHER); IPR002589 (PROSITE_PROFILES); IPR035793 (CDD); SSF52949 (SUPERFAMILY)	no GO terms	no GO terms
N_viridula_DNassembly_340944_2629	TRAF3-interacting protein 1 isoform X2	2629	1	0.0	92.0						PF10243 (PFAM); G3DSA:1.10.418.50 (GENE3D); mobidb-lite (MOBIDB_LITE)	no GO terms	no GO terms
N_viridula_DNassembly_340968_2427	protein FAM214A isoform X1	2427	1	0.0	96.0						IPR025261 (SMART); IPR025261 (PFAM); mobidb-lite (MOBIDB_LITE); mobidb-lite (MOBIDB_LITE); PTHR13199 (PANTHER); PTHR13199 (PANTHER); PTHR13199:SF13 (PANTHER); PTHR13199:SF13 (PANTHER)	no GO terms	no GO terms
N_viridula_DNassembly_341014_1991	neuropeptides capa receptor-like	1991	1	0.0	93.0	3	F:GO:0004930; P:GO:0007186; C:GO:0016021	F:G-protein coupled receptor activity; P:G-protein coupled receptor signaling pathway; C:integral component of membrane			IPR000276 (PRINTS); IPR000276 (SMART); G3DSA:1.20.1070.10 (GENE3D); IPR000276 (PFAM); PTHR24243:SF107 (PANTHER); PTHR24243 (PANTHER); IPR017452 (PROSITE_PROFILES); cd15134 (CDD); SSF81321 (SUPERFAMILY)	F:GO:0004930; P:GO:0007186; C:GO:0016021	F:G-protein coupled receptor activity; P:G-protein coupled receptor signaling pathway; C:integral component of membrane
N_viridula_DNassembly_341136_2584	putative fatty acyl-CoA reductase CG5065	2584	1	0.0	96.0	1	F:GO:0080019	F:fatty-acyl-CoA reductase (alcohol-forming) activity			IPR033640 (PFAM); G3DSA:3.40.50.720 (GENE3D); IPR013120 (PFAM); mobidb-lite (MOBIDB_LITE); IPR026055 (PANTHER); PTHR11011:SF13 (PANTHER); IPR033640 (CDD); cd05236 (CDD); IPR036291 (SUPERFAMILY)	F:GO:0080019	F:fatty-acyl-CoA reductase (alcohol-forming) activity
N_viridula_DNassembly_341249_5890	PHD and RING finger domain-containing protein 1 isoform X1	5890	1	0.0	92.0						PR01217 (PRINTS); mobidb-lite (MOBIDB_LITE); mobidb-lite (MOBIDB_LITE); mobidb-lite (MOBIDB_LITE); mobidb-lite (MOBIDB_LITE); mobidb-lite (MOBIDB_LITE); PTHR12618 (PANTHER)	no GO terms	no GO terms
N_viridula_DNassembly_341262_2470	facilitated trehalose transporter Tret1-like	2470	1	0.0	94.0	3	C:GO:0016021; F:GO:0022857; P:GO:0055085	C:integral component of membrane; F:transmembrane transporter activity; P:transmembrane transport			IPR005828 (PFAM); G3DSA:1.20.1250.20 (GENE3D); mobidb-lite (MOBIDB_LITE); PTHR23500 (PANTHER); PTHR23500:SF37 (PANTHER); IPR020846 (PROSITE_PROFILES); IPR020846 (CDD); IPR036259 (SUPERFAMILY)	C:GO:0016021; F:GO:0022857; P:GO:0055085	C:integral component of membrane; F:transmembrane transporter activity; P:transmembrane transport
N_viridula_DNassembly_341318_1755	alpha-crystallin B chain	1755	1	5.69595E-71	100.0						IPR001436 (PRINTS); IPR002068 (PFAM); IPR008978 (G3DSA:2.60.40.GENE3D); mobidb-lite (MOBIDB_LITE); IPR031107 (PANTHER); PTHR11527:SF31 (PANTHER); IPR002068 (PROSITE_PROFILES); cd06526 (CDD); IPR008978 (SUPERFAMILY)	no GO terms	no GO terms
N_viridula_DNassembly_341396_2293	inositol hexakisphosphate kinase 3 isoform X1	2293	1	0.0	96.0	2	F:GO:0016301; P:GO:0032958	F:kinase activity; P:inositol phosphate biosynthetic process			IPR005522 (PFAM); mobidb-lite (MOBIDB_LITE); PTHR12400:SF73 (PANTHER); PTHR12400:SF73 (PANTHER); PTHR12400:SF73 (PANTHER); IPR005522 (PANTHER); IPR005522 (PANTHER); IPR005522 (PANTHER); SSF56104 (SUPERFAMILY)	F:GO:0016301; P:GO:0032958	F:kinase activity; P:inositol phosphate biosynthetic process
N_viridula_DNassembly_341423_4415	dosage compensation regulator isoform X3	4415	1	0.0	97.0	3	F:GO:0003676; F:GO:0004386; F:GO:0005524	F:nucleic acid binding; F:helicase activity; F:ATP binding	EC:3.6.1.15	Nucleoside-triphosphate phosphatase	IPR014001 (SMART); IPR007502 (SMART); IPR001650 (SMART); IPR001650 (PFAM); G3DSA:3.40.50.300 (GENE3D); G3DSA:3.30.160.20 (GENE3D); IPR011709 (PFAM); IPR011545 (PFAM); G3DSA:1.20.120.1080 (GENE3D); G3DSA:3.40.50.300 (GENE3D); IPR007502 (PFAM); mobidb-lite (MOBIDB_LITE); mobidb-lite (MOBIDB_LITE); mobidb-lite (MOBIDB_LITE); PTHR18934:SF119 (PANTHER); PTHR18934 (PANTHER); IPR001650 (PROSITE_PROFILES…	F:GO:0003676; F:GO:0004386; F:GO:0005524	F:nucleic acid binding; F:helicase activity; F:ATP binding
N_viridula_DNassembly_341449_5097	uncharacterized protein LOC106681499	5097	1	0.0	99.0						no IPS match	no IPS match	no IPS match
N_viridula_DNassembly_341463_2393	protein bowel-like	2393	1	8.78311E-117	94.0	1	F:GO:0003676	F:nucleic acid binding			IPR013087 (SMART); G3DSA:3.30.160.60 (GENE3D); G3DSA:3.30.160.60 (GENE3D); PF00096 (PFAM); mobidb-lite (MOBIDB_LITE); PTHR14196:SF0 (PANTHER); PTHR14196 (PANTHER); IPR013087 (PROSITE_PROFILES); IPR013087 (PROSITE_PROFILES); IPR036236 (SUPERFAMILY)	F:GO:0003676	F:nucleic acid binding
N_viridula_DNassembly_341484_3487	trifunctional purine biosynthetic protein adenosine-3	3487	1	0.0	97.0	8	F:GO:0004637; F:GO:0004641; F:GO:0004644; F:GO:0005524; C:GO:0005737; P:GO:0006189; P:GO:0009113; F:GO:0046872	F:phosphoribosylamine-glycine ligase activity; F:phosphoribosylformylglycinamidine cyclo-ligase activity; F:phosphoribosylglycinamide formyltransferase activity; F:ATP binding; C:cytoplasm; P:'de novo' IMP biosynthetic process; P:purine nucleobase biosynthetic process; F:metal ion binding	EC:2.1.2.2; EC:6.3.4.13; EC:6.3.3.1	Phosphoribosylglycinamide formyltransferase; Phosphoribosylamine--glycine ligase; Phosphoribosylformylglycinamidine cyclo-ligase	SM01209 (SMART); IPR020560 (SMART); IPR016188 (PFAM); IPR002376 (PFAM); IPR037123 (G3DSA:3.90.600.GENE3D); IPR013815 (G3DSA:3.30.1490.GENE3D); IPR036921 (G3DSA:3.30.1330.GENE3D); IPR004607 (TIGRFAM); IPR020561 (PFAM); IPR010918 (PFAM); IPR000115 (TIGRFAM); IPR036676 (G3DSA:3.90.650.GENE3D); G3DSA:3.40.50.170 (GENE3D); G3DSA:3.40.50.20 (GENE3D); G3DSA:3.30.470.20 (GENE3D); IPR004733 (TIGRFAM); IPR…	F:GO:0004637; F:GO:0004641; F:GO:0004644; F:GO:0005524; C:GO:0005737; P:GO:0006189; P:GO:0009058; P:GO:0009113; F:GO:0016742; F:GO:0046872	F:phosphoribosylamine-glycine ligase activity; F:phosphoribosylformylglycinamidine cyclo-ligase activity; F:phosphoribosylglycinamide formyltransferase activity; F:ATP binding; C:cytoplasm; P:'de novo' IMP biosynthetic process; P:biosynthetic process; P:purine nucleobase biosynthetic process; F:hydroxymethyl-, formyl- and related transferase activity; F:metal ion binding
N_viridula_DNassembly_341531_2909	zinc finger protein 561	2909	1	0.0	95.0	1	F:GO:0003676	F:nucleic acid binding			IPR013087 (SMART); G3DSA:3.30.160.60 (GENE3D); G3DSA:3.30.160.60 (GENE3D); G3DSA:3.30.160.60 (GENE3D); PF00096 (PFAM); G3DSA:3.30.160.60 (GENE3D); G3DSA:3.30.160.60 (GENE3D); G3DSA:3.30.160.60 (GENE3D); PF13894 (PFAM); IPR013087 (PROSITE_PROFILES); IPR013087 (PROSITE_PROFILES); IPR013087 (PROSITE_PROFILES); IPR013087 (PROSITE_PROFILES); IPR013087 (PROSITE_PROFILES); IPR013087 (PROSITE_PROFILES); …	F:GO:0003676	F:nucleic acid binding
N_viridula_DNassembly_341560_4310	calcium/calmodulin-dependent protein kinase type II alpha chain isoform X20	4310	1	1.95611E-82	98.0	3	F:GO:0004683; F:GO:0005516; P:GO:0006468	F:calmodulin-dependent protein kinase activity; F:calmodulin binding; P:protein phosphorylation	EC:2.7.11; EC:2.7.11.17	Transferring phosphorus-containing groups; Calcium/calmodulin-dependent protein kinase	IPR013543 (PFAM); G3DSA:3.10.450.50 (GENE3D); PTHR43940:SF3 (PANTHER); PTHR43940 (PANTHER); IPR032710 (SUPERFAMILY)	F:GO:0004683; F:GO:0005516; P:GO:0006468	F:calmodulin-dependent protein kinase activity; F:calmodulin binding; P:protein phosphorylation
N_viridula_DNassembly_341603_2668	serine/threonine-protein phosphatase 2A regulatory subunit B'' subunit beta-like isoform X2	2668	1	0.0	99.0	1	F:GO:0005509	F:calcium ion binding			G3DSA:1.10.238.220 (GENE3D); G3DSA:1.10.238.230 (GENE3D); G3DSA:1.10.238.10 (GENE3D); IPR002048 (PFAM); PTHR14095 (PANTHER); IPR002048 (PROSITE_PROFILES); IPR002048 (PROSITE_PROFILES); IPR011992 (SUPERFAMILY); IPR011992 (SUPERFAMILY)	F:GO:0005509	F:calcium ion binding
N_viridula_DNassembly_341647_2140	probable Xaa-Pro aminopeptidase P	2140	1	0.0	94.0	1	F:GO:0016787	F:hydrolase activity			IPR029149 (G3DSA:3.40.350.GENE3D); IPR029149 (G3DSA:3.40.350.GENE3D); IPR000587 (PFAM); PF16189 (PFAM); G3DSA:3.90.230.10 (GENE3D); IPR032416 (PFAM); IPR000994 (PFAM); PTHR43763 (PANTHER); IPR036005 (SUPERFAMILY); IPR029149 (SUPERFAMILY)	F:GO:0016787	F:hydrolase activity
N_viridula_DNassembly_341671_3674	GRB2-associated-binding protein 1	3674	1	0.0	99.0						IPR001849 (SMART); IPR011993 (G3DSA:2.30.29.GENE3D); IPR001849 (PFAM); mobidb-lite (MOBIDB_LITE); mobidb-lite (MOBIDB_LITE); mobidb-lite (MOBIDB_LITE); PTHR12156:SF14 (PANTHER); PTHR12156 (PANTHER); PTHR12156:SF14 (PANTHER); PTHR12156 (PANTHER); IPR001849 (PROSITE_PROFILES); cd13384 (CDD); SSF50729 (SUPERFAMILY)	no GO terms	no GO terms
N_viridula_DNassembly_341737_2586	MFS-type transporter SLC18B1	2586	1	0.0	96.0	2	C:GO:0016021; P:GO:0055085	C:integral component of membrane; P:transmembrane transport			G3DSA:1.20.1250.20 (GENE3D); G3DSA:1.20.1250.20 (GENE3D); IPR011701 (PFAM); PTHR23506 (PANTHER); PTHR23506:SF26 (PANTHER); IPR020846 (PROSITE_PROFILES); IPR020846 (CDD); IPR036259 (SUPERFAMILY)	C:GO:0016021; P:GO:0055085	C:integral component of membrane; P:transmembrane transport
N_viridula_DNassembly_341767_2446	polyribonucleotide nucleotidyltransferase 1, mitochondrial	2446	1	6.74215E-159	82.0	4	F:GO:0003723; F:GO:0004654; P:GO:0006396; P:GO:0006402	F:RNA binding; F:polyribonucleotide nucleotidyltransferase activity; P:RNA processing; P:mRNA catabolic process	EC:2.7.7.8	Polyribonucleotide nucleotidyltransferase	IPR027408 (G3DSA:3.30.230.GENE3D); IPR015847 (PFAM); IPR027408 (G3DSA:3.30.230.GENE3D); IPR001247 (PFAM); IPR015848 (PFAM); G3DSA:1.10.10.400 (GENE3D); PTHR11252:SF0 (PANTHER); IPR012162 (PANTHER); IPR020568 (SUPERFAMILY); IPR020568 (SUPERFAMILY); IPR036456 (SUPERFAMILY); IPR036345 (SUPERFAMILY)	F:GO:0003723; F:GO:0004654; P:GO:0006396; P:GO:0006402	F:RNA binding; F:polyribonucleotide nucleotidyltransferase activity; P:RNA processing; P:mRNA catabolic process
N_viridula_DNassembly_341806_2108	nucleolar GTP-binding protein 1	2108	1	0.0	97.0	2	F:GO:0005525; C:GO:0005730	F:GTP binding; C:nucleolus			IPR006073 (PRINTS); IPR005225 (TIGRFAM); IPR010674 (PFAM); IPR012973 (PFAM); IPR024926 (PIRSF); G3DSA:3.40.50.300 (GENE3D); G3DSA:1.20.120.1190 (GENE3D); mobidb-lite (MOBIDB_LITE); mobidb-lite (MOBIDB_LITE); IPR024926 (PTHR11702:PANTHER); PTHR11702 (PANTHER); IPR031167 (PROSITE_PROFILES); cd01897 (CDD); IPR027417 (SUPERFAMILY)	F:GO:0005525; C:GO:0005730	F:GTP binding; C:nucleolus
N_viridula_DNassembly_341812_6472	putative homeodomain transcription factor	6472	1	0.0	95.0	2	P:GO:0006357; C:GO:0070449	P:regulation of transcription by RNA polymerase II; C:elongin complex			IPR003617 (SMART); IPR010684 (PFAM); IPR035441 (G3DSA:1.20.930.GENE3D); IPR017923 (PFAM); mobidb-lite (MOBIDB_LITE); mobidb-lite (MOBIDB_LITE); mobidb-lite (MOBIDB_LITE); mobidb-lite (MOBIDB_LITE); mobidb-lite (MOBIDB_LITE); PTHR15141 (PANTHER); PTHR15141:SF49 (PANTHER); PTHR15141 (PANTHER); IPR017923 (PROSITE_PROFILES); IPR035441 (SUPERFAMILY)	C:GO:0005634; P:GO:0006357; C:GO:0070449	C:nucleus; P:regulation of transcription by RNA polymerase II; C:elongin complex
N_viridula_DNassembly_341847_2771	NADPH-dependent diflavin oxidoreductase 1 isoform X1	2771	1	0.0	85.0	3	F:GO:0010181; F:GO:0016491; P:GO:0055114	F:FMN binding; F:oxidoreductase activity; P:oxidation-reduction process			IPR001094 (PRINTS); IPR008254 (PFAM); IPR023173 (G3DSA:1.20.990.GENE3D); IPR029039 (G3DSA:3.40.50.GENE3D); IPR003097 (PFAM); PTHR19384:SF10 (PANTHER); PTHR19384 (PANTHER); IPR008254 (PROSITE_PROFILES); IPR029039 (SUPERFAMILY); IPR017938 (SUPERFAMILY)	F:GO:0010181; F:GO:0016491; P:GO:0055114	F:FMN binding; F:oxidoreductase activity; P:oxidation-reduction process
N_viridula_DNassembly_341908_2320	malate dehydrogenase, mitochondrial-like	2320	1	0.0	99.0	3	P:GO:0005975; P:GO:0006099; F:GO:0030060	P:carbohydrate metabolic process; P:tricarboxylic acid cycle; F:L-malate dehydrogenase activity	EC:1.1.1.37	Malate dehydrogenase	IPR001557 (PIRSF); IPR015955 (G3DSA:3.90.110.GENE3D); IPR010097 (TIGRFAM); IPR022383 (PFAM); IPR001236 (PFAM); G3DSA:3.40.50.720 (GENE3D); PTHR11540 (PANTHER); cd01337 (CDD); IPR036291 (SUPERFAMILY); IPR015955 (SUPERFAMILY)	F:GO:0003824; P:GO:0005975; P:GO:0006099; F:GO:0016491; F:GO:0016616; P:GO:0019752; F:GO:0030060; P:GO:0055114	F:catalytic activity; P:carbohydrate metabolic process; P:tricarboxylic acid cycle; F:oxidoreductase activity; F:oxidoreductase activity, acting on the CH-OH group of donors, NAD or NADP as acceptor; P:carboxylic acid metabolic process; F:L-malate dehydrogenase activity; P:oxidation-reduction process
N_viridula_DNassembly_341976_3450	facilitated trehalose transporter Tret1-like	3450	1	0.0	97.0	3	C:GO:0016021; F:GO:0022857; P:GO:0055085	C:integral component of membrane; F:transmembrane transporter activity; P:transmembrane transport			IPR003663 (PRINTS); G3DSA:1.20.1250.20 (GENE3D); IPR005828 (PFAM); PTHR23500:SF37 (PANTHER); PTHR23500 (PANTHER); IPR020846 (PROSITE_PROFILES); IPR020846 (CDD); IPR036259 (SUPERFAMILY)	C:GO:0016020; C:GO:0016021; F:GO:0022857; P:GO:0055085	C:membrane; C:integral component of membrane; F:transmembrane transporter activity; P:transmembrane transport
N_viridula_DNassembly_342048_3675	ubiquitin carboxyl-terminal hydrolase 30 homolog isoform X2	3675	1	0.0	97.0	2	P:GO:0016579; F:GO:0036459	P:protein deubiquitination; F:thiol-dependent ubiquitinyl hydrolase activity	EC:3.4.19.12	Ubiquitinyl hydrolase 1	IPR001394 (PFAM); G3DSA:3.90.70.10 (GENE3D); mobidb-lite (MOBIDB_LITE); PTHR44509 (PANTHER); IPR028889 (PROSITE_PROFILES); cd02662 (CDD); IPR038765 (SUPERFAMILY)	P:GO:0016579; F:GO:0036459	P:protein deubiquitination; F:thiol-dependent ubiquitinyl hydrolase activity
N_viridula_DNassembly_342053_1703	40S ribosomal protein S18	1703	1	8.84137E-84	100.0	4	F:GO:0003723; F:GO:0003735; C:GO:0005840; P:GO:0006412	F:RNA binding; F:structural constituent of ribosome; C:ribosome; P:translation			IPR027437 (G3DSA:4.10.910.GENE3D); IPR001892 (PFAM); G3DSA:1.10.8.50 (GENE3D); IPR001892 (PIRSF); PTHR10871 (PANTHER); PTHR10871:SF19 (PANTHER); IPR001892 (PROSITE_PROFILES); IPR010979 (SUPERFAMILY)	F:GO:0003676; F:GO:0003723; F:GO:0003735; C:GO:0005622; C:GO:0005840; P:GO:0006412	F:nucleic acid binding; F:RNA binding; F:structural constituent of ribosome; C:intracellular; C:ribosome; P:translation
N_viridula_DNassembly_342059_1443	retinol dehydrogenase 14	1443	1	0.0	86.0						IPR002347 (PRINTS); IPR002347 (PFAM); G3DSA:3.40.50.720 (GENE3D); PTHR24320 (PANTHER); PTHR24320:SF150 (PANTHER); cd05327 (CDD); IPR036291 (SUPERFAMILY)	no GO terms	no GO terms
N_viridula_DNassembly_342073_3282	activating transcription factor 7-interacting protein 2-like	3282	1	8.12921E-164	92.0	1	F:GO:0005515	F:protein binding			IPR003961 (PFAM); mobidb-lite (MOBIDB_LITE); PTHR23210:SF25 (PANTHER); IPR026085 (PANTHER); IPR036116 (SUPERFAMILY)	F:GO:0005515	F:protein binding
N_viridula_DNassembly_342130_3660	inositol hexakisphosphate and diphosphoinositol-pentakisphosphate kinase isoform X12	3660	1	0.0	99.0	1	F:GO:0000829	F:inositol heptakisphosphate kinase activity			IPR000560 (PFAM); G3DSA:3.30.470.100 (GENE3D); G3DSA:3.40.50.11950 (GENE3D); PTHR12750:SF11 (PANTHER); IPR037446 (PANTHER); IPR029033 (SUPERFAMILY); SSF56059 (SUPERFAMILY)	F:GO:0000829	F:inositol heptakisphosphate kinase activity
N_viridula_DNassembly_342151_4930	headcase protein	4930	1	0.0	84.0						IPR026066 (PFAM); IPR031947 (PFAM); mobidb-lite (MOBIDB_LITE); IPR026066 (PANTHER); PTHR13425:SF3 (PANTHER)	no GO terms	no GO terms
N_viridula_DNassembly_342164_2926	acylphosphatase-2	2926	1	8.22313E-57	100.0						no IPS match	no IPS match	no IPS match
N_viridula_DNassembly_342177_3229	transcription factor Dp-1	3229	1	0.0	98.0	6	P:GO:0000278; F:GO:0003700; F:GO:0003712; C:GO:0005667; P:GO:0006355; F:GO:0008134	P:mitotic cell cycle; F:DNA binding transcription factor activity; F:transcription coregulator activity; C:transcription factor complex; P:regulation of transcription, DNA-templated; F:transcription factor binding			IPR003316 (SMART); IPR014889 (SMART); IPR036388 (G3DSA:1.10.10.GENE3D); IPR003316 (PFAM); IPR038168 (G3DSA:1.20.140.GENE3D); IPR014889 (PFAM); mobidb-lite (MOBIDB_LITE); mobidb-lite (MOBIDB_LITE); IPR028314 (PTHR12548:PANTHER); IPR015648 (PANTHER); IPR028314 (PTHR12548:PANTHER); IPR015648 (PANTHER); IPR014889 (CDD); IPR037241 (SUPERFAMILY); IPR036390 (SUPERFAMILY)	P:GO:0000278; F:GO:0003700; F:GO:0003712; C:GO:0005667; P:GO:0006355; P:GO:0007049; F:GO:0008134	P:mitotic cell cycle; F:DNA binding transcription factor activity; F:transcription coregulator activity; C:transcription factor complex; P:regulation of transcription, DNA-templated; P:cell cycle; F:transcription factor binding
N_viridula_DNassembly_342478_5902	midasin	5902	1	0.0	94.0						IPR002035 (SMART); IPR036465 (G3DSA:3.40.50.GENE3D); mobidb-lite (MOBIDB_LITE); mobidb-lite (MOBIDB_LITE); PTHR22908 (PANTHER); PTHR22908:SF66 (PANTHER); IPR002035 (PROSITE_PROFILES); IPR036465 (SUPERFAMILY)	no GO terms	no GO terms
N_viridula_DNassembly_342507_2618	major heat shock 70 kDa protein Ba-like	2618	1	0.0	99.0						IPR013126 (PRINTS); G3DSA:3.30.420.40 (GENE3D); G3DSA:3.30.420.40 (GENE3D); IPR029048 (G3DSA:1.20.1270.GENE3D); IPR013126 (PFAM); IPR029047 (G3DSA:2.60.34.GENE3D); G3DSA:3.30.30.30 (GENE3D); G3DSA:3.90.640.10 (GENE3D); mobidb-lite (MOBIDB_LITE); PTHR19375:SF210 (PANTHER); IPR013126 (PANTHER); cd10233 (CDD); IPR029048 (SUPERFAMILY); SSF53067 (SUPERFAMILY); SSF53067 (SUPERFAMILY); IPR029047 (SUPERF…	no GO terms	no GO terms
N_viridula_DNassembly_342539_2994	neuralized-like protein 4 isoform X2	2994	1	0.0	97.0						IPR006573 (SMART); IPR006573 (PFAM); G3DSA:2.60.120.920 (GENE3D); IPR037962 (PANTHER); PTHR12429:SF14 (PANTHER); IPR006573 (PROSITE_PROFILES); IPR006573 (PROSITE_PROFILES); IPR006573 (PROSITE_PROFILES); IPR006573 (PROSITE_PROFILES); cd12887 (CDD); cd12887 (CDD); cd12887 (CDD); IPR013320 (SUPERFAMILY)	no GO terms	no GO terms
N_viridula_DNassembly_342542_2538	dipeptidase 3-like	2538	1	4.94652E-170	78.0	2	P:GO:0006508; F:GO:0016805	P:proteolysis; F:dipeptidase activity	EC:3.4.13	Acting on peptide bonds (peptidases)	G3DSA:3.20.20.140 (GENE3D); IPR008257 (PFAM); mobidb-lite (MOBIDB_LITE); IPR008257 (PANTHER); IPR008257 (PROSITE_PROFILES); IPR032466 (SUPERFAMILY)	P:GO:0006508; F:GO:0016805	P:proteolysis; F:dipeptidase activity
N_viridula_DNassembly_342563_5213	exocyst complex component 5 isoform X2	5213	1	0.0	98.0	3	C:GO:0000145; P:GO:0006887; P:GO:0048278	C:exocyst; P:exocytosis; P:vesicle docking			IPR009976 (PFAM); IPR009976 (PANTHER); IPR033960 (PTHR12100:PANTHER)	C:GO:0000145; C:GO:0005737; P:GO:0006887; P:GO:0048278	C:exocyst; C:cytoplasm; P:exocytosis; P:vesicle docking
N_viridula_DNassembly_342609_3087	transcription factor GATA-4-like	3087	1	1.82979E-133	99.0	4	F:GO:0003700; P:GO:0006355; F:GO:0008270; F:GO:0043565	F:DNA binding transcription factor activity; P:regulation of transcription, DNA-templated; F:zinc ion binding; F:sequence-specific DNA binding			IPR000679 (PRINTS); IPR000679 (SMART); IPR000679 (PFAM); IPR013088 (G3DSA:3.30.50.GENE3D); IPR013088 (G3DSA:3.30.50.GENE3D); mobidb-lite (MOBIDB_LITE); mobidb-lite (MOBIDB_LITE); mobidb-lite (MOBIDB_LITE); mobidb-lite (MOBIDB_LITE); PTHR10071 (PANTHER); PTHR10071:SF289 (PANTHER); IPR000679 (PROSITE_PROFILES); IPR000679 (PROSITE_PROFILES); cd00202 (CDD); cd00202 (CDD); SSF57716 (SUPERFAMILY); SSF5…	F:GO:0003700; P:GO:0006355; F:GO:0008270; F:GO:0043565	F:DNA binding transcription factor activity; P:regulation of transcription, DNA-templated; F:zinc ion binding; F:sequence-specific DNA binding
N_viridula_DNassembly_342706_2302	protein CIP2A	2302	1	0.0	95.0						no IPS match	no IPS match	no IPS match
N_viridula_DNassembly_342723_2832	transcription factor HNF-4 homolog isoform X3	2832	1	0.0	99.0	6	F:GO:0003700; F:GO:0003707; C:GO:0005634; P:GO:0006355; F:GO:0008270; F:GO:0043565	F:DNA binding transcription factor activity; F:steroid hormone receptor activity; C:nucleus; P:regulation of transcription, DNA-templated; F:zinc ion binding; F:sequence-specific DNA binding			IPR000003 (PRINTS); IPR001628 (PRINTS); IPR001723 (PRINTS); IPR001628 (SMART); IPR000536 (SMART); IPR013088 (G3DSA:3.30.50.GENE3D); G3DSA:1.10.565.10 (GENE3D); IPR000536 (PFAM); IPR001628 (PFAM); mobidb-lite (MOBIDB_LITE); PTHR24083 (PANTHER); PTHR24083:SF104 (PANTHER); IPR001628 (PROSITE_PROFILES); IPR000536 (PROSITE_PROFILES); cd06960 (CDD); cd06931 (CDD); SSF57716 (SUPERFAMILY); IPR035500 (SUP…	F:GO:0003677; F:GO:0003700; F:GO:0003707; C:GO:0005634; P:GO:0006355; F:GO:0008270; F:GO:0043565	F:DNA binding; F:DNA binding transcription factor activity; F:steroid hormone receptor activity; C:nucleus; P:regulation of transcription, DNA-templated; F:zinc ion binding; F:sequence-specific DNA binding
N_viridula_DNassembly_342734_1063	33 kDa inner dynein arm light chain, axonemal isoform X2	1063	1	8.29917E-68	94.0						IPR019347 (PFAM); PTHR13183 (PANTHER); PTHR13183:SF0 (PANTHER)	no GO terms	no GO terms
N_viridula_DNassembly_342776_3344	ectonucleotide pyrophosphatase/phosphodiesterase family member 5 isoform X1	3344	1	0.0	91.0	2	F:GO:0003824; P:GO:0008152	F:catalytic activity; P:metabolic process			IPR017849 (G3DSA:3.40.720.GENE3D); G3DSA:3.30.1360.180 (GENE3D); IPR002591 (PFAM); PTHR10151 (PANTHER); PTHR10151:SF70 (PANTHER); cd16018 (CDD); IPR017850 (SUPERFAMILY)	F:GO:0003824; P:GO:0008152	F:catalytic activity; P:metabolic process
N_viridula_DNassembly_342782_4808	chondroitin sulfate proteoglycan 4	4808	1	0.0	95.0						PF16184 (PFAM); mobidb-lite (MOBIDB_LITE); mobidb-lite (MOBIDB_LITE); PTHR15036 (PANTHER); PTHR15036:SF15 (PANTHER); IPR039005 (PROSITE_PROFILES); IPR039005 (PROSITE_PROFILES); IPR039005 (PROSITE_PROFILES); IPR039005 (PROSITE_PROFILES); IPR039005 (PROSITE_PROFILES); IPR039005 (PROSITE_PROFILES); IPR039005 (PROSITE_PROFILES); IPR039005 (PROSITE_PROFILES); IPR039005 (PROSITE_PROFILES); IPR039005 (P…	no GO terms	no GO terms
N_viridula_DNassembly_342817_2152	zinc finger protein 91-like	2152	1	0.0	89.0	1	F:GO:0003676	F:nucleic acid binding			IPR013087 (SMART); G3DSA:3.30.160.60 (GENE3D); PF13912 (PFAM); G3DSA:3.30.160.60 (GENE3D); PF00096 (PFAM); G3DSA:3.30.160.60 (GENE3D); G3DSA:3.30.160.60 (GENE3D); G3DSA:3.30.160.60 (GENE3D); G3DSA:3.30.160.60 (GENE3D); mobidb-lite (MOBIDB_LITE); PTHR24396:SF21 (PANTHER); PTHR24396 (PANTHER); IPR013087 (PROSITE_PROFILES); IPR013087 (PROSITE_PROFILES); IPR013087 (PROSITE_PROFILES); IPR013087 (PROSI…	F:GO:0003676	F:nucleic acid binding
N_viridula_DNassembly_342862_2536	peroxidase-like	2536	1	0.0	98.0	4	F:GO:0004601; P:GO:0006979; F:GO:0020037; P:GO:0055114	F:peroxidase activity; P:response to oxidative stress; F:heme binding; P:oxidation-reduction process	EC:1.11.1.7	Peroxidase	IPR019791 (PRINTS); IPR019791 (PFAM); IPR037120 (G3DSA:1.10.640.GENE3D); PTHR11475:SF106 (PANTHER); PTHR11475 (PANTHER); IPR019791 (PROSITE_PROFILES); cd09823 (CDD); IPR010255 (SUPERFAMILY)	F:GO:0004601; P:GO:0006979; F:GO:0020037; P:GO:0055114	F:peroxidase activity; P:response to oxidative stress; F:heme binding; P:oxidation-reduction process
N_viridula_DNassembly_342865_3030	uncharacterized protein LOC106681552	3030	1	0.0	93.0	3	F:GO:0004252; F:GO:0005515; P:GO:0006508	F:serine-type endopeptidase activity; F:protein binding; P:proteolysis	EC:3.4.21	Acting on peptide bonds (peptidases)	IPR001314 (PRINTS); IPR001254 (SMART); IPR002172 (SMART); IPR001254 (PFAM); IPR000082 (PFAM); G3DSA:4.10.400.10 (GENE3D); IPR002172 (PFAM); G3DSA:4.10.400.10 (GENE3D); G3DSA:4.10.400.10 (GENE3D); G3DSA:2.40.10.10 (GENE3D); G3DSA:4.10.400.10 (GENE3D); mobidb-lite (MOBIDB_LITE); mobidb-lite (MOBIDB_LITE); PTHR44049 (PANTHER); IPR002172 (PROSITE_PROFILES); IPR001254 (PROSITE_PROFILES); IPR000082 (PR…	F:GO:0004252; F:GO:0005515; P:GO:0006508	F:serine-type endopeptidase activity; F:protein binding; P:proteolysis
N_viridula_DNassembly_342901_5815	adventurous-gliding motility protein Z-like isoform X1	5815	1	0.0	80.0						IPR009818 (PFAM); mobidb-lite (MOBIDB_LITE); mobidb-lite (MOBIDB_LITE); mobidb-lite (MOBIDB_LITE); mobidb-lite (MOBIDB_LITE); mobidb-lite (MOBIDB_LITE); mobidb-lite (MOBIDB_LITE); mobidb-lite (MOBIDB_LITE)	no GO terms	no GO terms
N_viridula_DNassembly_342915_2037	mutS protein homolog 5-like	2037	1	1.88976E-120	92.0	3	F:GO:0005524; P:GO:0006298; F:GO:0030983	F:ATP binding; P:mismatch repair; F:mismatched DNA binding			IPR000432 (SMART); IPR000432 (PFAM); G3DSA:3.40.50.300 (GENE3D); PTHR11361:SF20 (PANTHER); PTHR11361 (PANTHER); IPR027417 (SUPERFAMILY)	F:GO:0005524; P:GO:0006298; F:GO:0030983	F:ATP binding; P:mismatch repair; F:mismatched DNA binding
N_viridula_DNassembly_342919_3680	serine/threonine-protein kinase NLK-like isoform X1	3680	1	0.0	100.0	3	F:GO:0004672; F:GO:0005524; P:GO:0006468	F:protein kinase activity; F:ATP binding; P:protein phosphorylation			IPR000719 (SMART); PIRSF000654 (PIRSF); G3DSA:3.30.200.20 (GENE3D); IPR000719 (PFAM); G3DSA:1.10.510.10 (GENE3D); PTHR24055:SF179 (PANTHER); PTHR24055 (PANTHER); IPR000719 (PROSITE_PROFILES); cd07853 (CDD); IPR011009 (SUPERFAMILY)	F:GO:0004672; F:GO:0005524; P:GO:0006468	F:protein kinase activity; F:ATP binding; P:protein phosphorylation
N_viridula_DNassembly_342956_2087	interleukin-1 receptor-associated kinase 4-like	2087	1	0.0	89.0	3	F:GO:0004672; F:GO:0005524; P:GO:0006468	F:protein kinase activity; F:ATP binding; P:protein phosphorylation			IPR000719 (SMART); G3DSA:1.10.533.10 (GENE3D); G3DSA:1.10.510.10 (GENE3D); PIRSF000654 (PIRSF); G3DSA:3.30.200.20 (GENE3D); IPR029397 (PFAM); IPR000719 (PFAM); PTHR24419 (PANTHER); PTHR24419:SF23 (PANTHER); IPR000719 (PROSITE_PROFILES); IPR011029 (SUPERFAMILY); IPR011009 (SUPERFAMILY)	F:GO:0004672; F:GO:0005524; P:GO:0006468	F:protein kinase activity; F:ATP binding; P:protein phosphorylation
N_viridula_DNassembly_342961_3130	ATP-binding cassette sub-family G member 5	3130	1	0.0	99.0	2	F:GO:0005524; F:GO:0016887	F:ATP binding; F:ATPase activity	EC:3.6.1.3; EC:3.6.1.15	Adenosinetriphosphatase; Nucleoside-triphosphate phosphatase	IPR003593 (SMART); IPR003439 (PFAM); G3DSA:3.40.50.300 (GENE3D); PTHR19241 (PANTHER); PTHR19241:SF311 (PANTHER); IPR003439 (PROSITE_PROFILES); IPR027417 (SUPERFAMILY)	F:GO:0005524; F:GO:0016887	F:ATP binding; F:ATPase activity
N_viridula_DNassembly_342978_2672	ER lumen protein-retaining receptor	2672	1	1.91879E-133	100.0	3	P:GO:0006621; C:GO:0016021; F:GO:0046923	P:protein retention in ER lumen; C:integral component of membrane; F:ER retention sequence binding			IPR000133 (PRINTS); IPR000133 (PFAM); IPR000133 (PANTHER); PTHR10585:SF32 (PANTHER)	P:GO:0006621; C:GO:0016021; F:GO:0046923	P:protein retention in ER lumen; C:integral component of membrane; F:ER retention sequence binding
N_viridula_DNassembly_342993_3720	---NA---	3720				1	C:GO:0005921	C:gap junction			IPR000990 (PRINTS); IPR000990 (PFAM); PTHR11893:SF5 (PANTHER); IPR000990 (PANTHER); IPR000990 (PROSITE_PROFILES)	C:GO:0005921	C:gap junction
N_viridula_DNassembly_343073_1622	protein odr-4 homolog	1622	1	0.0	95.0						IPR029454 (PFAM); IPR029454 (PANTHER)	no GO terms	no GO terms
N_viridula_DNassembly_343079_4212	tight junction protein ZO-1-like isoform X2	4212	1	0.0	99.0	1	F:GO:0005515	F:protein binding			IPR001478 (SMART); IPR001452 (SMART); IPR008145 (SMART); IPR001478 (PFAM); G3DSA:2.30.30.40 (GENE3D); G3DSA:2.30.42.10 (GENE3D); G3DSA:2.30.42.10 (GENE3D); G3DSA:2.30.42.10 (GENE3D); IPR008145 (PFAM); IPR001452 (PFAM); G3DSA:3.40.50.300 (GENE3D); mobidb-lite (MOBIDB_LITE); mobidb-lite (MOBIDB_LITE); mobidb-lite (MOBIDB_LITE); mobidb-lite (MOBIDB_LITE); PTHR13865:SF28 (PANTHER); PTHR13865 (PANTHER…	F:GO:0005515	F:protein binding
N_viridula_DNassembly_343116_3195	uncharacterized protein LOC106677853	3195	1	0.0	98.0	4	F:GO:0004601; P:GO:0006979; F:GO:0020037; P:GO:0055114	F:peroxidase activity; P:response to oxidative stress; F:heme binding; P:oxidation-reduction process	EC:1.11.1.7	Peroxidase	IPR019791 (PRINTS); IPR019791 (PFAM); IPR037120 (G3DSA:1.10.640.GENE3D); PTHR11475:SF107 (PANTHER); PTHR11475 (PANTHER); IPR019791 (PROSITE_PROFILES); IPR019791 (PROSITE_PROFILES); cd09823 (CDD); IPR010255 (SUPERFAMILY); IPR010255 (SUPERFAMILY)	F:GO:0004601; P:GO:0006979; F:GO:0020037; P:GO:0055114	F:peroxidase activity; P:response to oxidative stress; F:heme binding; P:oxidation-reduction process
N_viridula_DNassembly_343123_4897	uncharacterized protein LOC106692848 isoform X1	4897	1	0.0	96.0						IPR017984 (PRINTS); IPR000953 (SMART); G3DSA:2.40.50.40 (GENE3D); IPR023780 (PFAM); mobidb-lite (MOBIDB_LITE); mobidb-lite (MOBIDB_LITE); mobidb-lite (MOBIDB_LITE); mobidb-lite (MOBIDB_LITE); mobidb-lite (MOBIDB_LITE); mobidb-lite (MOBIDB_LITE); PTHR22812:SF111 (PANTHER); PTHR22812 (PANTHER); PTHR22812:SF111 (PANTHER); PTHR22812 (PANTHER); IPR000953 (PROSITE_PROFILES); IPR000953 (CDD); IPR016197 …	no GO terms	no GO terms
N_viridula_DNassembly_343142_8515	uncharacterized protein LOC106691131 isoform X1	8515	1	0.0	88.0						IPR029205 (PFAM); mobidb-lite (MOBIDB_LITE)	no GO terms	no GO terms
N_viridula_DNassembly_343229_3356	bifunctional methylenetetrahydrofolate dehydrogenase/cyclohydrolase, mitochondrial isoform X1	3356	1	0.0	93.0	2	F:GO:0004488; P:GO:0055114	F:methylenetetrahydrofolate dehydrogenase (NADP+) activity; P:oxidation-reduction process	EC:1.5.1.5	Methylenetetrahydrofolate dehydrogenase (NADP(+))	IPR000672 (PRINTS); IPR020630 (PFAM); G3DSA:3.40.50.10860 (GENE3D); IPR020631 (PFAM); G3DSA:3.40.50.720 (GENE3D); PTHR10025:SF46 (PANTHER); IPR000672 (PANTHER); cd01080 (CDD); IPR036291 (SUPERFAMILY); SSF53223 (SUPERFAMILY)	F:GO:0004488; P:GO:0055114	F:methylenetetrahydrofolate dehydrogenase (NADP+) activity; P:oxidation-reduction process
N_viridula_DNassembly_343244_3509	contactin	3509	1	0.0	98.0						IPR001304 (SMART); IPR003599 (SMART); IPR003598 (SMART); IPR013783 (G3DSA:2.60.40.GENE3D); IPR008646 (PFAM); PF13927 (PFAM); IPR013783 (G3DSA:2.60.40.GENE3D); IPR013783 (G3DSA:2.60.40.GENE3D); IPR016186 (G3DSA:3.10.100.GENE3D); IPR013783 (G3DSA:2.60.40.GENE3D); IPR013098 (PFAM); IPR013783 (G3DSA:2.60.40.GENE3D); PTHR43905 (PANTHER); PTHR43905:SF9 (PANTHER); IPR007110 (PROSITE_PROFILES); IPR007110…	no GO terms	no GO terms
N_viridula_DNassembly_343288_2483	ADP-ribosylation factor GTPase-activating protein 2	2483	1	0.0	96.0	1	F:GO:0005096	F:GTPase activator activity			IPR001164 (PRINTS); IPR001164 (SMART); IPR001164 (PFAM); IPR038508 (G3DSA:3.30.40.GENE3D); mobidb-lite (MOBIDB_LITE); mobidb-lite (MOBIDB_LITE); PTHR23180 (PANTHER); PTHR23180:SF194 (PANTHER); IPR001164 (PROSITE_PROFILES); IPR037278 (SUPERFAMILY)	F:GO:0005096	F:GTPase activator activity
N_viridula_DNassembly_343297_2482	phospholipase D1 isoform X1	2482	1	0.0	97.0	4	F:GO:0004630; P:GO:0006654; F:GO:0035091; P:GO:0048017	F:phospholipase D activity; P:phosphatidic acid biosynthetic process; F:phosphatidylinositol binding; P:inositol lipid-mediated signaling	EC:3.1.4.4	Phospholipase D	IPR001849 (SMART); IPR001683 (SMART); IPR001736 (SMART); IPR036871 (G3DSA:3.30.1520.GENE3D); IPR016555 (PIRSF); G3DSA:3.30.870.10 (GENE3D); IPR001683 (PFAM); G3DSA:3.30.870.10 (GENE3D); IPR001736 (PFAM); G3DSA:3.30.870.10 (GENE3D); mobidb-lite (MOBIDB_LITE); mobidb-lite (MOBIDB_LITE); PTHR18896:SF57 (PANTHER); IPR015679 (PANTHER); IPR001736 (PROSITE_PROFILES); IPR001683 (PROSITE_PROFILES); cd0913…	F:GO:0003824; F:GO:0004630; P:GO:0006654; F:GO:0035091; P:GO:0048017	F:catalytic activity; F:phospholipase D activity; P:phosphatidic acid biosynthetic process; F:phosphatidylinositol binding; P:inositol lipid-mediated signaling
N_viridula_DNassembly_343322_3921	phospholipid scramblase family member 5-like	3921	1	3.80211E-53	94.0						IPR005552 (PFAM); IPR005552 (PANTHER)	no GO terms	no GO terms
N_viridula_DNassembly_343396_3756	F-BAR domain only protein 2-like	3756	1	0.0	96.0						IPR018808 (PFAM); mobidb-lite (MOBIDB_LITE); PTHR23065 (PANTHER); PTHR23065:SF15 (PANTHER); IPR028565 (PROSITE_PROFILES)	no GO terms	no GO terms
N_viridula_DNassembly_343413_3802	AP-2 complex subunit mu	3802	1	0.0	100.0	3	P:GO:0006886; P:GO:0016192; C:GO:0030131	P:intracellular protein transport; P:vesicle-mediated transport; C:clathrin adaptor complex			IPR001392 (PRINTS); G3DSA:2.60.40.1170 (GENE3D); IPR022775 (PFAM); IPR001392 (PIRSF); IPR028565 (PFAM); G3DSA:3.30.450.60 (GENE3D); G3DSA:2.60.40.1170 (GENE3D); PTHR10529:SF336 (PANTHER); PTHR10529 (PANTHER); IPR028565 (PROSITE_PROFILES); cd09251 (CDD); IPR036168 (SUPERFAMILY); IPR011012 (SUPERFAMILY)	P:GO:0006886; P:GO:0016192; C:GO:0030131	P:intracellular protein transport; P:vesicle-mediated transport; C:clathrin adaptor complex
N_viridula_DNassembly_343434_1510	zeta-crystallin-like isoform X1	1510	1	0.0	97.0	2	F:GO:0016491; P:GO:0055114	F:oxidoreductase activity; P:oxidation-reduction process			IPR020843 (SMART); G3DSA:3.90.180.10 (GENE3D); G3DSA:3.40.50.720 (GENE3D); IPR013154 (PFAM); IPR013149 (PFAM); PTHR44154 (PANTHER); cd08253 (CDD); IPR036291 (SUPERFAMILY); IPR011032 (SUPERFAMILY)	F:GO:0016491; P:GO:0055114	F:oxidoreductase activity; P:oxidation-reduction process
N_viridula_DNassembly_343510_1631	myophilin	1631	1	2.34192E-86	99.0	1	F:GO:0005515	F:protein binding			IPR003096 (PRINTS); IPR001715 (SMART); IPR036872 (G3DSA:1.10.418.GENE3D); IPR001715 (PFAM); PTHR18959 (PANTHER); PTHR18959:SF48 (PANTHER); IPR001715 (PROSITE_PROFILES); IPR001715 (CDD); IPR036872 (SUPERFAMILY)	F:GO:0005515	F:protein binding
N_viridula_DNassembly_343526_5369	enhancer of polycomb homolog 1	5369	1	0.0	97.0	2	P:GO:0006357; C:GO:0032777	P:regulation of transcription by RNA polymerase II; C:Piccolo NuA4 histone acetyltransferase complex			IPR019542 (PFAM); mobidb-lite (MOBIDB_LITE); mobidb-lite (MOBIDB_LITE); mobidb-lite (MOBIDB_LITE); PTHR14898:SF0 (PANTHER); IPR024943 (PANTHER)	P:GO:0006357; C:GO:0032777; C:GO:0035267	P:regulation of transcription by RNA polymerase II; C:Piccolo NuA4 histone acetyltransferase complex; C:NuA4 histone acetyltransferase complex
N_viridula_DNassembly_343537_3167	limbic system-associated membrane protein isoform X2	3167	1	0.0	96.0	1	F:GO:0005515	F:protein binding			IPR003961 (SMART); IPR003598 (SMART); IPR003599 (SMART); IPR013783 (G3DSA:2.60.40.GENE3D); PF13927 (PFAM); IPR013783 (G3DSA:2.60.40.GENE3D); IPR013098 (PFAM); IPR013783 (G3DSA:2.60.40.GENE3D); mobidb-lite (MOBIDB_LITE); PTHR45080 (PANTHER); IPR007110 (PROSITE_PROFILES); IPR003961 (PROSITE_PROFILES); IPR007110 (PROSITE_PROFILES); IPR007110 (PROSITE_PROFILES); IPR003961 (CDD); cd00096 (CDD); cd0009…	F:GO:0005515	F:protein binding
N_viridula_DNassembly_343545_1502	FUN14 domain-containing protein 1 isoform X2	1502	1	6.51738E-93	98.0						IPR007014 (PFAM); IPR007014 (PANTHER)	no GO terms	no GO terms
N_viridula_DNassembly_343548_4552	NF-X1-type zinc finger protein NFXL1-like	4552	1	0.0	93.0	4	F:GO:0003700; C:GO:0005634; P:GO:0006355; F:GO:0008270	F:DNA binding transcription factor activity; C:nucleus; P:regulation of transcription, DNA-templated; F:zinc ion binding			IPR000967 (SMART); IPR000967 (PFAM); PTHR12360:SF1 (PANTHER); IPR034078 (PANTHER); cd16697 (CDD); cd06008 (CDD); cd06008 (CDD); cd06008 (CDD); cd06008 (CDD); cd06008 (CDD)	F:GO:0003700; C:GO:0005634; P:GO:0006355; F:GO:0008270	F:DNA binding transcription factor activity; C:nucleus; P:regulation of transcription, DNA-templated; F:zinc ion binding
N_viridula_DNassembly_343591_2317	5'-nucleotidase domain-containing protein 1-like isoform X1	2317	1	0.0	88.0						IPR023214 (G3DSA:3.40.50.GENE3D); IPR008380 (PFAM); PTHR12103:SF13 (PANTHER); IPR008380 (PANTHER); IPR036412 (SUPERFAMILY)	no GO terms	no GO terms
N_viridula_DNassembly_343592_3049	torso-like protein	3049	1	0.0	98.0						no IPS match	no IPS match	no IPS match
N_viridula_DNassembly_343612_1979	protein decapentaplegic-like	1979	1	0.0	93.0	1	F:GO:0008083	F:growth factor activity			PR00669 (PRINTS); IPR001839 (SMART); IPR001111 (PFAM); IPR001839 (PFAM); IPR029034 (G3DSA:2.10.90.GENE3D); PTHR11848:SF234 (PANTHER); IPR015615 (PANTHER); IPR001839 (PROSITE_PROFILES); IPR029034 (SUPERFAMILY)	F:GO:0008083	F:growth factor activity
N_viridula_DNassembly_343640_1912	type II inositol 1,4,5-trisphosphate 5-phosphatase isoform X2	1912	1	0.0	96.0	1	P:GO:0046856	P:phosphatidylinositol dephosphorylation			IPR000300 (SMART); IPR005135 (PFAM); IPR036691 (G3DSA:3.60.10.GENE3D); PTHR11200 (PANTHER); PTHR11200:SF185 (PANTHER); IPR036691 (SUPERFAMILY)	P:GO:0046856	P:phosphatidylinositol dephosphorylation
N_viridula_DNassembly_343646_2298	ring canal kelch homolog isoform X1	2298	1	0.0	97.0	1	F:GO:0005515	F:protein binding			PR00501 (PRINTS); IPR000210 (SMART); IPR006652 (SMART); IPR011705 (SMART); IPR000210 (PFAM); IPR017096 (PIRSF); IPR015915 (G3DSA:2.120.10.GENE3D); G3DSA:3.30.710.10 (GENE3D); IPR006652 (PFAM); G3DSA:1.25.40.420 (GENE3D); IPR011705 (PFAM); mobidb-lite (MOBIDB_LITE); PTHR24412:SF179 (PANTHER); PTHR24412 (PANTHER); IPR000210 (PROSITE_PROFILES); cd14735 (CDD); IPR011333 (SUPERFAMILY); IPR015915 (SUPE…	F:GO:0005515	F:protein binding
N_viridula_DNassembly_343648_4682	protein-L-isoaspartate O-methyltransferase domain-containing protein 1 isoform X1	4682	1	0.0	94.0	2	F:GO:0004719; P:GO:0006464	F:protein-L-isoaspartate (D-aspartate) O-methyltransferase activity; P:cellular protein modification process	EC:2.1.1.77	Protein-L-isoaspartate(D-aspartate) O-methyltransferase	PF01135 (PFAM); G3DSA:3.40.50.150 (GENE3D); mobidb-lite (MOBIDB_LITE); IPR000682 (PANTHER); PTHR11579:SF2 (PANTHER); IPR000682 (PANTHER); PTHR11579:SF2 (PANTHER); cd02440 (CDD); IPR029063 (SUPERFAMILY)	F:GO:0004719; P:GO:0006464	F:protein-L-isoaspartate (D-aspartate) O-methyltransferase activity; P:cellular protein modification process
N_viridula_DNassembly_343674_6122	5'-3' exoribonuclease 1	6122	1	0.0	93.0	3	P:GO:0000956; F:GO:0003676; F:GO:0008409	P:nuclear-transcribed mRNA catabolic process; F:nucleic acid binding; F:5'-3' exonuclease activity			G3DSA:3.40.50.12390 (GENE3D); G3DSA:2.30.30.750 (GENE3D); IPR016494 (PIRSF); G3DSA:2.170.260.40 (GENE3D); G3DSA:3.30.110.100 (GENE3D); IPR004859 (PFAM); mobidb-lite (MOBIDB_LITE); PTHR12341:SF7 (PANTHER); IPR027073 (PANTHER)	P:GO:0000956; F:GO:0003676; F:GO:0004527; F:GO:0008409	P:nuclear-transcribed mRNA catabolic process; F:nucleic acid binding; F:exonuclease activity; F:5'-3' exonuclease activity
N_viridula_DNassembly_343750_4690	polypyrimidine tract-binding protein 1 isoform X1	4690	1	0.0	97.0	3	F:GO:0003723; C:GO:0005634; P:GO:0006397	F:RNA binding; C:nucleus; P:mRNA processing			IPR000504 (SMART); IPR012677 (G3DSA:3.30.70.GENE3D); IPR012677 (G3DSA:3.30.70.GENE3D); IPR012677 (G3DSA:3.30.70.GENE3D); IPR012677 (G3DSA:3.30.70.GENE3D); PF13893 (PFAM); IPR000504 (PFAM); IPR006536 (TIGRFAM); mobidb-lite (MOBIDB_LITE); PTHR43924 (PANTHER); IPR000504 (PROSITE_PROFILES); IPR000504 (PROSITE_PROFILES); IPR000504 (PROSITE_PROFILES); IPR000504 (PROSITE_PROFILES); IPR034798 (CDD); cd12…	F:GO:0003676; F:GO:0003723; C:GO:0005634; P:GO:0006397	F:nucleic acid binding; F:RNA binding; C:nucleus; P:mRNA processing
N_viridula_DNassembly_343769_3445	protein CREBRF homolog	3445	1	0.0	97.0						mobidb-lite (MOBIDB_LITE); mobidb-lite (MOBIDB_LITE); mobidb-lite (MOBIDB_LITE); PTHR21552 (PANTHER)	no GO terms	no GO terms
N_viridula_DNassembly_343783_2520	kelch-like protein 10	2520	1	0.0	100.0	1	F:GO:0005515	F:protein binding			IPR000210 (SMART); IPR011705 (SMART); IPR006652 (PFAM); G3DSA:3.30.710.10 (GENE3D); G3DSA:1.25.40.420 (GENE3D); IPR000210 (PFAM); IPR011705 (PFAM); mobidb-lite (MOBIDB_LITE); PTHR24412 (PANTHER); PTHR24412:SF172 (PANTHER); IPR000210 (PROSITE_PROFILES); cd14735 (CDD); IPR011333 (SUPERFAMILY)	F:GO:0005515	F:protein binding
N_viridula_DNassembly_343784_4965	putative uncharacterized protein DDB_G0282133	4965	1	0.0	74.0						mobidb-lite (MOBIDB_LITE); mobidb-lite (MOBIDB_LITE)	no GO terms	no GO terms
N_viridula_DNassembly_343814_2221	peptidyl-prolyl cis-trans isomerase sig-7	2221	1	6.91801E-156	99.0						IPR013260 (PFAM); IPR013260 (PANTHER)	no GO terms	no GO terms
N_viridula_DNassembly_343817_3574	band 4.1-like protein 5 isoform X1	3574	1	0.0	92.0	2	C:GO:0005856; F:GO:0008092	C:cytoskeleton; F:cytoskeletal protein binding			IPR019749 (PRINTS); IPR000798 (PRINTS); IPR018980 (SMART); IPR014847 (SMART); IPR019749 (SMART); IPR014352 (G3DSA:1.20.80.GENE3D); IPR018979 (PFAM); G3DSA:3.10.20.90 (GENE3D); IPR018980 (PFAM); IPR011993 (G3DSA:2.30.29.GENE3D); IPR019748 (PFAM); IPR014847 (PFAM); mobidb-lite (MOBIDB_LITE); mobidb-lite (MOBIDB_LITE); mobidb-lite (MOBIDB_LITE); PTHR23280:SF25 (PANTHER); PTHR23280 (PANTHER); IPR0002…	C:GO:0005856; F:GO:0008092	C:cytoskeleton; F:cytoskeletal protein binding
N_viridula_DNassembly_343850_3576	proton-coupled amino acid transporter-like protein pathetic isoform X1	3576	1	0.0	95.0						IPR013057 (PFAM); PTHR22950 (PANTHER); PTHR22950:SF468 (PANTHER)	no GO terms	no GO terms
N_viridula_DNassembly_343949_2185	venom carboxylesterase-6-like	2185	1	0.0	97.0						IPR029058 (G3DSA:3.40.50.GENE3D); IPR002018 (PFAM); PTHR11559 (PANTHER); IPR029058 (SUPERFAMILY)	no GO terms	no GO terms
N_viridula_DNassembly_344017_5689	zinc finger protein ush isoform X3	5689	1	0.0	98.0	1	F:GO:0003676	F:nucleic acid binding			IPR013087 (SMART); G3DSA:3.30.160.60 (GENE3D); mobidb-lite (MOBIDB_LITE); mobidb-lite (MOBIDB_LITE); mobidb-lite (MOBIDB_LITE); mobidb-lite (MOBIDB_LITE); PTHR12958 (PANTHER); PTHR12958 (PANTHER); PTHR12958:SF3 (PANTHER); PTHR12958:SF3 (PANTHER); IPR034731 (PROSITE_PROFILES); IPR034731 (PROSITE_PROFILES); IPR034731 (PROSITE_PROFILES); IPR013087 (PROSITE_PROFILES); IPR036236 (SUPERFAMILY); IPR0362…	F:GO:0003676	F:nucleic acid binding
N_viridula_DNassembly_344023_4561	protein unc-13 homolog B isoform X7	4561	1	0.0	99.0	2	P:GO:0007268; F:GO:0019992	P:chemical synaptic transmission; F:diacylglycerol binding			IPR000008 (SMART); IPR010439 (SMART); IPR010439 (PFAM); IPR035892 (G3DSA:2.60.40.GENE3D); IPR000008 (PFAM); IPR035892 (G3DSA:2.60.40.GENE3D); G3DSA:1.10.357.50 (GENE3D); IPR019558 (PFAM); PTHR10480:SF12 (PANTHER); IPR027080 (PANTHER); IPR014772 (PROSITE_PROFILES); IPR000008 (PROSITE_PROFILES); IPR014770 (PROSITE_PROFILES); IPR000008 (PROSITE_PROFILES); cd08395 (CDD); SSF49562 (SUPERFAMILY); SSF49…	P:GO:0007268; F:GO:0019992	P:chemical synaptic transmission; F:diacylglycerol binding
N_viridula_DNassembly_344029_2756	prostatic acid phosphatase	2756	1	0.0	94.0						IPR000560 (PFAM); IPR029033 (G3DSA:3.40.50.GENE3D); PTHR11567 (PANTHER); PTHR11567:SF19 (PANTHER); IPR000560 (CDD); IPR029033 (SUPERFAMILY)	no GO terms	no GO terms
N_viridula_DNassembly_344060_5990	protein TAPT1 homolog isoform X2	5990	1	0.0	98.0						IPR008010 (PFAM); mobidb-lite (MOBIDB_LITE); mobidb-lite (MOBIDB_LITE); IPR008010 (PANTHER)	no GO terms	no GO terms
N_viridula_DNassembly_344122_2402	DNA ligase 3	2402	1	0.0	87.0	5	F:GO:0003910; F:GO:0005524; P:GO:0006281; P:GO:0006310; P:GO:0071897	F:DNA ligase (ATP) activity; F:ATP binding; P:DNA repair; P:DNA recombination; P:DNA biosynthetic process	EC:6.5.1.1	DNA ligase (ATP)	G3DSA:2.40.50.140 (GENE3D); G3DSA:3.30.470.30 (GENE3D); IPR031916 (PFAM); G3DSA:3.30.1490.70 (GENE3D); IPR012310 (PFAM); IPR012309 (PFAM); IPR036420 (G3DSA:3.40.50.GENE3D); IPR000977 (TIGRFAM); mobidb-lite (MOBIDB_LITE); PTHR10459:SF11 (PANTHER); PTHR10459 (PANTHER); IPR001357 (PROSITE_PROFILES); IPR012310 (PROSITE_PROFILES); cd07902 (CDD); cd07967 (CDD); IPR036420 (SUPERFAMILY); IPR012340 (SUPER…	F:GO:0003910; F:GO:0005524; P:GO:0006281; P:GO:0006310; P:GO:0071897	F:DNA ligase (ATP) activity; F:ATP binding; P:DNA repair; P:DNA recombination; P:DNA biosynthetic process
N_viridula_DNassembly_344155_3446	dentin sialophosphoprotein isoform X1	3446	1	0.0	86.0	1	F:GO:0005515	F:protein binding			IPR001007 (SMART); G3DSA:2.10.70.10 (GENE3D); mobidb-lite (MOBIDB_LITE); mobidb-lite (MOBIDB_LITE); mobidb-lite (MOBIDB_LITE); mobidb-lite (MOBIDB_LITE); PTHR11339 (PANTHER); PTHR11339:SF280 (PANTHER); PTHR11339 (PANTHER); PTHR11339:SF280 (PANTHER); IPR001007 (PROSITE_PROFILES); IPR001007 (PROSITE_PROFILES); SSF57603 (SUPERFAMILY); SSF57603 (SUPERFAMILY)	F:GO:0005515	F:protein binding
N_viridula_DNassembly_344169_4542	coiled-coil domain-containing protein 186-like isoform X1	4542	1	0.0	79.0						mobidb-lite (MOBIDB_LITE); IPR038830 (PANTHER); SSF57997 (SUPERFAMILY)	no GO terms	no GO terms
N_viridula_DNassembly_344223_2585	SET and MYND domain-containing protein 4 isoform X1	2585	1	0.0	88.0	1	F:GO:0005515	F:protein binding			IPR019734 (SMART); G3DSA:3.30.60.180 (GENE3D); IPR001214 (PFAM); G3DSA:3.30.70.3410 (GENE3D); IPR011990 (G3DSA:1.25.40.GENE3D); IPR019734 (PFAM); IPR011990 (G3DSA:1.25.40.GENE3D); G3DSA:2.170.270.10 (GENE3D); PTHR12197:SF171 (PANTHER); PTHR12197 (PANTHER); PTHR12197:SF171 (PANTHER); PTHR12197 (PANTHER); IPR019734 (PROSITE_PROFILES); IPR019734 (PROSITE_PROFILES); IPR001214 (PROSITE_PROFILES); IPR0…	F:GO:0005515	F:protein binding
N_viridula_DNassembly_344226_2413	putative serine protease K12H4.7 isoform X1	2413	1	0.0	93.0	2	P:GO:0006508; F:GO:0008236	P:proteolysis; F:serine-type peptidase activity			G3DSA:1.20.120.980 (GENE3D); IPR008758 (PFAM); IPR029058 (G3DSA:3.40.50.GENE3D); PTHR11010:SF11 (PANTHER); PTHR11010 (PANTHER); IPR029058 (SUPERFAMILY)	P:GO:0006508; F:GO:0008236	P:proteolysis; F:serine-type peptidase activity
N_viridula_DNassembly_344255_3042	oxidation resistance protein 1 isoform X8	3042	1	0.0	98.0						IPR018392 (SMART); IPR018392 (PFAM); IPR036779 (G3DSA:3.10.350.GENE3D); mobidb-lite (MOBIDB_LITE); mobidb-lite (MOBIDB_LITE); mobidb-lite (MOBIDB_LITE); mobidb-lite (MOBIDB_LITE); mobidb-lite (MOBIDB_LITE); mobidb-lite (MOBIDB_LITE); mobidb-lite (MOBIDB_LITE); PTHR23354 (PANTHER); PTHR23354:SF68 (PANTHER); IPR018392 (PROSITE_PROFILES); IPR018392 (CDD); SSF54106 (SUPERFAMILY)	no GO terms	no GO terms
N_viridula_DNassembly_344273_2330	protein suppressor of forked isoform X2	2330	1	5.17723E-73	100.0						no IPS match	no IPS match	no IPS match
N_viridula_DNassembly_344288_2521	coiled-coil domain-containing protein CG32809 isoform X11	2521	1	0.0	95.0						IPR022782 (PFAM); G3DSA:1.20.58.1540 (GENE3D); mobidb-lite (MOBIDB_LITE); PTHR22741 (PANTHER); PTHR22741:SF10 (PANTHER)	no GO terms	no GO terms
N_viridula_DNassembly_344343_2861	transmembrane protein 117-like	2861	1	0.0	77.0						IPR029370 (PFAM); IPR029370 (PANTHER)	no GO terms	no GO terms
N_viridula_DNassembly_344362_2388	cAMP and cAMP-inhibited cGMP 3',5'-cyclic phosphodiesterase 10A-like isoform X1	2388	1	0.0	83.0	2	F:GO:0004114; P:GO:0007165	F:3',5'-cyclic-nucleotide phosphodiesterase activity; P:signal transduction	EC:3.1.4.17	3',5'-cyclic-nucleotide phosphodiesterase	IPR023088 (PRINTS); IPR003607 (SMART); IPR036971 (G3DSA:1.10.1300.GENE3D); IPR029016 (G3DSA:3.30.450.GENE3D); IPR002073 (PFAM); PTHR11347:SF111 (PANTHER); PTHR11347 (PANTHER); IPR002073 (PROSITE_PROFILES); IPR003607 (CDD); SSF109604 (SUPERFAMILY); SSF55781 (SUPERFAMILY)	F:GO:0004114; P:GO:0007165; F:GO:0008081	F:3',5'-cyclic-nucleotide phosphodiesterase activity; P:signal transduction; F:phosphoric diester hydrolase activity
N_viridula_DNassembly_344365_3051	inositol monophosphatase 1	3051	1	9.54387E-147	87.0	3	F:GO:0008934; P:GO:0046854; P:GO:0046855	F:inositol monophosphate 1-phosphatase activity; P:phosphatidylinositol phosphorylation; P:inositol phosphate dephosphorylation	EC:3.1.3.25; EC:3.1.3.41	Inositol-phosphate phosphatase; 4-nitrophenylphosphatase	IPR000760 (PRINTS); IPR020552 (PRINTS); IPR000760 (PFAM); G3DSA:3.30.540.10 (GENE3D); G3DSA:3.40.190.80 (GENE3D); PTHR20854:SF4 (PANTHER); PTHR20854 (PANTHER); IPR033942 (CDD); SSF56655 (SUPERFAMILY)	F:GO:0008934; P:GO:0046854; P:GO:0046855	F:inositol monophosphate 1-phosphatase activity; P:phosphatidylinositol phosphorylation; P:inositol phosphate dephosphorylation
N_viridula_DNassembly_344395_2624	tetratricopeptide repeat protein 4	2624	1	0.0	93.0						PF10237 (PFAM); PTHR13493 (PANTHER); IPR017921 (PROSITE_PROFILES); PS50216 (PROSITE_PROFILES); IPR037275 (SUPERFAMILY)	no GO terms	no GO terms
N_viridula_DNassembly_344412_3459	protein FAM13A	3459	1	0.0	96.0	1	P:GO:0007165	P:signal transduction			IPR000198 (SMART); IPR008936 (G3DSA:1.10.555.GENE3D); IPR000198 (PFAM); mobidb-lite (MOBIDB_LITE); mobidb-lite (MOBIDB_LITE); mobidb-lite (MOBIDB_LITE); mobidb-lite (MOBIDB_LITE); PTHR15904 (PANTHER); IPR000198 (PROSITE_PROFILES); IPR008936 (SUPERFAMILY)	P:GO:0007165	P:signal transduction
N_viridula_DNassembly_344415_4883	rho GTPase-activating protein 12-like isoform X5	4883	1	0.0	98.0	2	F:GO:0005515; P:GO:0007165	F:protein binding; P:signal transduction			IPR001849 (SMART); IPR000198 (SMART); IPR001452 (SMART); IPR001849 (PFAM); IPR000198 (PFAM); IPR011993 (G3DSA:2.30.29.GENE3D); G3DSA:2.30.30.40 (GENE3D); IPR001452 (PFAM); IPR008936 (G3DSA:1.10.555.GENE3D); mobidb-lite (MOBIDB_LITE); PTHR23181 (PANTHER); PTHR23181:SF2 (PANTHER); IPR000198 (PROSITE_PROFILES); IPR001452 (PROSITE_PROFILES); IPR001849 (PROSITE_PROFILES); IPR001202 (PROSITE_PROFILES);…	F:GO:0005515; P:GO:0007165	F:protein binding; P:signal transduction
N_viridula_DNassembly_344451_3278	serine proteinase stubble isoform X2	3278	1	1.33195E-123	100.0	2	F:GO:0004252; P:GO:0006508	F:serine-type endopeptidase activity; P:proteolysis	EC:3.4.21	Acting on peptide bonds (peptidases)	IPR001314 (PRINTS); IPR001254 (SMART); IPR001254 (PFAM); G3DSA:2.40.10.10 (GENE3D); G3DSA:2.40.10.10 (GENE3D); PTHR24253 (PANTHER); IPR001254 (PROSITE_PROFILES); IPR001254 (CDD); IPR009003 (SUPERFAMILY)	F:GO:0004252; P:GO:0006508	F:serine-type endopeptidase activity; P:proteolysis
N_viridula_DNassembly_344486_2450	cGMP-dependent protein kinase, isozyme 1	2450	1	0.0	99.0	3	F:GO:0004692; F:GO:0005524; P:GO:0006468	F:cGMP-dependent protein kinase activity; F:ATP binding; P:protein phosphorylation	EC:2.7.11; EC:2.7.11.12	Transferring phosphorus-containing groups; cGMP-dependent protein kinase	IPR002374 (PRINTS); IPR000595 (SMART); IPR000719 (SMART); IPR000961 (SMART); IPR002374 (PIRSF); IPR014710 (G3DSA:2.60.120.GENE3D); IPR014710 (G3DSA:2.60.120.GENE3D); G3DSA:3.30.200.20 (GENE3D); IPR000595 (PFAM); IPR000719 (PFAM); G3DSA:1.10.510.10 (GENE3D); mobidb-lite (MOBIDB_LITE); PTHR24353 (PANTHER); PTHR24353:SF108 (PANTHER); IPR000595 (PROSITE_PROFILES); IPR000719 (PROSITE_PROFILES); IPR000…	F:GO:0004672; F:GO:0004674; F:GO:0004692; F:GO:0005524; P:GO:0006468	F:protein kinase activity; F:protein serine/threonine kinase activity; F:cGMP-dependent protein kinase activity; F:ATP binding; P:protein phosphorylation
N_viridula_DNassembly_344500_4064	cAMP-dependent protein kinase R1	4064	1	0.0	98.0	5	C:GO:0005952; F:GO:0008603; F:GO:0016301; F:GO:0030552; P:GO:0045859	C:cAMP-dependent protein kinase complex; F:cAMP-dependent protein kinase regulator activity; F:kinase activity; F:cAMP binding; P:regulation of protein kinase activity			PR00103 (PRINTS); IPR003117 (SMART); IPR000595 (SMART); IPR003117 (PFAM); IPR000595 (PFAM); IPR014710 (G3DSA:2.60.120.GENE3D); G3DSA:1.20.890.10 (GENE3D); IPR012198 (PIRSF); IPR014710 (G3DSA:2.60.120.GENE3D); mobidb-lite (MOBIDB_LITE); PTHR11635 (PANTHER); PTHR11635:SF129 (PANTHER); IPR000595 (PROSITE_PROFILES); IPR000595 (PROSITE_PROFILES); cd12097 (CDD); IPR000595 (CDD); IPR000595 (CDD); IPR018…	P:GO:0001932; C:GO:0005952; F:GO:0008603	P:regulation of protein phosphorylation; C:cAMP-dependent protein kinase complex; F:cAMP-dependent protein kinase regulator activity
N_viridula_DNassembly_344508_2152	E3 ubiquitin-protein ligase znrf2 isoform X8	2152	1	5.74558E-48	100.0						IPR001841 (SMART); IPR013083 (G3DSA:3.30.40.GENE3D); IPR001841 (PFAM); PTHR14155:SF211 (PANTHER); PTHR14155 (PANTHER); IPR001841 (PROSITE_PROFILES); SSF57850 (SUPERFAMILY)	no GO terms	no GO terms
N_viridula_DNassembly_344533_3897	hepatocyte growth factor-regulated tyrosine kinase substrate isoform X1	3897	1	0.0	91.0	2	P:GO:0006886; F:GO:0046872	P:intracellular protein transport; F:metal ion binding			IPR000306 (SMART); IPR013083 (G3DSA:3.30.40.GENE3D); IPR024641 (PFAM); IPR000306 (PFAM); IPR017073 (PIRSF); IPR008942 (G3DSA:1.25.40.GENE3D); IPR002014 (PFAM); mobidb-lite (MOBIDB_LITE); mobidb-lite (MOBIDB_LITE); mobidb-lite (MOBIDB_LITE); mobidb-lite (MOBIDB_LITE); mobidb-lite (MOBIDB_LITE); PTHR13856:SF100 (PANTHER); PTHR13856 (PANTHER); IPR002014 (PROSITE_PROFILES); IPR017455 (PROSITE_PROFILE…	P:GO:0006886; F:GO:0046872	P:intracellular protein transport; F:metal ion binding
N_viridula_DNassembly_344572_3006	glycine dehydrogenase (decarboxylating), mitochondrial	3006	1	0.0	98.0	3	F:GO:0004375; P:GO:0006546; P:GO:0055114	F:glycine dehydrogenase (decarboxylating) activity; P:glycine catabolic process; P:oxidation-reduction process	EC:1.4.4.2	Glycine dehydrogenase (aminomethyl-transferring)	IPR015422 (G3DSA:3.90.1150.GENE3D); IPR003437 (TIGRFAM); IPR020581 (PFAM); IPR015421 (G3DSA:3.40.640.GENE3D); IPR020581 (PANTHER); IPR020581 (CDD); IPR020581 (CDD); IPR015424 (SUPERFAMILY); IPR015424 (SUPERFAMILY)	F:GO:0003824; F:GO:0004375; P:GO:0006544; P:GO:0006546; P:GO:0055114	F:catalytic activity; F:glycine dehydrogenase (decarboxylating) activity; P:glycine metabolic process; P:glycine catabolic process; P:oxidation-reduction process
N_viridula_DNassembly_344601_3163	ribonuclease Z, mitochondrial isoform X1	3163	1	0.0	94.0	1	P:GO:0008033	P:tRNA processing			IPR001279 (PFAM); IPR036866 (G3DSA:3.60.15.GENE3D); IPR027794 (PFAM); mobidb-lite (MOBIDB_LITE); PTHR12553 (PANTHER); PTHR12553:SF49 (PANTHER); cd07718 (CDD); IPR036866 (SUPERFAMILY); IPR036866 (SUPERFAMILY)	P:GO:0008033	P:tRNA processing
N_viridula_DNassembly_344605_2475	histone deacetylase 8-like	2475	1	0.0	95.0	2	F:GO:0004407; P:GO:0016575	F:histone deacetylase activity; P:histone deacetylation	EC:3.5.1.98	Histone deacetylase	IPR003084 (PRINTS); IPR000286 (PRINTS); IPR037138 (G3DSA:3.40.800.GENE3D); IPR003084 (PIRSF); IPR023801 (PFAM); PTHR10625:SF174 (PANTHER); IPR000286 (PANTHER); IPR023696 (SUPERFAMILY)	F:GO:0004407; P:GO:0016575	F:histone deacetylase activity; P:histone deacetylation
N_viridula_DNassembly_344615_3917	PC4 and SFRS1-interacting protein-like	3917	1	0.0	97.0						IPR000313 (SMART); IPR000313 (PFAM); IPR035441 (G3DSA:1.20.930.GENE3D); IPR021567 (PFAM); G3DSA:2.30.30.140 (GENE3D); mobidb-lite (MOBIDB_LITE); PTHR12550:SF18 (PANTHER); PTHR12550 (PANTHER); PTHR12550:SF18 (PANTHER); PTHR12550 (PANTHER); IPR000313 (PROSITE_PROFILES); IPR035496 (CDD); IPR036218 (SUPERFAMILY); SSF63748 (SUPERFAMILY)	no GO terms	no GO terms
N_viridula_DNassembly_344641_2596	uncharacterized protein LOC106687804	2596	1	0.0	92.0	1	F:GO:0005102	F:signaling receptor binding			IPR029325 (SMART); IPR029325 (PFAM); mobidb-lite (MOBIDB_LITE); PTHR17469:SF15 (PANTHER); PTHR17469 (PANTHER); PTHR17469:SF15 (PANTHER); PTHR17469 (PANTHER); PTHR17469 (PANTHER)	F:GO:0005102	F:signaling receptor binding
N_viridula_DNassembly_344644_5095	E3 ubiquitin-protein ligase DCST1	5095	1	0.0	97.0	1	C:GO:0016021	C:integral component of membrane			IPR012858 (PFAM); PTHR21041:SF17 (PANTHER); PTHR21041 (PANTHER)	C:GO:0016021	C:integral component of membrane
N_viridula_DNassembly_344670_4306	uncharacterized protein LOC106686172, partial	4306	1	0.0	96.0	1	F:GO:0003779	F:actin binding			IPR003124 (PFAM); G3DSA:3.10.20.90 (GENE3D); mobidb-lite (MOBIDB_LITE); mobidb-lite (MOBIDB_LITE); mobidb-lite (MOBIDB_LITE); mobidb-lite (MOBIDB_LITE); IPR003124 (PROSITE_PROFILES); IPR029071 (SUPERFAMILY)	F:GO:0003779	F:actin binding
N_viridula_DNassembly_344739_7485	mediator of RNA polymerase II transcription subunit 24 isoform X2	7485	1	0.0	97.0						IPR021429 (PFAM); PTHR12898 (PANTHER)	no GO terms	no GO terms
N_viridula_DNassembly_344787_4134	serine/threonine-protein phosphatase 1 regulatory subunit 10-like isoform X1	4134	1	0.0	92.0	2	C:GO:0005634; F:GO:0046872	C:nucleus; F:metal ion binding			mobidb-lite (MOBIDB_LITE); mobidb-lite (MOBIDB_LITE); mobidb-lite (MOBIDB_LITE); mobidb-lite (MOBIDB_LITE); PTHR12506 (PANTHER); PTHR12506:SF30 (PANTHER); PTHR12506 (PANTHER); PTHR12506:SF30 (PANTHER); IPR017923 (PROSITE_PROFILES); IPR000571 (PROSITE_PROFILES); IPR035441 (SUPERFAMILY)	C:GO:0005634; F:GO:0046872	C:nucleus; F:metal ion binding
N_viridula_DNassembly_344808_4395	uncharacterized protein LOC106679052 isoform X1	4395	1	0.0	83.0	1	P:GO:0006464	P:cellular protein modification process			G3DSA:3.30.470.20 (GENE3D); IPR004344 (PFAM); mobidb-lite (MOBIDB_LITE); mobidb-lite (MOBIDB_LITE); mobidb-lite (MOBIDB_LITE); PTHR12241:SF125 (PANTHER); PTHR12241 (PANTHER); PTHR12241 (PANTHER); IPR004344 (PROSITE_PROFILES); SSF56059 (SUPERFAMILY)	P:GO:0006464	P:cellular protein modification process
N_viridula_DNassembly_344809_3618	serine/arginine repetitive matrix protein 2-like isoform X5	3618	1	0.0	95.0						IPR022189 (PFAM); mobidb-lite (MOBIDB_LITE); mobidb-lite (MOBIDB_LITE); mobidb-lite (MOBIDB_LITE); mobidb-lite (MOBIDB_LITE); mobidb-lite (MOBIDB_LITE); mobidb-lite (MOBIDB_LITE)	no GO terms	no GO terms
N_viridula_DNassembly_344830_2555	uncharacterized protein LOC106683374	2555	1	0.0	95.0	2	C:GO:0016021; P:GO:0055085	C:integral component of membrane; P:transmembrane transport			IPR011701 (PFAM); G3DSA:1.20.1250.20 (GENE3D); PTHR23507 (PANTHER); PTHR23507:SF1 (PANTHER); IPR020846 (CDD); IPR036259 (SUPERFAMILY)	C:GO:0016021; P:GO:0055085	C:integral component of membrane; P:transmembrane transport
N_viridula_DNassembly_344835_6041	histone-lysine N-methyltransferase 2C-like isoform X5	6041	1	0.0	97.0						mobidb-lite (MOBIDB_LITE); mobidb-lite (MOBIDB_LITE); mobidb-lite (MOBIDB_LITE); mobidb-lite (MOBIDB_LITE); mobidb-lite (MOBIDB_LITE); mobidb-lite (MOBIDB_LITE); mobidb-lite (MOBIDB_LITE); mobidb-lite (MOBIDB_LITE); mobidb-lite (MOBIDB_LITE); mobidb-lite (MOBIDB_LITE); mobidb-lite (MOBIDB_LITE)	no GO terms	no GO terms
N_viridula_DNassembly_344877_2734	uncharacterized protein LOC106688127	2734	1	0.0	97.0						IPR001507 (SMART); IPR001507 (PFAM); mobidb-lite (MOBIDB_LITE); PTHR22907 (PANTHER); PTHR22907:SF52 (PANTHER); IPR001507 (PROSITE_PROFILES)	no GO terms	no GO terms
N_viridula_DNassembly_344886_2445	DDB1- and CUL4-associated factor 11 isoform X2	2445	1	0.0	90.0	1	F:GO:0005515	F:protein binding			IPR001680 (SMART); IPR015943 (G3DSA:2.130.10.GENE3D); IPR015943 (G3DSA:2.130.10.GENE3D); IPR001680 (PFAM); PTHR19847 (PANTHER); PTHR19847:SF7 (PANTHER); IPR001680 (PROSITE_PROFILES); IPR001680 (PROSITE_PROFILES); IPR001680 (PROSITE_PROFILES); IPR017986 (PROSITE_PROFILES); IPR036322 (SUPERFAMILY)	F:GO:0005515	F:protein binding
N_viridula_DNassembly_344896_3369	dynein intermediate chain 2, ciliary-like	3369	1	0.0	96.0	1	F:GO:0005515	F:protein binding			IPR001680 (SMART); IPR015943 (G3DSA:2.130.10.GENE3D); IPR015943 (G3DSA:2.130.10.GENE3D); mobidb-lite (MOBIDB_LITE); mobidb-lite (MOBIDB_LITE); PTHR12442:SF11 (PANTHER); PTHR12442 (PANTHER); IPR036322 (SUPERFAMILY)	F:GO:0005515	F:protein binding
N_viridula_DNassembly_344916_3274	carnitine O-palmitoyltransferase 2, mitochondrial-like	3274	1	0.0	92.0	1	F:GO:0016746	F:transferase activity, transferring acyl groups			G3DSA:3.30.559.40 (GENE3D); IPR000542 (PFAM); G3DSA:3.30.559.70 (GENE3D); G3DSA:1.20.1280.180 (GENE3D); IPR000542 (PANTHER); PTHR22589:SF16 (PANTHER); SSF52777 (SUPERFAMILY); SSF52777 (SUPERFAMILY)	F:GO:0016746	F:transferase activity, transferring acyl groups
N_viridula_DNassembly_344919_2087	probable cytochrome P450 301a1, mitochondrial	2087	1	0.0	97.0	4	F:GO:0005506; F:GO:0016705; F:GO:0020037; P:GO:0055114	F:iron ion binding; F:oxidoreductase activity, acting on paired donors, with incorporation or reduction of molecular oxygen; F:heme binding; P:oxidation-reduction process			IPR002401 (PRINTS); IPR001128 (PRINTS); IPR036396 (G3DSA:1.10.630.GENE3D); IPR001128 (PFAM); PTHR24305 (PANTHER); PTHR24305:SF30 (PANTHER); IPR036396 (SUPERFAMILY)	F:GO:0005506; F:GO:0016705; F:GO:0020037; P:GO:0055114	F:iron ion binding; F:oxidoreductase activity, acting on paired donors, with incorporation or reduction of molecular oxygen; F:heme binding; P:oxidation-reduction process
N_viridula_DNassembly_344930_4614	receptor-type guanylate cyclase Gyc76C-like isoform X1	4614	1	0.0	97.0	6	F:GO:0004672; F:GO:0005524; P:GO:0006468; P:GO:0009190; F:GO:0016849; P:GO:0035556	F:protein kinase activity; F:ATP binding; P:protein phosphorylation; P:cyclic nucleotide biosynthetic process; F:phosphorus-oxygen lyase activity; P:intracellular signal transduction			IPR001054 (SMART); G3DSA:1.10.510.10 (GENE3D); IPR001828 (PFAM); G3DSA:3.40.50.2300 (GENE3D); IPR001054 (PFAM); IPR001245 (PFAM); IPR029787 (G3DSA:3.30.70.GENE3D); G3DSA:3.40.50.2300 (GENE3D); mobidb-lite (MOBIDB_LITE); PTHR11920:SF448 (PANTHER); PTHR11920 (PANTHER); IPR001054 (PROSITE_PROFILES); IPR000719 (PROSITE_PROFILES); cd07302 (CDD); IPR029787 (SUPERFAMILY); IPR028082 (SUPERFAMILY); IPR011…	F:GO:0004672; F:GO:0005524; P:GO:0006468; P:GO:0009190; F:GO:0016849; P:GO:0035556	F:protein kinase activity; F:ATP binding; P:protein phosphorylation; P:cyclic nucleotide biosynthetic process; F:phosphorus-oxygen lyase activity; P:intracellular signal transduction
N_viridula_DNassembly_344936_3678	sodium-independent sulfate anion transporter-like isoform X1	3678	1	0.0	97.0	4	F:GO:0008271; P:GO:0008272; C:GO:0016021; P:GO:0055085	F:secondary active sulfate transmembrane transporter activity; P:sulfate transport; C:integral component of membrane; P:transmembrane transport			IPR036513 (G3DSA:3.30.750.GENE3D); IPR011547 (PFAM); IPR001902 (PANTHER); PTHR11814:SF72 (PANTHER); cd07042 (CDD); IPR036513 (SUPERFAMILY)	F:GO:0008271; P:GO:0008272; F:GO:0015116; C:GO:0016020; C:GO:0016021; P:GO:0055085	F:secondary active sulfate transmembrane transporter activity; P:sulfate transport; F:sulfate transmembrane transporter activity; C:membrane; C:integral component of membrane; P:transmembrane transport
N_viridula_DNassembly_345018_2033	lisH domain-containing protein FOPNL	2033	1	2.0711E-39	100.0						no IPS match	no IPS match	no IPS match
N_viridula_DNassembly_345020_2772	mothers against decapentaplegic homolog 6	2772	1	0.0	98.0	5	F:GO:0003700; F:GO:0005515; C:GO:0005667; P:GO:0006355; P:GO:0007179	F:DNA binding transcription factor activity; F:protein binding; C:transcription factor complex; P:regulation of transcription, DNA-templated; P:transforming growth factor beta receptor signaling pathway			IPR003619 (SMART); IPR001132 (SMART); IPR003619 (PFAM); IPR036578 (G3DSA:3.90.520.GENE3D); IPR017855 (G3DSA:2.60.200.GENE3D); IPR001132 (PFAM); mobidb-lite (MOBIDB_LITE); PTHR13703:SF44 (PANTHER); IPR013790 (PANTHER); IPR001132 (PROSITE_PROFILES); IPR013019 (PROSITE_PROFILES); IPR036578 (SUPERFAMILY); IPR008984 (SUPERFAMILY)	F:GO:0003700; F:GO:0005515; C:GO:0005622; C:GO:0005667; P:GO:0006355; P:GO:0007179	F:DNA binding transcription factor activity; F:protein binding; C:intracellular; C:transcription factor complex; P:regulation of transcription, DNA-templated; P:transforming growth factor beta receptor signaling pathway
N_viridula_DNassembly_345043_4883	uncharacterized protein LOC106691534	4883	1	0.0	97.0	2	C:GO:0005856; P:GO:0030036	C:cytoskeleton; P:actin cytoskeleton organization			mobidb-lite (MOBIDB_LITE); mobidb-lite (MOBIDB_LITE); mobidb-lite (MOBIDB_LITE); mobidb-lite (MOBIDB_LITE); mobidb-lite (MOBIDB_LITE); mobidb-lite (MOBIDB_LITE); mobidb-lite (MOBIDB_LITE); mobidb-lite (MOBIDB_LITE); mobidb-lite (MOBIDB_LITE); mobidb-lite (MOBIDB_LITE); mobidb-lite (MOBIDB_LITE); PTHR12902:SF23 (PANTHER); IPR028288 (PANTHER); IPR028288 (PANTHER); PTHR12902:SF23 (PANTHER); PTHR1290…	C:GO:0005856; P:GO:0030036	C:cytoskeleton; P:actin cytoskeleton organization
N_viridula_DNassembly_345111_4520	RING finger and SPRY domain-containing protein 1	4520	1	0.0	99.0	1	F:GO:0005515	F:protein binding			IPR001841 (SMART); IPR003877 (SMART); IPR013083 (G3DSA:3.30.40.GENE3D); PF13920 (PFAM); G3DSA:2.60.120.920 (GENE3D); IPR003877 (PFAM); PTHR13363 (PANTHER); PTHR13363:SF5 (PANTHER); IPR001870 (PROSITE_PROFILES); IPR001841 (PROSITE_PROFILES); SSF57850 (SUPERFAMILY); IPR013320 (SUPERFAMILY)	F:GO:0005515	F:protein binding
N_viridula_DNassembly_345199_3483	craniofacial development protein 1	3483	1	5.19986E-103	91.0						IPR011421 (PFAM); mobidb-lite (MOBIDB_LITE); IPR027124 (PANTHER); PTHR23227:SF51 (PANTHER); IPR011421 (PROSITE_PROFILES)	no GO terms	no GO terms
N_viridula_DNassembly_345280_3784	hypothetical protein OFAS_OFAS014200	3784	1	3.39409E-67	100.0	3	F:GO:0003735; C:GO:0005762; P:GO:0032543	F:structural constituent of ribosome; C:mitochondrial large ribosomal subunit; P:mitochondrial translation			IPR034596 (PANTHER)	F:GO:0003735; C:GO:0005762; P:GO:0032543	F:structural constituent of ribosome; C:mitochondrial large ribosomal subunit; P:mitochondrial translation
N_viridula_DNassembly_345295_2111	calcineurin B homologous protein 1	2111	1	3.99216E-127	100.0	1	F:GO:0005509	F:calcium ion binding			IPR002048 (SMART); IPR002048 (PFAM); G3DSA:1.10.238.10 (GENE3D); PTHR23056 (PANTHER); PTHR23056:SF40 (PANTHER); IPR002048 (PROSITE_PROFILES); IPR002048 (CDD); IPR011992 (SUPERFAMILY)	F:GO:0005509	F:calcium ion binding
N_viridula_DNassembly_345302_3289	kinesin-like protein KIF23	3289	1	0.0	94.0	5	P:GO:0000915; F:GO:0003777; F:GO:0005524; F:GO:0008017; P:GO:0072383	P:actomyosin contractile ring assembly; F:microtubule motor activity; F:ATP binding; F:microtubule binding; P:plus-end-directed vesicle transport along microtubule	EC:3.6.1.15	Nucleoside-triphosphate phosphatase	IPR001752 (PRINTS); IPR001752 (SMART); IPR038105 (G3DSA:3.40.50.GENE3D); IPR032384 (PFAM); IPR001752 (PFAM); IPR036961 (G3DSA:3.40.850.GENE3D); IPR036961 (G3DSA:3.40.850.GENE3D); mobidb-lite (MOBIDB_LITE); IPR032924 (PTHR24115:PANTHER); IPR027640 (PANTHER); IPR001752 (PROSITE_PROFILES); IPR027417 (SUPERFAMILY)	P:GO:0000910; P:GO:0000915; F:GO:0003777; F:GO:0005524; P:GO:0007018; F:GO:0008017; P:GO:0072383	P:cytokinesis; P:actomyosin contractile ring assembly; F:microtubule motor activity; F:ATP binding; P:microtubule-based movement; F:microtubule binding; P:plus-end-directed vesicle transport along microtubule
N_viridula_DNassembly_345359_5275	arginine-glutamic acid dipeptide repeats protein isoform X8	5275	1	0.0	93.0						IPR002951 (PFAM); mobidb-lite (MOBIDB_LITE); mobidb-lite (MOBIDB_LITE); mobidb-lite (MOBIDB_LITE); mobidb-lite (MOBIDB_LITE); mobidb-lite (MOBIDB_LITE); mobidb-lite (MOBIDB_LITE); mobidb-lite (MOBIDB_LITE); mobidb-lite (MOBIDB_LITE); mobidb-lite (MOBIDB_LITE); PTHR13859:SF11 (PANTHER); PTHR13859:SF11 (PANTHER); PTHR13859 (PANTHER); PTHR13859 (PANTHER)	no GO terms	no GO terms
N_viridula_DNassembly_345365_11021	chromodomain-helicase-DNA-binding protein 7 isoform X2	11021	1	0.0	96.0	3	F:GO:0005515; F:GO:0005524; F:GO:0016817	F:protein binding; F:ATP binding; F:hydrolase activity, acting on acid anhydrides			IPR014001 (SMART); IPR001650 (SMART); IPR000953 (SMART); IPR006576 (SMART); G3DSA:1.10.10.60 (GENE3D); G3DSA:2.40.50.40 (GENE3D); IPR001650 (PFAM); IPR000330 (PFAM); IPR038718 (G3DSA:3.40.50.GENE3D); IPR023780 (PFAM); G3DSA:2.40.50.40 (GENE3D); IPR006576 (PFAM); IPR037259 (G3DSA:2.20.28.GENE3D); G3DSA:3.40.50.300 (GENE3D); mobidb-lite (MOBIDB_LITE); mobidb-lite (MOBIDB_LITE); mobidb-lite (MOBIDB_…	F:GO:0005515; F:GO:0005524; F:GO:0016817	F:protein binding; F:ATP binding; F:hydrolase activity, acting on acid anhydrides
N_viridula_DNassembly_345386_4274	uncharacterized protein LOC106681594	4274	1	0.0	93.0						mobidb-lite (MOBIDB_LITE); mobidb-lite (MOBIDB_LITE); mobidb-lite (MOBIDB_LITE)	no GO terms	no GO terms
N_viridula_DNassembly_345429_4246	protein GPR107	4246	1	0.0	97.0	1	C:GO:0016021	C:integral component of membrane			IPR009637 (PFAM); PTHR21229:SF2 (PANTHER); IPR009637 (PANTHER)	C:GO:0016021	C:integral component of membrane
N_viridula_DNassembly_345460_3803	elongation factor G, mitochondrial	3803	1	0.0	96.0	5	F:GO:0003746; F:GO:0003924; F:GO:0005525; C:GO:0005622; P:GO:0006414	F:translation elongation factor activity; F:GTPase activity; F:GTP binding; C:intracellular; P:translational elongation	EC:3.6.1.15	Nucleoside-triphosphate phosphatase	IPR000795 (PRINTS); IPR005517 (SMART); IPR000640 (SMART); IPR014721 (G3DSA:3.30.230.GENE3D); IPR005517 (PFAM); IPR004161 (PFAM); IPR000795 (PFAM); IPR000640 (PFAM); G3DSA:3.30.70.240 (GENE3D); PF14492 (PFAM); G3DSA:3.40.50.300 (GENE3D); G3DSA:2.40.30.10 (GENE3D); IPR005225 (TIGRFAM); IPR004540 (TIGRFAM); G3DSA:3.30.70.870 (GENE3D); PTHR43636:SF2 (PANTHER); PTHR43636 (PANTHER); IPR000795 (PROSITE_…	F:GO:0003746; F:GO:0003924; F:GO:0005525; C:GO:0005622; P:GO:0006414	F:translation elongation factor activity; F:GTPase activity; F:GTP binding; C:intracellular; P:translational elongation
N_viridula_DNassembly_345467_2358	radial spoke head protein 3 homolog B-like	2358	1	0.0	89.0						IPR009290 (PFAM); mobidb-lite (MOBIDB_LITE); mobidb-lite (MOBIDB_LITE); mobidb-lite (MOBIDB_LITE)	no GO terms	no GO terms
N_viridula_DNassembly_345494_3183	E3 ubiquitin-protein ligase HECW2 isoform X3	3183	1	0.0	94.0	2	F:GO:0004842; F:GO:0005515	F:ubiquitin-protein transferase activity; F:protein binding			IPR001202 (SMART); IPR000569 (SMART); G3DSA:2.20.70.10 (GENE3D); G3DSA:3.30.2410.10 (GENE3D); G3DSA:3.30.2160.10 (GENE3D); G3DSA:3.90.1750.10 (GENE3D); IPR000569 (PFAM); mobidb-lite (MOBIDB_LITE); PTHR11254:SF411 (PANTHER); PTHR11254 (PANTHER); IPR001202 (PROSITE_PROFILES); IPR000569 (PROSITE_PROFILES); IPR000569 (CDD); IPR001202 (CDD); IPR036020 (SUPERFAMILY); IPR035983 (SUPERFAMILY)	F:GO:0004842; F:GO:0005515	F:ubiquitin-protein transferase activity; F:protein binding
N_viridula_DNassembly_345498_2974	protein yellow-like isoform X2	2974	1	0.0	98.0						IPR017996 (PRINTS); IPR011042 (G3DSA:2.120.10.GENE3D); IPR017996 (PFAM); IPR017996 (PANTHER); PTHR10009:SF7 (PANTHER); SSF101898 (SUPERFAMILY)	no GO terms	no GO terms
N_viridula_DNassembly_345505_3036	nucleolar protein 14 homolog	3036	1	0.0	90.0	1	C:GO:0032040	C:small-subunit processome			IPR007276 (PFAM); mobidb-lite (MOBIDB_LITE)	C:GO:0032040	C:small-subunit processome
N_viridula_DNassembly_345515_3191	cap-specific mRNA (nucleoside-2'-O-)-methyltransferase 2	3191	1	0.0	92.0	2	F:GO:0008168; P:GO:0032259	F:methyltransferase activity; P:methylation			G3DSA:3.40.50.12760 (GENE3D); IPR002877 (PFAM); PTHR16121:SF2 (PANTHER); PTHR16121 (PANTHER); IPR025807 (PROSITE_PROFILES); IPR025786 (PROSITE_PROFILES); IPR029063 (SUPERFAMILY)	F:GO:0008168; P:GO:0032259	F:methyltransferase activity; P:methylation
N_viridula_DNassembly_345543_3950	docking protein 2	3950	1	0.0	92.0						SM01244 (SMART); IPR001849 (SMART); IPR002404 (SMART); IPR001849 (PFAM); IPR011993 (G3DSA:2.30.29.GENE3D); IPR002404 (PFAM); IPR011993 (G3DSA:2.30.29.GENE3D); mobidb-lite (MOBIDB_LITE); PTHR21258 (PANTHER); IPR002404 (PROSITE_PROFILES); IPR001849 (PROSITE_PROFILES); cd00821 (CDD); SSF50729 (SUPERFAMILY); SSF50729 (SUPERFAMILY)	no GO terms	no GO terms
N_viridula_DNassembly_345558_7656	transcription elongation factor SPT6 isoform X2	7656	1	0.0	99.0	4	F:GO:0000991; F:GO:0003677; P:GO:0006357; P:GO:0032784	F:transcription factor activity, core RNA polymerase II binding; F:DNA binding; P:regulation of transcription by RNA polymerase II; P:regulation of DNA-templated transcription, elongation			IPR006641 (SMART); IPR000980 (SMART); IPR035420 (PFAM); IPR036860 (G3DSA:3.30.505.GENE3D); IPR028231 (PFAM); IPR028088 (PFAM); IPR027999 (PFAM); IPR003029 (PFAM); IPR032706 (PFAM); IPR017072 (PIRSF); G3DSA:2.40.50.140 (GENE3D); IPR028083 (PFAM); IPR036860 (G3DSA:3.30.505.GENE3D); mobidb-lite (MOBIDB_LITE); mobidb-lite (MOBIDB_LITE); mobidb-lite (MOBIDB_LITE); mobidb-lite (MOBIDB_LITE); mobidb-lit…	F:GO:0000991; F:GO:0003676; F:GO:0003677; P:GO:0006139; P:GO:0006357; P:GO:0032784	F:transcription factor activity, core RNA polymerase II binding; F:nucleic acid binding; F:DNA binding; P:nucleobase-containing compound metabolic process; P:regulation of transcription by RNA polymerase II; P:regulation of DNA-templated transcription, elongation
N_viridula_DNassembly_345627_6752	trithorax group protein osa	6752	1	0.0	97.0	3	F:GO:0003677; P:GO:0006338; C:GO:0070603	F:DNA binding; P:chromatin remodeling; C:SWI/SNF superfamily-type complex			IPR001606 (SMART); SM01014 (SMART); IPR036431 (G3DSA:1.10.150.GENE3D); IPR001606 (PFAM); IPR033388 (PFAM); mobidb-lite (MOBIDB_LITE); mobidb-lite (MOBIDB_LITE); mobidb-lite (MOBIDB_LITE); mobidb-lite (MOBIDB_LITE); IPR021906 (PANTHER); PTHR12656:SF5 (PANTHER); IPR001606 (PROSITE_PROFILES); IPR036431 (SUPERFAMILY); IPR016024 (SUPERFAMILY)	F:GO:0003677; F:GO:0005488; P:GO:0006338; C:GO:0070603	F:DNA binding; F:binding; P:chromatin remodeling; C:SWI/SNF superfamily-type complex
N_viridula_DNassembly_345658_5115	Bloom syndrome protein homolog isoform X1	5115	1	0.0	92.0	7	F:GO:0003676; F:GO:0005524; C:GO:0005622; P:GO:0006260; P:GO:0006281; P:GO:0006310; F:GO:0043140	F:nucleic acid binding; F:ATP binding; C:intracellular; P:DNA replication; P:DNA repair; P:DNA recombination; F:ATP-dependent 3'-5' DNA helicase activity	EC:3.6.1.3; EC:3.6.1.15	Adenosinetriphosphatase; Nucleoside-triphosphate phosphatase	IPR001650 (SMART); IPR018982 (SMART); IPR014001 (SMART); IPR002121 (SMART); IPR001650 (PFAM); IPR036388 (G3DSA:1.10.10.GENE3D); IPR004589 (TIGRFAM); G3DSA:1.10.150.80 (GENE3D); IPR002121 (PFAM); IPR018982 (PFAM); G3DSA:3.40.50.300 (GENE3D); IPR011545 (PFAM); IPR032284 (PFAM); G3DSA:3.40.50.300 (GENE3D); mobidb-lite (MOBIDB_LITE); mobidb-lite (MOBIDB_LITE); mobidb-lite (MOBIDB_LITE); mobidb-lite (…	F:GO:0000166; F:GO:0003676; F:GO:0003824; F:GO:0005524; C:GO:0005622; P:GO:0006260; P:GO:0006281; P:GO:0006310; F:GO:0008026; F:GO:0043140; P:GO:0044237	F:nucleotide binding; F:nucleic acid binding; F:catalytic activity; F:ATP binding; C:intracellular; P:DNA replication; P:DNA repair; P:DNA recombination; F:ATP-dependent helicase activity; F:ATP-dependent 3'-5' DNA helicase activity; P:cellular metabolic process
N_viridula_DNassembly_345788_3717	ATP-binding cassette sub-family F member 1	3717	1	0.0	98.0	2	F:GO:0005524; F:GO:0016887	F:ATP binding; F:ATPase activity	EC:3.6.1.3; EC:3.6.1.15	Adenosinetriphosphatase; Nucleoside-triphosphate phosphatase	IPR003593 (SMART); G3DSA:3.40.50.300 (GENE3D); G3DSA:3.40.50.300 (GENE3D); IPR003439 (PFAM); mobidb-lite (MOBIDB_LITE); mobidb-lite (MOBIDB_LITE); PTHR19211:SF14 (PANTHER); PTHR19211 (PANTHER); IPR003439 (PROSITE_PROFILES); IPR003439 (PROSITE_PROFILES); cd03221 (CDD); cd03221 (CDD); IPR027417 (SUPERFAMILY); IPR027417 (SUPERFAMILY)	F:GO:0005524; F:GO:0016887	F:ATP binding; F:ATPase activity
N_viridula_DNassembly_345832_7735	uncharacterized protein LOC106688909	7735	1	0.0	85.0	3	C:GO:0005576; P:GO:0006030; F:GO:0008061	C:extracellular region; P:chitin metabolic process; F:chitin binding			IPR002557 (SMART); IPR002557 (PFAM); G3DSA:3.20.20.80 (GENE3D); IPR002557 (PROSITE_PROFILES); IPR036508 (SUPERFAMILY)	C:GO:0005576; P:GO:0006030; F:GO:0008061	C:extracellular region; P:chitin metabolic process; F:chitin binding
N_viridula_DNassembly_345886_2769	splicing factor 3A subunit 1	2769	1	3.13989E-166	92.0	3	F:GO:0003723; F:GO:0005515; P:GO:0006396	F:RNA binding; F:protein binding; P:RNA processing			IPR000626 (SMART); IPR000061 (SMART); IPR000061 (PFAM); G3DSA:3.10.20.90 (GENE3D); IPR035967 (G3DSA:1.10.10.GENE3D); IPR035967 (G3DSA:1.10.10.GENE3D); IPR000626 (PFAM); IPR022030 (PFAM); mobidb-lite (MOBIDB_LITE); mobidb-lite (MOBIDB_LITE); mobidb-lite (MOBIDB_LITE); PTHR15316:SF1 (PANTHER); PTHR15316 (PANTHER); IPR000061 (PROSITE_PROFILES); IPR000061 (PROSITE_PROFILES); IPR000626 (PROSITE_PROFIL…	F:GO:0003723; F:GO:0005515; P:GO:0006396	F:RNA binding; F:protein binding; P:RNA processing
N_viridula_DNassembly_345889_3318	structural maintenance of chromosomes protein 5 isoform X3	3318	1	0.0	96.0	3	P:GO:0000724; P:GO:0007062; C:GO:0030915	P:double-strand break repair via homologous recombination; P:sister chromatid cohesion; C:Smc5-Smc6 complex			G3DSA:3.40.50.300 (GENE3D); IPR027131 (PTHR19306:PANTHER); PTHR19306 (PANTHER); cd03277 (CDD); IPR027417 (SUPERFAMILY)	P:GO:0000724; P:GO:0006281; P:GO:0007062; C:GO:0030915	P:double-strand break repair via homologous recombination; P:DNA repair; P:sister chromatid cohesion; C:Smc5-Smc6 complex
N_viridula_DNassembly_345890_2483	ATP-binding cassette sub-family G member 1-like	2483	1	0.0	97.0	3	F:GO:0005524; C:GO:0016020; F:GO:0016887	F:ATP binding; C:membrane; F:ATPase activity	EC:3.6.1.3; EC:3.6.1.15	Adenosinetriphosphatase; Nucleoside-triphosphate phosphatase	IPR003593 (SMART); G3DSA:3.40.50.300 (GENE3D); IPR013525 (PFAM); IPR003439 (PFAM); PTHR19241 (PANTHER); PTHR19241:SF442 (PANTHER); IPR003439 (PROSITE_PROFILES); cd03213 (CDD); IPR027417 (SUPERFAMILY)	F:GO:0005524; C:GO:0016020; F:GO:0016887	F:ATP binding; C:membrane; F:ATPase activity
N_viridula_DNassembly_345944_5704	cytoskeleton-associated protein 5	5704	1	0.0	79.0	1	F:GO:0005488	F:binding			IPR034085 (SMART); IPR011989 (G3DSA:1.25.10.GENE3D); IPR011989 (G3DSA:1.25.10.GENE3D); IPR024395 (PFAM); IPR011989 (G3DSA:1.25.10.GENE3D); IPR011989 (G3DSA:1.25.10.GENE3D); mobidb-lite (MOBIDB_LITE); mobidb-lite (MOBIDB_LITE); PTHR12609 (PANTHER); IPR016024 (SUPERFAMILY); IPR016024 (SUPERFAMILY)	F:GO:0005488	F:binding
N_viridula_DNassembly_345945_2490	25S rRNA (cytosine-C(5))-methyltransferase nop2	2490	1	0.0	99.0	3	F:GO:0003723; P:GO:0006364; F:GO:0008757	F:RNA binding; P:rRNA processing; F:S-adenosylmethionine-dependent methyltransferase activity			IPR023273 (PRINTS); IPR023267 (PRINTS); G3DSA:3.30.70.3130 (GENE3D); IPR001678 (PFAM); IPR031341 (PFAM); IPR011023 (TIGRFAM); G3DSA:3.40.50.150 (GENE3D); mobidb-lite (MOBIDB_LITE); mobidb-lite (MOBIDB_LITE); mobidb-lite (MOBIDB_LITE); PTHR22807 (PANTHER); PTHR22807:SF30 (PANTHER); IPR001678 (PROSITE_PROFILES); cd02440 (CDD); IPR029063 (SUPERFAMILY)	F:GO:0003723; P:GO:0006364; F:GO:0008168; F:GO:0008757	F:RNA binding; P:rRNA processing; F:methyltransferase activity; F:S-adenosylmethionine-dependent methyltransferase activity
N_viridula_DNassembly_345964_6212	run domain Beclin-1-interacting and cysteine-rich domain-containing protein isoform X1	6212	1	0.0	95.0						IPR025258 (SMART); G3DSA:1.20.58.900 (GENE3D); IPR025258 (PFAM); mobidb-lite (MOBIDB_LITE); PTHR12326 (PANTHER); PTHR12326 (PANTHER); PTHR12326:SF11 (PANTHER); PTHR12326:SF11 (PANTHER); IPR004012 (PROSITE_PROFILES); IPR037213 (SUPERFAMILY)	no GO terms	no GO terms
N_viridula_DNassembly_345969_1643	probable chitinase 2	1643	1	0.0	87.0	2	P:GO:0005975; F:GO:0008061	P:carbohydrate metabolic process; F:chitin binding			IPR011583 (SMART); G3DSA:3.20.20.80 (GENE3D); IPR001223 (PFAM); IPR029070 (G3DSA:3.10.50.GENE3D); PTHR11177 (PANTHER); PTHR11177:SF301 (PANTHER); IPR029070 (SUPERFAMILY); IPR017853 (SUPERFAMILY)	P:GO:0005975; F:GO:0008061	P:carbohydrate metabolic process; F:chitin binding
N_viridula_DNassembly_345975_2669	acyl-CoA synthetase short-chain family member 3, mitochondrial	2669	1	0.0	96.0	2	F:GO:0003824; P:GO:0008152	F:catalytic activity; P:metabolic process			IPR032387 (PFAM); IPR000873 (PFAM); IPR025110 (PFAM); G3DSA:3.30.300.30 (GENE3D); G3DSA:3.40.50.12780 (GENE3D); PTHR43347:SF3 (PANTHER); PTHR43347 (PANTHER); SSF56801 (SUPERFAMILY)	F:GO:0003824; P:GO:0008152	F:catalytic activity; P:metabolic process
N_viridula_DNassembly_345988_3334	lateral signaling target protein 2 homolog isoform X1	3334	1	0.0	99.0	1	F:GO:0046872	F:metal ion binding			IPR000306 (SMART); IPR000306 (PFAM); IPR013083 (G3DSA:3.30.40.GENE3D); mobidb-lite (MOBIDB_LITE); PTHR22835:SF463 (PANTHER); PTHR22835 (PANTHER); IPR017455 (PROSITE_PROFILES); cd15731 (CDD); IPR011011 (SUPERFAMILY)	F:GO:0046872	F:metal ion binding
N_viridula_DNassembly_346018_4512	glutamate--cysteine ligase	4512	1	0.0	98.0	2	F:GO:0004357; P:GO:0006750	F:glutamate-cysteine ligase activity; P:glutathione biosynthetic process	EC:6.3.2.2	Glutamate--cysteine ligase	IPR004308 (PFAM); G3DSA:3.30.590.50 (GENE3D); G3DSA:1.10.8.960 (GENE3D); IPR004308 (PANTHER); IPR014746 (SUPERFAMILY)	F:GO:0003824; F:GO:0004357; P:GO:0006750	F:catalytic activity; F:glutamate-cysteine ligase activity; P:glutathione biosynthetic process
N_viridula_DNassembly_346064_4684	ankyrin repeat domain-containing protein 50	4684	1	0.0	99.0	1	F:GO:0005515	F:protein binding			IPR002110 (PRINTS); IPR002110 (SMART); PF13637 (PFAM); IPR036770 (G3DSA:1.25.40.GENE3D); IPR002110 (PFAM); IPR036770 (G3DSA:1.25.40.GENE3D); IPR036770 (G3DSA:1.25.40.GENE3D); G3DSA:1.25.40.960 (GENE3D); IPR036770 (G3DSA:1.25.40.GENE3D); PF13857 (PFAM); IPR020683 (PFAM); mobidb-lite (MOBIDB_LITE); mobidb-lite (MOBIDB_LITE); mobidb-lite (MOBIDB_LITE); mobidb-lite (MOBIDB_LITE); PTHR24151:SF6 (PANTH…	F:GO:0005515	F:protein binding
N_viridula_DNassembly_346074_4298	FERM, ARHGEF and pleckstrin domain-containing protein 1	4298	1	0.0	99.0	4	F:GO:0005089; C:GO:0005856; F:GO:0008092; P:GO:0035023	F:Rho guanyl-nucleotide exchange factor activity; C:cytoskeleton; F:cytoskeletal protein binding; P:regulation of Rho protein signal transduction			IPR019749 (PRINTS); IPR000798 (PRINTS); IPR001849 (SMART); IPR014847 (SMART); IPR018980 (SMART); IPR019749 (SMART); IPR000219 (SMART); IPR011993 (G3DSA:2.30.29.GENE3D); IPR011993 (G3DSA:2.30.29.GENE3D); IPR001849 (PFAM); IPR014847 (PFAM); IPR018979 (PFAM); IPR018980 (PFAM); IPR014352 (G3DSA:1.20.80.GENE3D); IPR019748 (PFAM); IPR035899 (G3DSA:1.20.900.GENE3D); IPR000219 (PFAM); G3DSA:3.10.20.90 (G…	F:GO:0005089; C:GO:0005856; F:GO:0008092; P:GO:0035023	F:Rho guanyl-nucleotide exchange factor activity; C:cytoskeleton; F:cytoskeletal protein binding; P:regulation of Rho protein signal transduction
N_viridula_DNassembly_346111_2879	heterogeneous nuclear ribonucleoprotein A1, A2/B1 homolog	2879	1	4.31032E-120	99.0	1	F:GO:0003676	F:nucleic acid binding			IPR000504 (SMART); IPR012677 (G3DSA:3.30.70.GENE3D); IPR012677 (G3DSA:3.30.70.GENE3D); IPR000504 (PFAM); mobidb-lite (MOBIDB_LITE); PTHR43921:SF2 (PANTHER); PTHR43921 (PANTHER); IPR000504 (PROSITE_PROFILES); IPR000504 (PROSITE_PROFILES); cd12578 (CDD); IPR035979 (SUPERFAMILY); IPR035979 (SUPERFAMILY)	F:GO:0003676	F:nucleic acid binding
N_viridula_DNassembly_346123_3895	Krueppel-like factor 6	3895	1	2.3588E-108	99.0	1	F:GO:0003676	F:nucleic acid binding			IPR013087 (SMART); PF00096 (PFAM); G3DSA:3.30.160.60 (GENE3D); G3DSA:3.30.160.60 (GENE3D); G3DSA:3.30.160.60 (GENE3D); mobidb-lite (MOBIDB_LITE); PTHR44363 (PANTHER); PTHR44363:SF1 (PANTHER); PTHR44363:SF1 (PANTHER); PTHR44363 (PANTHER); IPR013087 (PROSITE_PROFILES); IPR013087 (PROSITE_PROFILES); IPR013087 (PROSITE_PROFILES); IPR036236 (SUPERFAMILY); IPR036236 (SUPERFAMILY)	F:GO:0003676	F:nucleic acid binding
N_viridula_DNassembly_346193_4844	bumetanide-sensitive sodium-(potassium)-chloride cotransporter	4844	1	0.0	96.0	4	F:GO:0005215; P:GO:0006811; C:GO:0016020; P:GO:0055085	F:transporter activity; P:ion transport; C:membrane; P:transmembrane transport			G3DSA:1.20.1740.10 (GENE3D); IPR018491 (PFAM); IPR004841 (PFAM); mobidb-lite (MOBIDB_LITE); PTHR11827 (PANTHER); PTHR11827:SF72 (PANTHER)	F:GO:0005215; P:GO:0006811; C:GO:0016020; P:GO:0055085	F:transporter activity; P:ion transport; C:membrane; P:transmembrane transport
N_viridula_DNassembly_346196_6722	ATP-dependent zinc metalloprotease YME1 homolog isoform X2	6722	1	0.0	97.0	1	F:GO:0005524	F:ATP binding			IPR003593 (SMART); IPR003959 (PFAM); G3DSA:3.40.50.300 (GENE3D); PTHR43655 (PANTHER); PTHR43655:SF13 (PANTHER); cd00009 (CDD); IPR027417 (SUPERFAMILY)	F:GO:0005524	F:ATP binding
N_viridula_DNassembly_346238_4100	sentrin-specific protease 6-like isoform X1	4100	1	0.0	93.0	2	P:GO:0006508; F:GO:0008234	P:proteolysis; F:cysteine-type peptidase activity			G3DSA:1.10.418.20 (GENE3D); IPR003653 (PFAM); G3DSA:3.30.310.130 (GENE3D); mobidb-lite (MOBIDB_LITE); mobidb-lite (MOBIDB_LITE); mobidb-lite (MOBIDB_LITE); mobidb-lite (MOBIDB_LITE); PTHR44784 (PANTHER); IPR003653 (PROSITE_PROFILES); IPR038765 (SUPERFAMILY)	P:GO:0006508; F:GO:0008234	P:proteolysis; F:cysteine-type peptidase activity
N_viridula_DNassembly_346239_3883	kelch-like protein 17 isoform X6	3883	1	0.0	100.0	1	F:GO:0005515	F:protein binding			PR00501 (PRINTS); IPR006652 (SMART); IPR011705 (PFAM); IPR015915 (G3DSA:2.120.10.GENE3D); G3DSA:1.25.40.420 (GENE3D); IPR006652 (PFAM); PTHR24412:SF74 (PANTHER); PTHR24412:SF74 (PANTHER); PTHR24412 (PANTHER); PTHR24412:SF74 (PANTHER); PTHR24412 (PANTHER); IPR011043 (SUPERFAMILY)	F:GO:0005515	F:protein binding
N_viridula_DNassembly_346268_3132	nose resistant to fluoxetine protein 6	3132	1	0.0	97.0	1	F:GO:0016747	F:transferase activity, transferring acyl groups other than amino-acyl groups			IPR006621 (SMART); IPR002656 (PFAM); PTHR11161:SF4 (PANTHER); PTHR11161 (PANTHER); PTHR11161 (PANTHER); PTHR11161:SF4 (PANTHER)	F:GO:0016747	F:transferase activity, transferring acyl groups other than amino-acyl groups
N_viridula_DNassembly_346294_6519	tubulin polyglutamylase TTLL4-like isoform X1	6519	1	0.0	96.0	2	F:GO:0005524; P:GO:0018095	F:ATP binding; P:protein polyglutamylation			IPR004344 (PFAM); G3DSA:3.30.470.20 (GENE3D); IPR013815 (G3DSA:3.30.1490.GENE3D); mobidb-lite (MOBIDB_LITE); PTHR12241 (PANTHER); IPR027748 (PTHR12241:PANTHER); IPR004344 (PROSITE_PROFILES); SSF56059 (SUPERFAMILY)	F:GO:0005524; P:GO:0006464; P:GO:0018095	F:ATP binding; P:cellular protein modification process; P:protein polyglutamylation
N_viridula_DNassembly_346295_2232	tRNA wybutosine-synthesizing protein 4-like	2232	1	0.0	89.0	1	F:GO:0005515	F:protein binding			IPR015915 (G3DSA:2.120.10.GENE3D); PF13964 (PFAM); G3DSA:3.40.50.150 (GENE3D); PTHR23244:SF401 (PANTHER); PTHR23244 (PANTHER); IPR015915 (SUPERFAMILY); IPR015915 (SUPERFAMILY)	F:GO:0005515	F:protein binding
N_viridula_DNassembly_346296_3655	facilitated trehalose transporter Tret1	3655	1	0.0	94.0	3	C:GO:0016021; F:GO:0022857; P:GO:0055085	C:integral component of membrane; F:transmembrane transporter activity; P:transmembrane transport			IPR005828 (PFAM); G3DSA:1.20.1250.20 (GENE3D); PTHR23500:SF11 (PANTHER); PTHR23500 (PANTHER); IPR020846 (PROSITE_PROFILES); IPR020846 (CDD); IPR036259 (SUPERFAMILY)	C:GO:0016021; F:GO:0022857; P:GO:0055085	C:integral component of membrane; F:transmembrane transporter activity; P:transmembrane transport
N_viridula_DNassembly_346338_2842	myosin heavy chain 95F isoform X1	2842	1	0.0	98.0	5	F:GO:0003777; F:GO:0005524; P:GO:0007018; F:GO:0008017; C:GO:0016459	F:microtubule motor activity; F:ATP binding; P:microtubule-based movement; F:microtubule binding; C:myosin complex	EC:3.6.1.15	Nucleoside-triphosphate phosphatase	IPR001609 (SMART); IPR032412 (PFAM); G3DSA:1.10.3060.20 (GENE3D); G3DSA:3.30.70.1590 (GENE3D); IPR001609 (PFAM); IPR036961 (G3DSA:3.40.850.GENE3D); G3DSA:1.20.58.530 (GENE3D); PTHR13140 (PANTHER); PTHR13140:SF719 (PANTHER); IPR001609 (PROSITE_PROFILES); IPR000048 (PROSITE_PROFILES); IPR027417 (SUPERFAMILY)	F:GO:0003774; F:GO:0003777; F:GO:0005515; F:GO:0005524; P:GO:0007018; F:GO:0008017; C:GO:0016459	F:motor activity; F:microtubule motor activity; F:protein binding; F:ATP binding; P:microtubule-based movement; F:microtubule binding; C:myosin complex
N_viridula_DNassembly_346354_6153	TBC1 domain family member 14-like isoform X1	6153	1	0.0	97.0						IPR000195 (SMART); G3DSA:1.10.10.750 (GENE3D); G3DSA:1.10.8.270 (GENE3D); IPR000195 (PFAM); G3DSA:1.10.472.80 (GENE3D); mobidb-lite (MOBIDB_LITE); mobidb-lite (MOBIDB_LITE); mobidb-lite (MOBIDB_LITE); PTHR22957:SF203 (PANTHER); PTHR22957 (PANTHER); IPR000195 (PROSITE_PROFILES); IPR035969 (SUPERFAMILY); IPR035969 (SUPERFAMILY)	no GO terms	no GO terms
N_viridula_DNassembly_346357_4154	drebrin-like protein isoform X2	4154	1	0.0	95.0	2	F:GO:0003779; C:GO:0005622	F:actin binding; C:intracellular			IPR001452 (PRINTS); IPR002108 (SMART); IPR001452 (SMART); IPR001452 (PFAM); IPR002108 (PFAM); G3DSA:2.30.30.40 (GENE3D); IPR029006 (G3DSA:3.40.20.GENE3D); mobidb-lite (MOBIDB_LITE); mobidb-lite (MOBIDB_LITE); PTHR10829 (PANTHER); PTHR10829:SF25 (PANTHER); PTHR10829:SF25 (PANTHER); PTHR10829 (PANTHER); IPR001452 (PROSITE_PROFILES); IPR002108 (PROSITE_PROFILES); IPR035717 (CDD); cd11281 (CDD); SSF5…	F:GO:0003779; F:GO:0005515; C:GO:0005622	F:actin binding; F:protein binding; C:intracellular
N_viridula_DNassembly_346360_2298	cleavage and polyadenylation specificity factor subunit CG7185-like isoform X2	2298	1	1.03251E-94	97.0	1	F:GO:0003676	F:nucleic acid binding			IPR000504 (SMART); IPR012677 (G3DSA:3.30.70.GENE3D); IPR000504 (PFAM); mobidb-lite (MOBIDB_LITE); mobidb-lite (MOBIDB_LITE); IPR000504 (PROSITE_PROFILES); cd12643 (CDD); IPR035979 (SUPERFAMILY)	F:GO:0003676	F:nucleic acid binding
N_viridula_DNassembly_346396_3491	semaphorin-5B	3491	1	0.0	98.0	1	F:GO:0005515	F:protein binding			PR01705 (PRINTS); IPR016201 (SMART); IPR000884 (SMART); IPR001627 (SMART); IPR036383 (G3DSA:2.20.100.GENE3D); IPR015943 (G3DSA:2.130.10.GENE3D); IPR000884 (PFAM); IPR036383 (G3DSA:2.20.100.GENE3D); G3DSA:3.30.1680.10 (GENE3D); IPR001627 (PFAM); PTHR11036:SF79 (PANTHER); PTHR11036:SF79 (PANTHER); IPR027231 (PANTHER); IPR027231 (PANTHER); IPR000884 (PROSITE_PROFILES); IPR000884 (PROSITE_PROFILES); …	F:GO:0005515	F:protein binding
N_viridula_DNassembly_346397_4339	uncharacterized protein LOC106684540 isoform X3	4339	1	0.0	94.0						mobidb-lite (MOBIDB_LITE); mobidb-lite (MOBIDB_LITE); mobidb-lite (MOBIDB_LITE); mobidb-lite (MOBIDB_LITE); mobidb-lite (MOBIDB_LITE)	no GO terms	no GO terms
N_viridula_DNassembly_346436_5672	DNA-directed RNA polymerase I subunit RPA43	5672	1	2.87656E-134	92.0	2	F:GO:0003899; P:GO:0006351	F:DNA-directed 5'-3' RNA polymerase activity; P:transcription, DNA-templated	EC:2.7.7.6	DNA-directed RNA polymerase	IPR036898 (G3DSA:3.30.1490.GENE3D); mobidb-lite (MOBIDB_LITE); mobidb-lite (MOBIDB_LITE); PTHR12709:SF5 (PANTHER); PTHR12709 (PANTHER)	F:GO:0003899; P:GO:0006351	F:DNA-directed 5'-3' RNA polymerase activity; P:transcription, DNA-templated
N_viridula_DNassembly_346441_7003	WD repeat-containing protein 47 isoform X1	7003	1	0.0	99.0	1	F:GO:0005515	F:protein binding			IPR006595 (SMART); IPR001680 (SMART); IPR001680 (PFAM); IPR015943 (G3DSA:2.130.10.GENE3D); IPR015943 (G3DSA:2.130.10.GENE3D); mobidb-lite (MOBIDB_LITE); mobidb-lite (MOBIDB_LITE); PTHR19863 (PANTHER); IPR006595 (PROSITE_PROFILES); IPR001680 (PROSITE_PROFILES); IPR017986 (PROSITE_PROFILES); IPR001680 (PROSITE_PROFILES); IPR001680 (PROSITE_PROFILES); IPR001680 (PROSITE_PROFILES); cd00200 (CDD); IPR…	F:GO:0005515	F:protein binding
N_viridula_DNassembly_346468_6328	centrosome-associated protein 350-like isoform X2	6328	1	0.0	84.0	3	C:GO:0005813; F:GO:0008017; P:GO:0034453	C:centrosome; F:microtubule binding; P:microtubule anchoring			mobidb-lite (MOBIDB_LITE); mobidb-lite (MOBIDB_LITE); mobidb-lite (MOBIDB_LITE); mobidb-lite (MOBIDB_LITE); mobidb-lite (MOBIDB_LITE); IPR028750 (PANTHER); IPR028750 (PANTHER); IPR028750 (PANTHER); PTHR13958:SF3 (PANTHER); PTHR13958:SF3 (PANTHER)	C:GO:0005813; F:GO:0008017; P:GO:0034453	C:centrosome; F:microtubule binding; P:microtubule anchoring
N_viridula_DNassembly_346476_4598	hypothetical protein OFAS_OFAS009746, partial	4598	1	0.0	91.0	2	F:GO:0005089; P:GO:0035023	F:Rho guanyl-nucleotide exchange factor activity; P:regulation of Rho protein signal transduction			IPR001849 (SMART); IPR000219 (SMART); IPR001452 (SMART); IPR001452 (PFAM); IPR001849 (PFAM); IPR000219 (PFAM); IPR035899 (G3DSA:1.20.900.GENE3D); G3DSA:2.30.30.40 (GENE3D); IPR011993 (G3DSA:2.30.29.GENE3D); mobidb-lite (MOBIDB_LITE); mobidb-lite (MOBIDB_LITE); mobidb-lite (MOBIDB_LITE); PTHR22826:SF152 (PANTHER); PTHR22826 (PANTHER); IPR000219 (PROSITE_PROFILES); IPR001849 (PROSITE_PROFILES); IPR…	F:GO:0005089; F:GO:0005515; P:GO:0035023	F:Rho guanyl-nucleotide exchange factor activity; F:protein binding; P:regulation of Rho protein signal transduction
N_viridula_DNassembly_346528_5035	multidrug resistance-associated protein 5-like isoform X4	5035	1	0.0	96.0	4	F:GO:0005524; C:GO:0016021; F:GO:0042626; P:GO:0055085	F:ATP binding; C:integral component of membrane; F:ATPase activity, coupled to transmembrane movement of substances; P:transmembrane transport	EC:3.6.1.3; EC:3.6.1.15	Adenosinetriphosphatase; Nucleoside-triphosphate phosphatase	IPR003593 (SMART); G3DSA:3.40.50.300 (GENE3D); G3DSA:3.40.50.300 (GENE3D); IPR003439 (PFAM); IPR036640 (G3DSA:1.20.1560.GENE3D); IPR011527 (PFAM); PTHR24223:SF277 (PANTHER); PTHR24223 (PANTHER); IPR003439 (PROSITE_PROFILES); IPR003439 (PROSITE_PROFILES); IPR011527 (PROSITE_PROFILES); cd03250 (CDD); cd03244 (CDD); IPR027417 (SUPERFAMILY); IPR036640 (SUPERFAMILY); IPR027417 (SUPERFAMILY)	F:GO:0005524; C:GO:0016021; F:GO:0016887; F:GO:0042626; P:GO:0055085	F:ATP binding; C:integral component of membrane; F:ATPase activity; F:ATPase activity, coupled to transmembrane movement of substances; P:transmembrane transport
N_viridula_DNassembly_346591_6456	dedicator of cytokinesis protein 1 isoform X2	6456	1	0.0	98.0	3	F:GO:0005085; P:GO:0007264; P:GO:0030036	F:guanyl-nucleotide exchange factor activity; P:small GTPase mediated signal transduction; P:actin cytoskeleton organization			IPR001452 (SMART); G3DSA:2.30.30.40 (GENE3D); IPR010703 (PFAM); G3DSA:1.20.58.740 (GENE3D); IPR027007 (PFAM); G3DSA:1.20.1270.350 (GENE3D); IPR035892 (G3DSA:2.60.40.GENE3D); G3DSA:1.25.40.410 (GENE3D); IPR032376 (PFAM); mobidb-lite (MOBIDB_LITE); mobidb-lite (MOBIDB_LITE); IPR026799 (PTHR23317:PANTHER); IPR026791 (PANTHER); IPR027007 (PROSITE_PROFILES); IPR001452 (PROSITE_PROFILES); IPR027357 (PR…	F:GO:0005085; F:GO:0005488; F:GO:0005515; P:GO:0007264; P:GO:0030036	F:guanyl-nucleotide exchange factor activity; F:binding; F:protein binding; P:small GTPase mediated signal transduction; P:actin cytoskeleton organization
N_viridula_DNassembly_346604_4603	uncharacterized protein LOC106678690	4603	1	0.0	99.0	1	C:GO:0005856	C:cytoskeleton			IPR014352 (G3DSA:1.20.80.GENE3D); IPR019748 (PFAM); mobidb-lite (MOBIDB_LITE); mobidb-lite (MOBIDB_LITE); PTHR44697 (PANTHER); IPR000299 (PROSITE_PROFILES); IPR019748 (CDD); SSF50729 (SUPERFAMILY); IPR035963 (SUPERFAMILY)	C:GO:0005856	C:cytoskeleton
N_viridula_DNassembly_346609_3974	nicotinate phosphoribosyltransferase-like isoform X12	3974	1	0.0	99.0	4	F:GO:0004514; F:GO:0004516; P:GO:0009435; P:GO:0019358	F:nicotinate-nucleotide diphosphorylase (carboxylating) activity; F:nicotinate phosphoribosyltransferase activity; P:NAD biosynthetic process; P:nicotinate nucleotide salvage	EC:2.4.2.19; EC:6.3.4.21	Nicotinate-nucleotide diphosphorylase (carboxylating); Nicotinate phosphoribosyltransferase	G3DSA:3.20.140.10 (GENE3D); IPR013785 (G3DSA:3.20.20.GENE3D); IPR007229 (PIRSF); IPR006405 (TIGRFAM); PTHR11098:SF17 (PANTHER); IPR007229 (PANTHER); cd01570 (CDD); SSF54675 (SUPERFAMILY); IPR036068 (SUPERFAMILY)	F:GO:0003824; F:GO:0004514; F:GO:0004516; P:GO:0009435; P:GO:0019358	F:catalytic activity; F:nicotinate-nucleotide diphosphorylase (carboxylating) activity; F:nicotinate phosphoribosyltransferase activity; P:NAD biosynthetic process; P:nicotinate nucleotide salvage
N_viridula_DNassembly_346627_3595	gonadotropin-releasing hormone II receptor	3595	1	0.0	96.0	3	F:GO:0004930; P:GO:0007186; C:GO:0016021	F:G-protein coupled receptor activity; P:G-protein coupled receptor signaling pathway; C:integral component of membrane			IPR000276 (PRINTS); G3DSA:1.20.1070.10 (GENE3D); IPR000276 (PFAM); mobidb-lite (MOBIDB_LITE); PTHR24241 (PANTHER); PTHR24241:SF59 (PANTHER); IPR017452 (PROSITE_PROFILES); cd15382 (CDD); SSF81321 (SUPERFAMILY)	F:GO:0004930; P:GO:0007186; C:GO:0016021	F:G-protein coupled receptor activity; P:G-protein coupled receptor signaling pathway; C:integral component of membrane
N_viridula_DNassembly_346662_2407	RUS1 family protein C16orf58 homolog	2407	1	6.82804E-149	95.0						IPR006968 (PFAM); IPR006968 (PANTHER)	no GO terms	no GO terms
N_viridula_DNassembly_346666_6880	brefeldin A-inhibited guanine nucleotide-exchange protein 1 isoform X7	6880	1	0.0	98.0	2	F:GO:0005086; P:GO:0032012	F:ARF guanyl-nucleotide exchange factor activity; P:regulation of ARF protein signal transduction			IPR000904 (SMART); IPR023394 (G3DSA:1.10.1000.GENE3D); IPR032691 (PFAM); IPR015403 (PFAM); IPR000904 (PFAM); IPR032629 (PFAM); G3DSA:1.10.220.20 (GENE3D); mobidb-lite (MOBIDB_LITE); mobidb-lite (MOBIDB_LITE); PTHR10663 (PANTHER); PTHR10663:SF137 (PANTHER); PTHR10663:SF137 (PANTHER); PTHR10663 (PANTHER); IPR000904 (PROSITE_PROFILES); cd00171 (CDD); IPR016024 (SUPERFAMILY); IPR035999 (SUPERFAMILY);…	F:GO:0005086; F:GO:0005488; P:GO:0032012	F:ARF guanyl-nucleotide exchange factor activity; F:binding; P:regulation of ARF protein signal transduction
N_viridula_DNassembly_346684_10367	muscle M-line assembly protein unc-89 isoform X3	10367	1	0.0	96.0						IPR018159 (SMART); IPR003599 (SMART); IPR003598 (SMART); IPR013783 (G3DSA:2.60.40.GENE3D); IPR013783 (G3DSA:2.60.40.GENE3D); G3DSA:1.20.58.1940 (GENE3D); IPR013783 (G3DSA:2.60.40.GENE3D); IPR013783 (G3DSA:2.60.40.GENE3D); IPR013098 (PFAM); IPR013783 (G3DSA:2.60.40.GENE3D); IPR013783 (G3DSA:2.60.40.GENE3D); mobidb-lite (MOBIDB_LITE); mobidb-lite (MOBIDB_LITE); mobidb-lite (MOBIDB_LITE); mobidb-lit…	no GO terms	no GO terms
N_viridula_DNassembly_346707_2878	transferrin-like	2878	1	1.85994E-109	93.0						IPR001156 (SMART); IPR001156 (PFAM); G3DSA:3.40.190.10 (GENE3D); PTHR11485 (PANTHER); IPR001156 (PROSITE_PROFILES); cd13529 (CDD); SSF53850 (SUPERFAMILY)	no GO terms	no GO terms
N_viridula_DNassembly_346709_1929	G-protein coupled receptor Mth-like	1929	1	0.0	92.0	5	F:GO:0004930; P:GO:0006950; P:GO:0007166; P:GO:0007186; C:GO:0016021	F:G-protein coupled receptor activity; P:response to stress; P:cell surface receptor signaling pathway; P:G-protein coupled receptor signaling pathway; C:integral component of membrane			IPR000832 (PFAM); IPR017981 (PROSITE_PROFILES); IPR036272 (SUPERFAMILY); PTHR12011 (PANTHER); PTHR12011 (PANTHER); PTHR12011:SF349 (PANTHER); cd15039 (CDD); G3DSA:1.20.1070.10 (GENE3D)	F:GO:0004888; F:GO:0004930; P:GO:0006950; P:GO:0007166; P:GO:0007186; C:GO:0016021	F:transmembrane signaling receptor activity; F:G-protein coupled receptor activity; P:response to stress; P:cell surface receptor signaling pathway; P:G-protein coupled receptor signaling pathway; C:integral component of membrane
N_viridula_DNassembly_346717_3832	otoferlin isoform X1	3832	1	0.0	89.0	1	C:GO:0016021	C:integral component of membrane			IPR000008 (SMART); IPR012561 (SMART); IPR012561 (PFAM); IPR035892 (G3DSA:2.60.40.GENE3D); IPR000008 (PFAM); IPR035892 (G3DSA:2.60.40.GENE3D); IPR035892 (G3DSA:2.60.40.GENE3D); IPR032362 (PFAM); PTHR12546:SF42 (PANTHER); IPR037721 (PANTHER); IPR000008 (PROSITE_PROFILES); IPR000008 (PROSITE_PROFILES); IPR037725 (CDD); IPR037724 (CDD); SSF49562 (SUPERFAMILY); SSF49562 (SUPERFAMILY); SSF49562 (SUPERF…	C:GO:0016021	C:integral component of membrane
N_viridula_DNassembly_346733_3744	uncharacterized protein LOC106682295	3744	1	0.0	92.0						IPR015897 (SMART); G3DSA:1.10.510.10 (GENE3D); IPR004119 (PFAM); PTHR11012 (PANTHER); IPR011009 (SUPERFAMILY)	no GO terms	no GO terms
N_viridula_DNassembly_346755_4427	ubiquitin-conjugating enzyme E2 J1	4427	1	1.48748E-157	97.0						SM00212 (SMART); IPR016135 (G3DSA:3.10.110.GENE3D); IPR000608 (PFAM); mobidb-lite (MOBIDB_LITE); PTHR44235 (PANTHER); IPR000608 (PROSITE_PROFILES); IPR000608 (CDD); IPR016135 (SUPERFAMILY)	no GO terms	no GO terms
N_viridula_DNassembly_346801_14556	titin isoform X2	14556	1	0.0	94.0						mobidb-lite (MOBIDB_LITE); mobidb-lite (MOBIDB_LITE); mobidb-lite (MOBIDB_LITE)	no GO terms	no GO terms
N_viridula_DNassembly_346824_3309	RING finger protein nhl-1 isoform X4	3309	1	0.0	97.0	1	F:GO:0005515	F:protein binding			IPR011042 (G3DSA:2.120.10.GENE3D); IPR001258 (PFAM); IPR011042 (G3DSA:2.120.10.GENE3D); mobidb-lite (MOBIDB_LITE); mobidb-lite (MOBIDB_LITE); PTHR44254 (PANTHER); IPR013017 (PROSITE_PROFILES); IPR013017 (PROSITE_PROFILES); IPR013017 (PROSITE_PROFILES); IPR013017 (PROSITE_PROFILES); IPR013017 (PROSITE_PROFILES); IPR013017 (PROSITE_PROFILES); cd14954 (CDD); SSF101898 (SUPERFAMILY)	F:GO:0005515	F:protein binding
N_viridula_DNassembly_346828_6913	mucin-12	6913	1	0.0	90.0	2	F:GO:0004725; P:GO:0006470	F:protein tyrosine phosphatase activity; P:protein dephosphorylation	EC:3.1.3.16; EC:3.1.3.48; EC:3.1.3.41	Protein-serine/threonine phosphatase; Protein-tyrosine-phosphatase; 4-nitrophenylphosphatase	IPR000242 (PRINTS); IPR003595 (SMART); IPR000242 (SMART); IPR000242 (PFAM); IPR029021 (G3DSA:3.90.190.GENE3D); mobidb-lite (MOBIDB_LITE); PTHR19134 (PANTHER); PTHR19134 (PANTHER); PTHR19134:SF437 (PANTHER); PTHR19134:SF437 (PANTHER); IPR000242 (PROSITE_PROFILES); IPR000387 (PROSITE_PROFILES); cd00047 (CDD); IPR029021 (SUPERFAMILY)	F:GO:0004725; P:GO:0006470; P:GO:0016311; F:GO:0016791	F:protein tyrosine phosphatase activity; P:protein dephosphorylation; P:dephosphorylation; F:phosphatase activity
N_viridula_DNassembly_346852_7058	uncharacterized protein KIAA1109	7058	1	0.0	99.0						IPR018863 (SMART); IPR018863 (PFAM); mobidb-lite (MOBIDB_LITE); mobidb-lite (MOBIDB_LITE); mobidb-lite (MOBIDB_LITE); mobidb-lite (MOBIDB_LITE); mobidb-lite (MOBIDB_LITE); mobidb-lite (MOBIDB_LITE); mobidb-lite (MOBIDB_LITE); mobidb-lite (MOBIDB_LITE); mobidb-lite (MOBIDB_LITE); mobidb-lite (MOBIDB_LITE); IPR033616 (PANTHER)	no GO terms	no GO terms
N_viridula_DNassembly_346858_7500	serine/arginine repetitive matrix protein 2-like isoform X2	7500	1	2.10584E-145	69.0	3	F:GO:0003723; P:GO:0043484; P:GO:0051726	F:RNA binding; P:regulation of RNA splicing; P:regulation of cell cycle			mobidb-lite (MOBIDB_LITE); mobidb-lite (MOBIDB_LITE); mobidb-lite (MOBIDB_LITE); mobidb-lite (MOBIDB_LITE); mobidb-lite (MOBIDB_LITE); mobidb-lite (MOBIDB_LITE); mobidb-lite (MOBIDB_LITE); PTHR23106 (PANTHER); IPR032922 (PTHR23106:PANTHER); IPR032922 (PTHR23106:PANTHER); PTHR23106 (PANTHER); PTHR23106 (PANTHER); PTHR23106 (PANTHER); IPR032922 (PTHR23106:PANTHER); PTHR23106 (PANTHER); IPR032922 (P…	F:GO:0003723; P:GO:0043484; P:GO:0051726	F:RNA binding; P:regulation of RNA splicing; P:regulation of cell cycle
N_viridula_DNassembly_346901_2989	uncharacterized protein K02A2.6-like	2989	1	0.0	64.0	2	F:GO:0003676; F:GO:0008270	F:nucleic acid binding; F:zinc ion binding			G3DSA:4.10.60.10 (GENE3D); G3DSA:3.30.70.270 (GENE3D); G3DSA:3.10.10.10 (GENE3D); G3DSA:3.30.70.270 (GENE3D); IPR000477 (PFAM); PTHR24559 (PANTHER); cd01647 (CDD); IPR036875 (SUPERFAMILY); SSF56672 (SUPERFAMILY)	F:GO:0003676; F:GO:0008270	F:nucleic acid binding; F:zinc ion binding
N_viridula_DNassembly_346950_6401	glycoprotein 3-alpha-L-fucosyltransferase A isoform X2	6401	1	0.0	97.0	3	P:GO:0006486; F:GO:0008417; C:GO:0016020	P:protein glycosylation; F:fucosyltransferase activity; C:membrane			IPR001503 (PFAM); IPR038577 (G3DSA:3.40.50.GENE3D); IPR031481 (PFAM); mobidb-lite (MOBIDB_LITE); IPR001503 (PANTHER); PTHR11929:SF188 (PANTHER); SSF53756 (SUPERFAMILY)	P:GO:0006486; F:GO:0008417; C:GO:0016020	P:protein glycosylation; F:fucosyltransferase activity; C:membrane
N_viridula_DNassembly_346982_8037	low-density lipoprotein receptor-related protein 2	8037	1	0.0	98.0	2	F:GO:0005509; F:GO:0005515	F:calcium ion binding; F:protein binding			IPR002172 (PRINTS); IPR002172 (SMART); IPR001881 (SMART); IPR000033 (SMART); IPR000742 (SMART); G3DSA:4.10.400.10 (GENE3D); G3DSA:4.10.400.10 (GENE3D); G3DSA:2.40.128.620 (GENE3D); G3DSA:4.10.400.10 (GENE3D); G3DSA:4.10.400.10 (GENE3D); IPR000033 (PFAM); G3DSA:4.10.400.10 (GENE3D); G3DSA:2.10.25.10 (GENE3D); G3DSA:4.10.400.10 (GENE3D); IPR002172 (PFAM); G3DSA:4.10.400.10 (GENE3D); G3DSA:4.10.400.…	F:GO:0005509; F:GO:0005515	F:calcium ion binding; F:protein binding
N_viridula_DNassembly_347020_11620	E3 ubiquitin-protein ligase UBR4	11620	1	0.0	98.0	2	F:GO:0005515; F:GO:0008270	F:protein binding; F:zinc ion binding			IPR003126 (SMART); IPR003126 (PFAM); IPR025704 (PFAM); mobidb-lite (MOBIDB_LITE); mobidb-lite (MOBIDB_LITE); mobidb-lite (MOBIDB_LITE); mobidb-lite (MOBIDB_LITE); mobidb-lite (MOBIDB_LITE); mobidb-lite (MOBIDB_LITE); mobidb-lite (MOBIDB_LITE); PTHR21725 (PANTHER); IPR003126 (PROSITE_PROFILES); IPR036322 (SUPERFAMILY); IPR016024 (SUPERFAMILY)	F:GO:0005488; F:GO:0005515; F:GO:0008270	F:binding; F:protein binding; F:zinc ion binding
N_viridula_DNassembly_347083_11207	basement membrane-specific heparan sulfate proteoglycan core protein isoform X2	11207	1	0.0	55.0	2	F:GO:0005509; F:GO:0005515	F:calcium ion binding; F:protein binding			IPR002172 (PRINTS); IPR002049 (SMART); IPR000742 (SMART); IPR003598 (SMART); IPR000034 (SMART); IPR001881 (SMART); IPR002172 (SMART); IPR001791 (SMART); IPR003599 (SMART); IPR013783 (G3DSA:2.60.40.GENE3D); G3DSA:2.10.25.10 (GENE3D); IPR001791 (PFAM); IPR013783 (G3DSA:2.60.40.GENE3D); G3DSA:2.10.25.10 (GENE3D); G3DSA:2.10.25.10 (GENE3D); IPR013098 (PFAM); G3DSA:4.10.400.10 (GENE3D); G3DSA:2.10.25.…	F:GO:0005509; F:GO:0005515	F:calcium ion binding; F:protein binding
N_viridula_DNassembly_347107_5642	U2 snRNP-associated SURP motif-containing protein	5642	1	0.0	98.0	2	F:GO:0003723; P:GO:0006396	F:RNA binding; P:RNA processing			IPR006569 (SMART); IPR000061 (SMART); IPR013170 (SMART); IPR000061 (PFAM); IPR013170 (PFAM); IPR008942 (G3DSA:1.25.40.GENE3D); IPR035967 (G3DSA:1.10.10.GENE3D); mobidb-lite (MOBIDB_LITE); mobidb-lite (MOBIDB_LITE); PTHR23140 (PANTHER); IPR000061 (PROSITE_PROFILES); IPR006569 (PROSITE_PROFILES); IPR035967 (SUPERFAMILY); IPR008942 (SUPERFAMILY)	F:GO:0003723; P:GO:0006396	F:RNA binding; P:RNA processing
N_viridula_DNassembly_347120_2597	PREDICTED: uncharacterized protein LOC106717015	2597	1	0.0	69.0	2	F:GO:0003676; F:GO:0008270	F:nucleic acid binding; F:zinc ion binding			IPR001878 (SMART); G3DSA:4.10.60.10 (GENE3D); PTHR33198:SF12 (PANTHER); PTHR33198 (PANTHER); IPR036875 (SUPERFAMILY)	F:GO:0003676; F:GO:0008270	F:nucleic acid binding; F:zinc ion binding
N_viridula_DNassembly_347159_7504	pre-mRNA-processing-splicing factor 8	7504	1	0.0	99.0	5	P:GO:0000398; F:GO:0005515; C:GO:0005681; F:GO:0017070; F:GO:0030623	P:mRNA splicing, via spliceosome; F:protein binding; C:spliceosomal complex; F:U6 snRNA binding; F:U5 snRNA binding			IPR000555 (SMART); G3DSA:1.20.80.40 (GENE3D); G3DSA:3.30.420.230 (GENE3D); IPR012984 (PFAM); IPR019582 (PFAM); IPR019581 (PFAM); G3DSA:3.40.140.10 (GENE3D); IPR012591 (PFAM); IPR000555 (PFAM); G3DSA:3.90.1570.40 (GENE3D); IPR019580 (PFAM); G3DSA:1.20.58.1750 (GENE3D); IPR012592 (PFAM); IPR021983 (PFAM); IPR027652 (PANTHER); IPR012591 (PRODOM); IPR037518 (PROSITE_PROFILES); IPR021983 (CDD); cd0805…	P:GO:0000398; F:GO:0003723; F:GO:0005515; C:GO:0005681; F:GO:0017070; F:GO:0030623	P:mRNA splicing, via spliceosome; F:RNA binding; F:protein binding; C:spliceosomal complex; F:U6 snRNA binding; F:U5 snRNA binding
N_viridula_DNassembly_347185_8892	small G protein signaling modulator 3 homolog isoform X1	8892	1	0.0	99.0	1	F:GO:0005515	F:protein binding			IPR004012 (SMART); IPR001452 (SMART); IPR000195 (SMART); IPR004012 (PFAM); IPR001452 (PFAM); G3DSA:1.10.8.270 (GENE3D); G3DSA:1.20.58.900 (GENE3D); IPR000195 (PFAM); G3DSA:2.30.30.40 (GENE3D); G3DSA:1.10.472.80 (GENE3D); mobidb-lite (MOBIDB_LITE); PTHR22957:SF296 (PANTHER); PTHR22957 (PANTHER); IPR004012 (PROSITE_PROFILES); IPR000195 (PROSITE_PROFILES); IPR001452 (PROSITE_PROFILES); IPR035833 (CD…	F:GO:0005515	F:protein binding
N_viridula_DNassembly_347235_4419	myosin i	4419	1	0.0	90.0	6	F:GO:0003777; F:GO:0003779; F:GO:0005524; P:GO:0007018; F:GO:0008017; C:GO:0016459	F:microtubule motor activity; F:actin binding; F:ATP binding; P:microtubule-based movement; F:microtubule binding; C:myosin complex	EC:3.6.1.15	Nucleoside-triphosphate phosphatase	IPR001609 (PRINTS); IPR001609 (SMART); IPR000048 (SMART); IPR010926 (PFAM); G3DSA:3.30.70.3240 (GENE3D); IPR001609 (PFAM); IPR036961 (G3DSA:3.40.850.GENE3D); G3DSA:1.20.120.720 (GENE3D); G3DSA:1.10.10.820 (GENE3D); G3DSA:1.20.58.530 (GENE3D); G3DSA:1.20.5.190 (GENE3D); PTHR13140:SF353 (PANTHER); PTHR13140 (PANTHER); IPR000048 (PROSITE_PROFILES); IPR001609 (PROSITE_PROFILES); IPR010926 (PROSITE_PR…	F:GO:0003774; F:GO:0003777; F:GO:0005515; F:GO:0005524; P:GO:0007018; F:GO:0008017; C:GO:0016459	F:motor activity; F:microtubule motor activity; F:protein binding; F:ATP binding; P:microtubule-based movement; F:microtubule binding; C:myosin complex

## Sheet: Manuscript data
Supplementary information for the article: Nezara viridula (Hemiptera: Pentatomidae) transcriptomic analysis and neuropeptidomics
Andrés Lavore1, Lucila Perez-Gianmarco1, Natalia Esponda-Behrens2, Victorio Palacio1, Maria Ines Catalano1, Rolando Rivera-Pomar1,2 and Sheila Ons2*
1-	Centro de Bioinvestigaciones. Universidad Nacional del Noroeste de Buenos Aires. Pergamino. Argentina.
2-	Centro Regional de Estudios Genomicos. Facultad de Ciencias Exactas. Universidad Nacional de La Plata. Buenos Aires. Argentina.
* Correspondence to: Sheila Ons. Bvd. 120 1459 (1900) La Plata. Buenos Aires. Argentina. Tel: +54 221 423 6332. E-mail: sheila.ons@presi.unlp.edu.ar/ sheilaons@gmail.com

## Sheet: Annotated transcripts
SeqName	GO IDs	Description
N_viridula_DNassembly_342993_3720	GO:0005921	---NA---
N_viridula_DNassembly_337581_2060	GO:0004435	1-phosphatidylinositol 4,5-bisphosphate phosphodiesterase gamma-1 [Halyomorpha halys]		N_viridula_DNassembly_235857_774
N_viridula_DNassembly_338932_2146	GO:0016021	23 kDa integral membrane protein-like [Halyomorpha halys]
N_viridula_DNassembly_345945_2490	GO:0003723	25S rRNA (cytosine-C(5))-methyltransferase nop2 [Halyomorpha halys]
N_viridula_DNassembly_333056_1210	GO:0003735	39S ribosomal protein L35, mitochondrial [Halyomorpha halys]		N_viridula_DNassembly_283959_507
N_viridula_DNassembly_342053_1703	GO:0003723	40S ribosomal protein S18 [Halyomorpha halys]
N_viridula_DNassembly_335315_3000	GO:0003735	40S ribosomal protein S6 [Halyomorpha halys]		N_viridula_DNassembly_308678_801
N_viridula_DNassembly_343674_6122	GO:0003676	5'-3' exoribonuclease 1 [Halyomorpha halys]		N_viridula_DNassembly_308678_801
N_viridula_DNassembly_327336_292	GO:0016021	AAEL001272-PA [Aedes aegypti]		N_viridula_DNassembly_308678_801
N_viridula_DNassembly_339550_1639	GO:0046872	acid phosphatase type 7-like isoform X2 [Halyomorpha halys]
N_viridula_DNassembly_338039_4812	GO:0051015	actin cytoskeleton-regulatory complex protein PAN1 [Halyomorpha halys]		N_viridula_DNassembly_311159_548
N_viridula_DNassembly_342073_3282	GO:0005515	activating transcription factor 7-interacting protein 2-like [Halyomorpha halys]		N_viridula_DNassembly_311159_548
N_viridula_DNassembly_345975_2669	GO:0003824	acyl-CoA synthetase short-chain family member 3, mitochondrial [Halyomorpha halys]
N_viridula_DNassembly_343288_2483	GO:0005096	ADP-ribosylation factor GTPase-activating protein 2 [Halyomorpha halys]
N_viridula_DNassembly_335456_1331	GO:0016021	alkaline ceramidase 3-like [Halyomorpha halys]		N_viridula_DNassembly_315072_485
N_viridula_DNassembly_332888_2191	GO:0003824	alpha-glucosidase-like [Halyomorpha halys]
N_viridula_DNassembly_346064_4684	GO:0005515	ankyrin repeat domain-containing protein 50 [Halyomorpha halys]
N_viridula_DNassembly_332546_2158	GO:0005515	ankyrin-1-like [Halyomorpha halys]		N_viridula_DNassembly_316441_501
N_viridula_DNassembly_343413_3802	GO:0030131	AP-2 complex subunit mu [Halyomorpha halys]		N_viridula_DNassembly_316441_501
N_viridula_DNassembly_338065_2674	GO:0016491	apoptosis-inducing factor 1, mitochondrial-like [Halyomorpha halys]		N_viridula_DNassembly_316441_501
N_viridula_DNassembly_335977_2458	GO:0005509	apyrase [Halyomorpha halys]		N_viridula_DNassembly_316441_501
N_viridula_DNassembly_339226_1752	GO:0005488	ataxin-10-like [Halyomorpha halys]
N_viridula_DNassembly_336151_5560	GO:0005524	ATP-binding cassette sub-family A member 1-like [Halyomorpha halys]		N_viridula_DNassembly_319395_875
N_viridula_DNassembly_345788_3717	GO:0005524	ATP-binding cassette sub-family F member 1 [Halyomorpha halys]		N_viridula_DNassembly_319395_875
N_viridula_DNassembly_345890_2483	GO:0016020	ATP-binding cassette sub-family G member 1-like [Halyomorpha halys]
N_viridula_DNassembly_342961_3130	GO:0005524	ATP-binding cassette sub-family G member 5 [Halyomorpha halys]
N_viridula_DNassembly_337417_2539	GO:0005524	ATP-dependent RNA helicase DDX54 [Halyomorpha halys]
N_viridula_DNassembly_346196_6722	GO:0005524	ATP-dependent zinc metalloprotease YME1 homolog isoform X2 [Halyomorpha halys]		N_viridula_DNassembly_324261_1408
N_viridula_DNassembly_336226_2320	GO:0005524	ATPase family AAA domain-containing protein 1-A [Halyomorpha halys]
N_viridula_DNassembly_343817_3574	GO:0005856	band 4.1-like protein 5 isoform X1 [Halyomorpha halys]
N_viridula_DNassembly_338446_3083	GO:0016020	beta-1,3-galactosyltransferase 5 [Halyomorpha halys]		N_viridula_DNassembly_325567_733
N_viridula_DNassembly_343229_3356	GO:0004488	bifunctional methylenetetrahydrofolate dehydrogenase/cyclohydrolase, mitochondrial isoform X1 [Halyomorpha halys]		N_viridula_DNassembly_325567_733
N_viridula_DNassembly_345658_5115	GO:0003676	Bloom syndrome protein homolog isoform X1 [Halyomorpha halys]
N_viridula_DNassembly_337925_3056	GO:0016514	brahma-associated protein of 60 kDa isoform X4 [Halyomorpha halys]
N_viridula_DNassembly_346666_6880	GO:0005086	brefeldin A-inhibited guanine nucleotide-exchange protein 1 isoform X7 [Halyomorpha halys]		N_viridula_DNassembly_326672_1719
N_viridula_DNassembly_346193_4844	GO:0016020	bumetanide-sensitive sodium-(potassium)-chloride cotransporter [Halyomorpha halys]		N_viridula_DNassembly_326672_1719
N_viridula_DNassembly_345295_2111	GO:0005509	calcineurin B homologous protein 1 [Halyomorpha halys]
N_viridula_DNassembly_283959_507	GO:0016079	calcium-dependent secretion activator isoform X1 [Halyomorpha halys]
N_viridula_DNassembly_341560_4310	GO:0004683	calcium/calmodulin-dependent protein kinase type II alpha chain isoform X20 [Halyomorpha halys]		N_viridula_DNassembly_327336_292
N_viridula_DNassembly_280900_266	GO:0005509	calmodulin, partial [Trypanosoma cruzi]		N_viridula_DNassembly_327336_292
N_viridula_DNassembly_340660_2894	GO:0005622	calpain-A [Halyomorpha halys]		N_viridula_DNassembly_327336_292
N_viridula_DNassembly_344362_2388	GO:0007165	cAMP and cAMP-inhibited cGMP 3',5'-cyclic phosphodiesterase 10A-like isoform X1 [Halyomorpha halys]		N_viridula_DNassembly_327336_292
N_viridula_DNassembly_344500_4064	GO:0045859	cAMP-dependent protein kinase R1 [Riptortus pedestris]
N_viridula_DNassembly_345515_3191	GO:0008168	cap-specific mRNA (nucleoside-2'-O-)-methyltransferase 2 [Halyomorpha halys]		N_viridula_DNassembly_327857_1169
N_viridula_DNassembly_335497_1137	GO:0016021	carbohydrate sulfotransferase 11-like [Halyomorpha halys]
N_viridula_DNassembly_344916_3274	GO:0016746	carnitine O-palmitoyltransferase 2, mitochondrial-like [Halyomorpha halys]		N_viridula_DNassembly_328452_1094
N_viridula_DNassembly_346468_6328	GO:0005813	centrosome-associated protein 350-like isoform X2 [Halyomorpha halys]		N_viridula_DNassembly_328452_1094
N_viridula_DNassembly_344486_2450	GO:0005524	cGMP-dependent protein kinase, isozyme 1 [Halyomorpha halys]
N_viridula_DNassembly_345365_11021	GO:0005515	chromodomain-helicase-DNA-binding protein 7 isoform X2 [Halyomorpha halys]		N_viridula_DNassembly_328544_1230
N_viridula_DNassembly_339365_2027	GO:0005849	cleavage and polyadenylation specificity factor subunit 5-like isoform X1 [Halyomorpha halys]		N_viridula_DNassembly_328544_1230
N_viridula_DNassembly_346360_2298	GO:0003676	cleavage and polyadenylation specificity factor subunit CG7185-like isoform X2 [Halyomorpha halys]
N_viridula_DNassembly_330519_1034	GO:0042302	collagen alpha-2(IV) chain-like isoform X2 [Halyomorpha halys]
N_viridula_DNassembly_332184_612	GO:0016538	cyclin-dependent kinases regulatory subunit 1-like [Halyomorpha halys]
N_viridula_DNassembly_337250_3025	GO:0005634	cyclin-L1 isoform X2 [Halyomorpha halys]		N_viridula_DNassembly_330676_1910
N_viridula_DNassembly_345944_5704	GO:0005488	cytoskeleton-associated protein 5 [Halyomorpha halys]
N_viridula_DNassembly_344886_2445	GO:0005515	DDB1- and CUL4-associated factor 11 isoform X2 [Halyomorpha halys]
N_viridula_DNassembly_346591_6456	GO:0007264	dedicator of cytokinesis protein 1 isoform X2 [Halyomorpha halys]
N_viridula_DNassembly_339955_600	GO:0006952	defensin-2-like isoform X3 [Halyomorpha halys]		N_viridula_DNassembly_331550_2889
N_viridula_DNassembly_344155_3446	GO:0005515	dentin sialophosphoprotein isoform X1 [Halyomorpha halys]		N_viridula_DNassembly_331550_2889
N_viridula_DNassembly_342542_2538	GO:0016805	dipeptidase 3-like [Halyomorpha halys]		N_viridula_DNassembly_331550_2889
N_viridula_DNassembly_340446_2702	GO:0003779	DNA ligase 1 isoform X1 [Halyomorpha halys]		N_viridula_DNassembly_331550_2889
N_viridula_DNassembly_344122_2402	GO:0003910	DNA ligase 3 [Halyomorpha halys]		N_viridula_DNassembly_331550_2889
N_viridula_DNassembly_339815_3097	GO:0003677	DNA polymerase theta-like isoform X2 [Halyomorpha halys]		N_viridula_DNassembly_331550_2889
N_viridula_DNassembly_346436_5672	GO:0003899	DNA-directed RNA polymerase I subunit RPA43 [Halyomorpha halys]
N_viridula_DNassembly_336406_4510	GO:0005515	dorsal-ventral patterning protein Sog isoform X1 [Halyomorpha halys]
N_viridula_DNassembly_341423_4415	GO:0003676	dosage compensation regulator isoform X3 [Halyomorpha halys]		N_viridula_DNassembly_331987_3229
N_viridula_DNassembly_346357_4154	GO:0003779	drebrin-like protein isoform X2 [Halyomorpha halys]		N_viridula_DNassembly_331987_3229
N_viridula_DNassembly_333654_1536	GO:0006470	dual specificity protein phosphatase MPK-4, partial [Halyomorpha halys]
N_viridula_DNassembly_344896_3369	GO:0005515	dynein intermediate chain 2, ciliary-like [Halyomorpha halys]		N_viridula_DNassembly_332141_3906
N_viridula_DNassembly_339233_3847	GO:0008270	E3 SUMO-protein ligase PIAS2 isoform X1 [Halyomorpha halys]		N_viridula_DNassembly_332141_3906
N_viridula_DNassembly_344644_5095	GO:0016021	E3 ubiquitin-protein ligase DCST1 [Halyomorpha halys]		N_viridula_DNassembly_332141_3906
N_viridula_DNassembly_345494_3183	GO:0004842	E3 ubiquitin-protein ligase HECW2 isoform X3 [Cimex lectularius]		N_viridula_DNassembly_332141_3906
N_viridula_DNassembly_340004_1234	GO:0008270	E3 ubiquitin-protein ligase KCMF1 isoform X2 [Halyomorpha halys]
N_viridula_DNassembly_347020_11620	GO:0008270	E3 ubiquitin-protein ligase UBR4 [Halyomorpha halys]
N_viridula_DNassembly_342776_3344	GO:0003824	ectonucleotide pyrophosphatase/phosphodiesterase family member 5 isoform X1 [Halyomorpha halys]		N_viridula_DNassembly_332184_612
N_viridula_DNassembly_340376_4151	GO:0005515	EH domain-binding protein 1 isoform X1 [Halyomorpha halys]		N_viridula_DNassembly_332184_612
N_viridula_DNassembly_345460_3803	GO:0003746	elongation factor G, mitochondrial [Halyomorpha halys]
N_viridula_DNassembly_329036_769	GO:0042302	endocuticle structural glycoprotein SgAbd-2 [Halyomorpha halys]		N_viridula_DNassembly_332300_1072
N_viridula_DNassembly_312535_781	GO:0042302	endocuticle structural glycoprotein SgAbd-4-like [Halyomorpha halys]		N_viridula_DNassembly_332300_1072
N_viridula_DNassembly_343526_5369	GO:0032777	enhancer of polycomb homolog 1 [Halyomorpha halys]
N_viridula_DNassembly_342978_2672	GO:0016021	ER lumen protein-retaining receptor [Halyomorpha halys]		N_viridula_DNassembly_332441_2055
N_viridula_DNassembly_331550_2889	GO:0003743	eukaryotic initiation factor 4A-I isoform X1 [Halyomorpha halys]
N_viridula_DNassembly_340460_5585	GO:0003723	eukaryotic translation initiation factor 4 gamma 1 isoform X3 [Halyomorpha halys]
N_viridula_DNassembly_326672_1719	GO:0003743	eukaryotic translation initiation factor 4E [Halyomorpha halys]		N_viridula_DNassembly_332799_1405
N_viridula_DNassembly_342563_5213	GO:0048278	exocyst complex component 5 isoform X2 [Halyomorpha halys]		N_viridula_DNassembly_332799_1405
N_viridula_DNassembly_346296_3655	GO:0016021	facilitated trehalose transporter Tret1 [Halyomorpha halys]
N_viridula_DNassembly_341262_2470	GO:0016021	facilitated trehalose transporter Tret1-like [Halyomorpha halys]		N_viridula_DNassembly_332888_2191
N_viridula_DNassembly_341976_3450	GO:0055085	facilitated trehalose transporter Tret1-like [Halyomorpha halys]
N_viridula_DNassembly_331987_3229	GO:0016020	fat-like cadherin-related tumor suppressor homolog [Halyomorpha halys]		N_viridula_DNassembly_333056_1210
N_viridula_DNassembly_346074_4298	GO:0005856	FERM, ARHGEF and pleckstrin domain-containing protein 1 [Halyomorpha halys]		N_viridula_DNassembly_333056_1210
N_viridula_DNassembly_338448_3179	GO:0003700	forkhead box protein K1 isoform X1 [Halyomorpha halys]		N_viridula_DNassembly_333056_1210
N_viridula_DNassembly_339611_2643	GO:0042813	frizzled-2 [Halyomorpha halys]
N_viridula_DNassembly_346709_1929	GO:0004930	G-protein coupled receptor Mth-like [Halyomorpha halys]		N_viridula_DNassembly_333112_2047
N_viridula_DNassembly_316441_501	GO:0005216	gamma-aminobutyric acid receptor alpha-like [Halyomorpha halys]		N_viridula_DNassembly_333112_2047
N_viridula_DNassembly_235857_774	GO:0003839	gamma-glutamylcyclotransferase-like [Halyomorpha halys]		N_viridula_DNassembly_333112_2047
N_viridula_DNassembly_330799_1684	GO:0003676	gastrula zinc finger protein XlCGF8.2DB [Halyomorpha halys]		N_viridula_DNassembly_333112_2047
N_viridula_DNassembly_338633_2299	GO:0016614	glucose dehydrogenase [FAD, quinone]-like [Halyomorpha halys]		N_viridula_DNassembly_333112_2047
N_viridula_DNassembly_346018_4512	GO:0006750	glutamate--cysteine ligase [Halyomorpha halys]
N_viridula_DNassembly_337592_4354	GO:0003676	glutamic acid-rich protein-like [Halyomorpha halys]
N_viridula_DNassembly_344572_3006	GO:0004375	glycine dehydrogenase (decarboxylating), mitochondrial [Halyomorpha halys]		N_viridula_DNassembly_333420_2184
N_viridula_DNassembly_346950_6401	GO:0016020	glycoprotein 3-alpha-L-fucosyltransferase A isoform X2 [Halyomorpha halys]
N_viridula_DNassembly_324013_2569	GO:0042765	glycosylphosphatidylinositol anchor attachment 1 protein [Halyomorpha halys]
N_viridula_DNassembly_346627_3595	GO:0016021	gonadotropin-releasing hormone II receptor [Halyomorpha halys]
N_viridula_DNassembly_339783_4090	GO:0006506	GPI ethanolamine phosphate transferase 3 isoform X1 [Halyomorpha halys]		N_viridula_DNassembly_333654_1536
N_viridula_DNassembly_338386_1386	GO:0016021	heparan sulfate 2-O-sulfotransferase 1 isoform X3 [Halyomorpha halys]		N_viridula_DNassembly_333654_1536
N_viridula_DNassembly_344533_3897	GO:0046872	hepatocyte growth factor-regulated tyrosine kinase substrate isoform X1 [Halyomorpha halys]		N_viridula_DNassembly_333654_1536
N_viridula_DNassembly_346111_2879	GO:0003676	heterogeneous nuclear ribonucleoprotein A1, A2/B1 homolog [Halyomorpha halys]
N_viridula_DNassembly_344605_2475	GO:0004407	histone deacetylase 8-like [Halyomorpha halys]		N_viridula_DNassembly_333831_1572
N_viridula_DNassembly_332181_1157	GO:0003677	homeobox protein OTX2-A-like [Halyomorpha halys]		N_viridula_DNassembly_333831_1572
N_viridula_DNassembly_333880_904	GO:0005543	huntingtin-interacting protein 1 isoform X2 [Halyomorpha halys]		N_viridula_DNassembly_333831_1572
N_viridula_DNassembly_339055_1537	GO:0016020	hypothetical protein OFAS_OFAS004779 [Oncopeltus fasciatus]		N_viridula_DNassembly_333831_1572
N_viridula_DNassembly_346476_4598	GO:0035023	hypothetical protein OFAS_OFAS009746, partial [Oncopeltus fasciatus]		N_viridula_DNassembly_333831_1572
N_viridula_DNassembly_345280_3784	GO:0005762	hypothetical protein OFAS_OFAS014200 [Oncopeltus fasciatus]		N_viridula_DNassembly_333831_1572
N_viridula_DNassembly_342130_3660	GO:0000829	inositol hexakisphosphate and diphosphoinositol-pentakisphosphate kinase isoform X12 [Halyomorpha halys]		N_viridula_DNassembly_333831_1572
N_viridula_DNassembly_341396_2293	GO:0016301	inositol hexakisphosphate kinase 3 isoform X1 [Halyomorpha halys]
N_viridula_DNassembly_344365_3051	GO:0008934	inositol monophosphatase 1 [Halyomorpha halys]		N_viridula_DNassembly_333880_904
N_viridula_DNassembly_339553_3824	GO:0008305	integrin alpha-PS1-like isoform X1 [Halyomorpha halys]		N_viridula_DNassembly_333880_904
N_viridula_DNassembly_342956_2087	GO:0004672	interleukin-1 receptor-associated kinase 4-like [Halyomorpha halys]
N_viridula_DNassembly_340816_2462	GO:0016491	iodotyrosine deiodinase 1 [Halyomorpha halys]		N_viridula_DNassembly_334391_2414
N_viridula_DNassembly_339025_1561	GO:0005520	kazal-type serine protease inhibitor domain-containing protein 1 [Halyomorpha halys]		N_viridula_DNassembly_334391_2414
N_viridula_DNassembly_343783_2520	GO:0005515	kelch-like protein 10 [Halyomorpha halys]
N_viridula_DNassembly_346239_3883	GO:0005515	kelch-like protein 17 isoform X6 [Halyomorpha halys]		N_viridula_DNassembly_334512_2217
N_viridula_DNassembly_345302_3289	GO:0005524	kinesin-like protein KIF23 [Halyomorpha halys]		N_viridula_DNassembly_334512_2217
N_viridula_DNassembly_346123_3895	GO:0003676	Krueppel-like factor 6 [Halyomorpha halys]		N_viridula_DNassembly_334512_2217
N_viridula_DNassembly_333420_2184	GO:0005882	lamin Dm0-like [Halyomorpha halys]		N_viridula_DNassembly_334512_2217
N_viridula_DNassembly_337670_2177	GO:0003824	lanC-like protein 1 isoform X2 [Halyomorpha halys]		N_viridula_DNassembly_334512_2217
N_viridula_DNassembly_345988_3334	GO:0046872	lateral signaling target protein 2 homolog isoform X1 [Halyomorpha halys]		N_viridula_DNassembly_334512_2217
N_viridula_DNassembly_332141_3906	GO:0004930	latrophilin Cirl-like isoform X3 [Halyomorpha halys]		N_viridula_DNassembly_334512_2217
N_viridula_DNassembly_338761_1865	GO:0008233	legumain-like isoform X1 [Halyomorpha halys]		N_viridula_DNassembly_334512_2217
N_viridula_DNassembly_339477_3119	GO:0005515	leucine-rich repeats and immunoglobulin-like domains protein 3 isoform X1 [Halyomorpha halys]		N_viridula_DNassembly_334512_2217
N_viridula_DNassembly_343537_3167	GO:0005515	limbic system-associated membrane protein isoform X2 [Halyomorpha halys]
N_viridula_DNassembly_346982_8037	GO:0005509	low-density lipoprotein receptor-related protein 2 [Halyomorpha halys]		N_viridula_DNassembly_334640_3259
N_viridula_DNassembly_341908_2320	GO:0005975	malate dehydrogenase, mitochondrial-like [Halyomorpha halys]		N_viridula_DNassembly_334640_3259
N_viridula_DNassembly_325567_733	GO:0004252	melanization protease 1 isoform X1 [Halyomorpha halys]		N_viridula_DNassembly_334640_3259
N_viridula_DNassembly_335897_1005	GO:0003824	methylglutaconyl-CoA hydratase, mitochondrial [Halyomorpha halys]		N_viridula_DNassembly_334640_3259
N_viridula_DNassembly_341737_2586	GO:0016021	MFS-type transporter SLC18B1 [Halyomorpha halys]		N_viridula_DNassembly_334640_3259
N_viridula_DNassembly_336259_1920	GO:0016021	monocarboxylate transporter 12-B-like isoform X1 [Halyomorpha halys]
N_viridula_DNassembly_339130_1485	GO:0016021	monocarboxylate transporter 14 isoform X1 [Halyomorpha halys]
N_viridula_DNassembly_345020_2772	GO:0005667	mothers against decapentaplegic homolog 6 [Halyomorpha halys]		N_viridula_DNassembly_335010_1949
N_viridula_DNassembly_325320_901	GO:0016021	mpv17-like protein isoform X1 [Halyomorpha halys]		N_viridula_DNassembly_335010_1949
N_viridula_DNassembly_346828_6913	GO:0004725	mucin-12 [Halyomorpha halys]
N_viridula_DNassembly_346528_5035	GO:0005524	multidrug resistance-associated protein 5-like isoform X4 [Halyomorpha halys]
N_viridula_DNassembly_342915_2037	GO:0005524	mutS protein homolog 5-like [Halyomorpha halys]
N_viridula_DNassembly_343510_1631	GO:0005515	myophilin [Halyomorpha halys]
N_viridula_DNassembly_346338_2842	GO:0005524	myosin heavy chain 95F isoform X1 [Halyomorpha halys]		N_viridula_DNassembly_335315_3000
N_viridula_DNassembly_347235_4419	GO:0005524	myosin i [Riptortus pedestris]		N_viridula_DNassembly_335315_3000
N_viridula_DNassembly_341847_2771	GO:0010181	NADPH-dependent diflavin oxidoreductase 1 isoform X1 [Halyomorpha halys]		N_viridula_DNassembly_335315_3000
N_viridula_DNassembly_340367_1724	GO:0016021	neuferricin [Halyomorpha halys]
N_viridula_DNassembly_315645_455	GO:0005515	neural cell adhesion molecule 1-like, partial [Cimex lectularius]		N_viridula_DNassembly_335456_1331
N_viridula_DNassembly_341014_1991	GO:0016021	neuropeptides capa receptor-like [Halyomorpha halys]		N_viridula_DNassembly_335456_1331
N_viridula_DNassembly_343548_4552	GO:0005634	NF-X1-type zinc finger protein NFXL1-like [Halyomorpha halys]
N_viridula_DNassembly_346609_3974	GO:0004514	nicotinate phosphoribosyltransferase-like isoform X12 [Halyomorpha halys]		N_viridula_DNassembly_335497_1137
N_viridula_DNassembly_340174_1956	GO:0016779	non-canonical poly(A) RNA polymerase PAPD5-like isoform X2 [Halyomorpha halys]		N_viridula_DNassembly_335497_1137
N_viridula_DNassembly_335169_2155	GO:0016747	nose resistant to fluoxetine protein 6 [Halyomorpha halys]
N_viridula_DNassembly_346268_3132	GO:0016747	nose resistant to fluoxetine protein 6 [Halyomorpha halys]		N_viridula_DNassembly_335502_1571
N_viridula_DNassembly_333533_1706	GO:0005515	notchless protein homolog 1 [Halyomorpha halys]		N_viridula_DNassembly_335502_1571
N_viridula_DNassembly_319645_686	GO:0032367	NPC intracellular cholesterol transporter 2 homolog a [Halyomorpha halys]
N_viridula_DNassembly_338951_1812	GO:0005634	nuclear factor 1 X-type isoform X7 [Halyomorpha halys]		N_viridula_DNassembly_335728_951
N_viridula_DNassembly_338580_1608	GO:0005634	nuclear hormone receptor FTZ-F1 isoform X2 [Halyomorpha halys]		N_viridula_DNassembly_335728_951
N_viridula_DNassembly_341806_2108	GO:0005730	nucleolar GTP-binding protein 1 [Halyomorpha halys]
N_viridula_DNassembly_345505_3036	GO:0032040	nucleolar protein 14 homolog [Halyomorpha halys]		N_viridula_DNassembly_335738_2736
N_viridula_DNassembly_327011_697	GO:0005549	odorant-binding protein 14 [Halyomorpha halys]		N_viridula_DNassembly_335738_2736
N_viridula_DNassembly_334915_1369	GO:0003676	oligoribonuclease, mitochondrial isoform X2 [Halyomorpha halys]		N_viridula_DNassembly_335738_2736
N_viridula_DNassembly_346717_3832	GO:0016021	otoferlin isoform X1 [Halyomorpha halys]
N_viridula_DNassembly_336729_2258	GO:0004843	OTU domain-containing protein 5 isoform X2 [Halyomorpha halys]		N_viridula_DNassembly_335874_2371
N_viridula_DNassembly_340103_3632	GO:0016459	paramyosin, long form, partial [Halyomorpha halys]		N_viridula_DNassembly_335874_2371
N_viridula_DNassembly_332799_1405	GO:0003755	peptidyl-prolyl cis-trans isomerase E-like [Halyomorpha halys]
N_viridula_DNassembly_335010_1949	GO:0004045	peptidyl-tRNA hydrolase 2, mitochondrial-like isoform X2 [Halyomorpha halys]		N_viridula_DNassembly_335897_1005
N_viridula_DNassembly_342862_2536	GO:0004601	peroxidase-like [Halyomorpha halys]
N_viridula_DNassembly_339597_3104	GO:0045454	peroxiredoxin-2 isoform X1 [Halyomorpha halys]		N_viridula_DNassembly_335977_2458
N_viridula_DNassembly_340226_1079	GO:0016558	peroxisome biogenesis factor 10 [Halyomorpha halys]		N_viridula_DNassembly_335977_2458
N_viridula_DNassembly_343297_2482	GO:0035091	phospholipase D1 isoform X1 [Halyomorpha halys]
N_viridula_DNassembly_334512_2217	GO:0004535	poly(A)-specific ribonuclease PARN-like isoform X3 [Halyomorpha halys]		N_viridula_DNassembly_336151_5560
N_viridula_DNassembly_338822_2233	GO:0004649	poly(ADP-ribose) glycohydrolase [Halyomorpha halys]		N_viridula_DNassembly_336151_5560
N_viridula_DNassembly_343750_4690	GO:0005634	polypyrimidine tract-binding protein 1 isoform X1 [Halyomorpha halys]		N_viridula_DNassembly_336151_5560
N_viridula_DNassembly_347159_7504	GO:0030623	pre-mRNA-processing-splicing factor 8 [Halyomorpha halys]		N_viridula_DNassembly_336151_5560
N_viridula_DNassembly_334391_2414	GO:0005634	pre-mRNA-splicing regulator female-lethal(2)D isoform X1 [Halyomorpha halys]		N_viridula_DNassembly_336151_5560
N_viridula_DNassembly_347083_11207	GO:0005509	PREDICTED: basement membrane-specific heparan sulfate proteoglycan core protein isoform X2 [Megachile rotundata]
N_viridula_DNassembly_341767_2446	GO:0003723	PREDICTED: polyribonucleotide nucleotidyltransferase 1, mitochondrial [Nasonia vitripennis]
N_viridula_DNassembly_347120_2597	GO:0003676	PREDICTED: uncharacterized protein LOC106717015 [Papilio machaon]		N_viridula_DNassembly_336259_1920
N_viridula_DNassembly_345969_1643	GO:0008061	probable chitinase 2 [Halyomorpha halys]
N_viridula_DNassembly_344919_2087	GO:0005506	probable cytochrome P450 301a1, mitochondrial [Halyomorpha halys]
N_viridula_DNassembly_338457_1902	GO:0005506	probable cytochrome P450 6a14 [Halyomorpha halys]		N_viridula_DNassembly_336729_2258
N_viridula_DNassembly_337942_3355	GO:0016829	probable low-specificity L-threonine aldolase 1 [Halyomorpha halys]		N_viridula_DNassembly_336729_2258
N_viridula_DNassembly_338818_2889	GO:0004045	probable peptidyl-tRNA hydrolase 2 [Halyomorpha halys]
N_viridula_DNassembly_341647_2140	GO:0016787	probable Xaa-Pro aminopeptidase P [Halyomorpha halys]
N_viridula_DNassembly_340680_2450	GO:0016787	protein 5NUC-like [Halyomorpha halys]
N_viridula_DNassembly_339728_1659	GO:0005515	protein abrupt-like [Halyomorpha halys]
N_viridula_DNassembly_330676_1910	GO:0008168	protein arginine N-methyltransferase 1 [Halyomorpha halys]
N_viridula_DNassembly_341463_2393	GO:0003676	protein bowel-like [Halyomorpha halys]
N_viridula_DNassembly_343612_1979	GO:0008083	protein decapentaplegic-like [Halyomorpha halys]		N_viridula_DNassembly_337417_2539
N_viridula_DNassembly_344412_3459	GO:0007165	protein FAM13A, partial [Halyomorpha halys]		N_viridula_DNassembly_337417_2539
N_viridula_DNassembly_345429_4246	GO:0016021	protein GPR107 [Halyomorpha halys]		N_viridula_DNassembly_337417_2539
N_viridula_DNassembly_327857_1169	GO:0008375	protein O-linked-mannose beta-1,2-N-acetylglucosaminyltransferase 1 [Halyomorpha halys]		N_viridula_DNassembly_337417_2539
N_viridula_DNassembly_340140_1225	GO:0005576	protein obstructor-E-like [Halyomorpha halys]		N_viridula_DNassembly_337417_2539
N_viridula_DNassembly_337134_1971	GO:0005634	protein Red [Halyomorpha halys]
N_viridula_DNassembly_344023_4561	GO:0019992	protein unc-13 homolog B isoform X7 [Halyomorpha halys]		N_viridula_DNassembly_337543_1931
N_viridula_DNassembly_343648_4682	GO:0004719	protein-L-isoaspartate O-methyltransferase domain-containing protein 1 isoform X1 [Halyomorpha halys]		N_viridula_DNassembly_337543_1931
N_viridula_DNassembly_338176_2577	GO:0008270	putative E3 ubiquitin-protein ligase UBR7 isoform X1 [Halyomorpha halys]		N_viridula_DNassembly_337543_1931
N_viridula_DNassembly_335078_1648	GO:0080019	putative fatty acyl-CoA reductase CG5065 [Halyomorpha halys]		N_viridula_DNassembly_337543_1931
N_viridula_DNassembly_341136_2584	GO:0080019	putative fatty acyl-CoA reductase CG5065 [Halyomorpha halys]		N_viridula_DNassembly_337543_1931
N_viridula_DNassembly_341812_6472	GO:0070449	putative homeodomain transcription factor [Halyomorpha halys]
N_viridula_DNassembly_334640_3259	GO:0004616	putative oxidoreductase GLYR1 homolog [Halyomorpha halys]		N_viridula_DNassembly_337549_1752
N_viridula_DNassembly_344226_2413	GO:0008236	putative serine protease K12H4.7 isoform X1 [Halyomorpha halys]		N_viridula_DNassembly_337549_1752
N_viridula_DNassembly_319395_875	GO:0003924	ras-related protein Rab-1B-like [Halyomorpha halys]		N_viridula_DNassembly_337549_1752
N_viridula_DNassembly_344930_4614	GO:0004672	receptor-type guanylate cyclase Gyc76C-like isoform X1 [Halyomorpha halys]
N_viridula_DNassembly_344415_4883	GO:0005515	rho GTPase-activating protein 12-like isoform X5 [Halyomorpha halys]		N_viridula_DNassembly_337581_2060
N_viridula_DNassembly_344601_3163	GO:0008033	ribonuclease Z, mitochondrial isoform X1 [Halyomorpha halys]		N_viridula_DNassembly_337581_2060
N_viridula_DNassembly_343646_2298	GO:0005515	ring canal kelch homolog isoform X1 [Halyomorpha halys]		N_viridula_DNassembly_337581_2060
N_viridula_DNassembly_345111_4520	GO:0005515	RING finger and SPRY domain-containing protein 1 [Halyomorpha halys]		N_viridula_DNassembly_337581_2060
N_viridula_DNassembly_346824_3309	GO:0005515	RING finger protein nhl-1 isoform X4 [Halyomorpha halys]		N_viridula_DNassembly_337581_2060
N_viridula_DNassembly_331519_2017	GO:0003676	RNA-binding protein 45 isoform X1 [Halyomorpha halys]		N_viridula_DNassembly_337581_2060
N_viridula_DNassembly_337961_5065	GO:0005515	semaphorin-1A-like [Halyomorpha halys]		N_viridula_DNassembly_337581_2060
N_viridula_DNassembly_346396_3491	GO:0005515	semaphorin-5B [Halyomorpha halys]
N_viridula_DNassembly_346238_4100	GO:0008234	sentrin-specific protease 6-like isoform X1 [Halyomorpha halys]		N_viridula_DNassembly_337592_4354
N_viridula_DNassembly_311159_548	GO:0004252	serine protease snake-like [Halyomorpha halys]
N_viridula_DNassembly_328544_1230	GO:0004252	serine protease snake-like [Halyomorpha halys]
N_viridula_DNassembly_335502_1571	GO:0004252	serine proteinase stubble [Halyomorpha halys]		N_viridula_DNassembly_337685_1225
N_viridula_DNassembly_344451_3278	GO:0004252	serine proteinase stubble isoform X2 [Halyomorpha halys]
N_viridula_DNassembly_346858_7500	GO:0003723	serine/arginine repetitive matrix protein 2-like isoform X2 [Halyomorpha halys]		N_viridula_DNassembly_337708_3773
N_viridula_DNassembly_342919_3680	GO:0004672	serine/threonine-protein kinase NLK-like isoform X1 [Halyomorpha halys]		N_viridula_DNassembly_337708_3773
N_viridula_DNassembly_337708_3773	GO:0005524	serine/threonine-protein kinase ULK2 isoform X2 [Halyomorpha halys]		N_viridula_DNassembly_337708_3773
N_viridula_DNassembly_344787_4134	GO:0005634	serine/threonine-protein phosphatase 1 regulatory subunit 10-like isoform X1 [Halyomorpha halys]		N_viridula_DNassembly_337708_3773
N_viridula_DNassembly_341603_2668	GO:0005509	serine/threonine-protein phosphatase 2A regulatory subunit B'' subunit beta-like isoform X2 [Halyomorpha halys]
N_viridula_DNassembly_338684_1983	GO:0005515	serine/threonine-protein phosphatase 6 regulatory ankyrin repeat subunit C-like isoform X2 [Halyomorpha halys]		N_viridula_DNassembly_337827_2453
N_viridula_DNassembly_344223_2585	GO:0005515	SET and MYND domain-containing protein 4 isoform X1 [Halyomorpha halys]		N_viridula_DNassembly_337827_2453
N_viridula_DNassembly_340456_2865	GO:0004672	slowpoke-binding protein isoform X3 [Halyomorpha halys]		N_viridula_DNassembly_337827_2453
N_viridula_DNassembly_308678_801	GO:0006813	small conductance calcium-activated potassium channel protein-like isoform X2 [Halyomorpha halys]		N_viridula_DNassembly_337827_2453
N_viridula_DNassembly_347185_8892	GO:0005515	small G protein signaling modulator 3 homolog isoform X1 [Halyomorpha halys]		N_viridula_DNassembly_337827_2453
N_viridula_DNassembly_340232_2366	GO:0006629	sn1-specific diacylglycerol lipase beta-like isoform X1 [Halyomorpha halys]
N_viridula_DNassembly_344936_3678	GO:0008272	sodium-independent sulfate anion transporter-like isoform X1 [Halyomorpha halys]		N_viridula_DNassembly_337925_3056
N_viridula_DNassembly_332441_2055	GO:0005515	sorting nexin lst-4 isoform X1 [Halyomorpha halys]		N_viridula_DNassembly_337925_3056
N_viridula_DNassembly_337543_1931	GO:0016768	spermine synthase isoform X1 [Halyomorpha halys]		N_viridula_DNassembly_337925_3056
N_viridula_DNassembly_345886_2769	GO:0003723	splicing factor 3A subunit 1 [Cimex lectularius]
N_viridula_DNassembly_333503_2502	GO:0003676	splicing factor u2af large subunit [Riptortus pedestris]		N_viridula_DNassembly_337942_3355
N_viridula_DNassembly_345889_3318	GO:0007062	structural maintenance of chromosomes protein 5 isoform X3 [Halyomorpha halys]
N_viridula_DNassembly_339364_2655	GO:0005524	succinate--CoA ligase [ADP-forming] subunit beta, mitochondrial [Halyomorpha halys]
N_viridula_DNassembly_337685_1225	GO:0003677	TATA-box-binding protein 2 [Halyomorpha halys]		N_viridula_DNassembly_338039_4812
N_viridula_DNassembly_336749_2762	GO:0005515	tetratricopeptide repeat protein 12-like [Halyomorpha halys]		N_viridula_DNassembly_338039_4812
N_viridula_DNassembly_343079_4212	GO:0005515	tight junction protein ZO-1-like isoform X2 [Halyomorpha halys]		N_viridula_DNassembly_338039_4812
N_viridula_DNassembly_345558_7656	GO:0000991	transcription elongation factor SPT6 isoform X2 [Halyomorpha halys]		N_viridula_DNassembly_338039_4812
N_viridula_DNassembly_342177_3229	GO:0005667	transcription factor Dp-1 [Halyomorpha halys]
N_viridula_DNassembly_342609_3087	GO:0003700	transcription factor GATA-4-like [Halyomorpha halys]		N_viridula_DNassembly_338065_2674
N_viridula_DNassembly_342723_2832	GO:0005634	transcription factor HNF-4 homolog isoform X3 [Halyomorpha halys]		N_viridula_DNassembly_338065_2674
N_viridula_DNassembly_337827_2453	GO:0005669	transcription initiation factor TFIID subunit 4 isoform X1 [Halyomorpha halys]		N_viridula_DNassembly_338065_2674
N_viridula_DNassembly_341484_3487	GO:0004644	trifunctional purine biosynthetic protein adenosine-3 [Halyomorpha halys]
N_viridula_DNassembly_345627_6752	GO:0003677	trithorax group protein osa [Halyomorpha halys]		N_viridula_DNassembly_338084_3366
N_viridula_DNassembly_346295_2232	GO:0005515	tRNA wybutosine-synthesizing protein 4-like [Halyomorpha halys]		N_viridula_DNassembly_338084_3366
N_viridula_DNassembly_333831_1572	GO:0005737	tubulin alpha-1 chain [Halyomorpha halys]		N_viridula_DNassembly_338084_3366
N_viridula_DNassembly_333112_2047	GO:0005874	tubulin alpha-1 chain-like [Halyomorpha halys]		N_viridula_DNassembly_338084_3366
N_viridula_DNassembly_346294_6519	GO:0005524	tubulin polyglutamylase TTLL4-like isoform X1 [Halyomorpha halys]		N_viridula_DNassembly_338084_3366
N_viridula_DNassembly_337347_2529	GO:0003723	tudor and KH domain-containing protein homolog isoform X1 [Halyomorpha halys]		N_viridula_DNassembly_338084_3366
N_viridula_DNassembly_343640_1912	GO:0046856	type II inositol 1,4,5-trisphosphate 5-phosphatase isoform X2 [Halyomorpha halys]		N_viridula_DNassembly_338084_3366
N_viridula_DNassembly_347107_5642	GO:0003723	U2 snRNP-associated SURP motif-containing protein [Halyomorpha halys]		N_viridula_DNassembly_338084_3366
N_viridula_DNassembly_335738_2736	GO:0016579	ubiquitin carboxyl-terminal hydrolase 20 isoform X1 [Halyomorpha halys]
N_viridula_DNassembly_342048_3675	GO:0036459	ubiquitin carboxyl-terminal hydrolase 30 homolog isoform X2 [Halyomorpha halys]
N_viridula_DNassembly_339069_2612	GO:0016579	ubiquitin carboxyl-terminal hydrolase 5 [Halyomorpha halys]		N_viridula_DNassembly_338386_1386
N_viridula_DNassembly_340305_2011	GO:0016758	UDP-glucuronosyltransferase 1-7C isoform X1 [Halyomorpha halys]
N_viridula_DNassembly_346901_2989	GO:0003676	uncharacterized protein K02A2.6-like [Cimex lectularius]		N_viridula_DNassembly_338446_3083
N_viridula_DNassembly_343116_3195	GO:0004601	uncharacterized protein LOC106677853 [Halyomorpha halys]		N_viridula_DNassembly_338446_3083
N_viridula_DNassembly_339310_2393	GO:0016021	uncharacterized protein LOC106678221 [Halyomorpha halys]
N_viridula_DNassembly_346604_4603	GO:0005856	uncharacterized protein LOC106678690 [Halyomorpha halys]		N_viridula_DNassembly_338448_3179
N_viridula_DNassembly_339147_2622	GO:0009890	uncharacterized protein LOC106679046 isoform X1 [Halyomorpha halys]		N_viridula_DNassembly_338448_3179
N_viridula_DNassembly_344808_4395	GO:0006464	uncharacterized protein LOC106679052 isoform X1 [Halyomorpha halys]		N_viridula_DNassembly_338448_3179
N_viridula_DNassembly_337549_1752	GO:0004061	uncharacterized protein LOC106680344 [Halyomorpha halys]		N_viridula_DNassembly_338448_3179
N_viridula_DNassembly_342865_3030	GO:0004252	uncharacterized protein LOC106681552 [Halyomorpha halys]
N_viridula_DNassembly_344830_2555	GO:0016021	uncharacterized protein LOC106683374 [Halyomorpha halys]		N_viridula_DNassembly_338457_1902
N_viridula_DNassembly_332300_1072	GO:0005576	uncharacterized protein LOC106683993 [Halyomorpha halys]		N_viridula_DNassembly_338457_1902
N_viridula_DNassembly_315072_485	GO:0005741	uncharacterized protein LOC106684489 [Halyomorpha halys]		N_viridula_DNassembly_338457_1902
N_viridula_DNassembly_344670_4306	GO:0003779	uncharacterized protein LOC106686172, partial [Halyomorpha halys]
N_viridula_DNassembly_326442_1470	GO:0005515	uncharacterized protein LOC106686339 [Halyomorpha halys]
N_viridula_DNassembly_344641_2596	GO:0005102	uncharacterized protein LOC106687804 [Halyomorpha halys]		N_viridula_DNassembly_338580_1608
N_viridula_DNassembly_331961_1254	GO:0042302	uncharacterized protein LOC106688633 [Halyomorpha halys]		N_viridula_DNassembly_338580_1608
N_viridula_DNassembly_335874_2371	GO:0005622	uncharacterized protein LOC106688881 isoform X3 [Halyomorpha halys]		N_viridula_DNassembly_338580_1608
N_viridula_DNassembly_345832_7735	GO:0005576	uncharacterized protein LOC106688909 [Halyomorpha halys]		N_viridula_DNassembly_338580_1608
N_viridula_DNassembly_335728_951	GO:0005576	uncharacterized protein LOC106688957 isoform X2 [Halyomorpha halys]		N_viridula_DNassembly_338580_1608
N_viridula_DNassembly_333164_1027	GO:0042302	uncharacterized protein LOC106690814 [Halyomorpha halys]		N_viridula_DNassembly_338580_1608
N_viridula_DNassembly_345043_4883	GO:0005856	uncharacterized protein LOC106691534 [Halyomorpha halys]		N_viridula_DNassembly_338580_1608
N_viridula_DNassembly_328452_1094	GO:0016020	uncharacterized protein LOC106692908 [Halyomorpha halys]		N_viridula_DNassembly_338580_1608
N_viridula_DNassembly_338084_3366	GO:0005524	unconventional myosin-IXa-like isoform X2 [Halyomorpha halys]
N_viridula_DNassembly_324261_1408	GO:0003676	Universal minicircle sequence binding protein [Leptomonas seymouri]		N_viridula_DNassembly_338633_2299
N_viridula_DNassembly_339673_2168	GO:0046872	uridine diphosphate glucose pyrophosphatase-like [Halyomorpha halys]		N_viridula_DNassembly_338633_2299
N_viridula_DNassembly_337050_3897	GO:0005789	vesicle-associated membrane protein-associated protein A [Halyomorpha halys]
N_viridula_DNassembly_339670_5380	GO:0005509	vitellogenin receptor [Halyomorpha halys]
N_viridula_DNassembly_340144_3073	GO:0032040	WD repeat-containing protein 36 [Halyomorpha halys]		N_viridula_DNassembly_338761_1865
N_viridula_DNassembly_346441_7003	GO:0005515	WD repeat-containing protein 47 isoform X1 [Halyomorpha halys]
N_viridula_DNassembly_335213_3089	GO:0005515	WD repeat-containing protein 75 [Halyomorpha halys]		N_viridula_DNassembly_338818_2889
N_viridula_DNassembly_343434_1510	GO:0016491	zeta-crystallin-like isoform X1 [Halyomorpha halys]		N_viridula_DNassembly_338818_2889
N_viridula_DNassembly_338562_3105	GO:0003676	zinc finger protein 271-like isoform X1 [Halyomorpha halys]		N_viridula_DNassembly_338818_2889
N_viridula_DNassembly_339122_3260	GO:0003676	zinc finger protein 341-like isoform X1 [Halyomorpha halys]
N_viridula_DNassembly_341531_2909	GO:0003676	zinc finger protein 561 [Halyomorpha halys]		N_viridula_DNassembly_338822_2233
N_viridula_DNassembly_342817_2152	GO:0003676	zinc finger protein 91-like [Halyomorpha halys]		N_viridula_DNassembly_338822_2233
N_viridula_DNassembly_344017_5689	GO:0003676	zinc finger protein ush isoform X3 [Halyomorpha halys]
N_viridula_DNassembly_339388_2084	GO:0016021	zinc transporter 1 [Halyomorpha halys]
N_viridula_DNassembly_235857_774	GO:0006749			N_viridula_DNassembly_338951_1812
N_viridula_DNassembly_235857_774	EC:4.3.2.9			N_viridula_DNassembly_338951_1812
N_viridula_DNassembly_283959_507	GO:1990504			N_viridula_DNassembly_338951_1812
N_viridula_DNassembly_308678_801	GO:0005516			N_viridula_DNassembly_338951_1812
N_viridula_DNassembly_308678_801	GO:0016021			N_viridula_DNassembly_338951_1812
N_viridula_DNassembly_308678_801	GO:0016286
N_viridula_DNassembly_311159_548	GO:0006508			N_viridula_DNassembly_339025_1561
N_viridula_DNassembly_311159_548	EC:3.4.21			N_viridula_DNassembly_339025_1561
N_viridula_DNassembly_315072_485	GO:0033554
N_viridula_DNassembly_316441_501	GO:0004888
N_viridula_DNassembly_316441_501	GO:0034220			N_viridula_DNassembly_339069_2612
N_viridula_DNassembly_316441_501	GO:0016021			N_viridula_DNassembly_339069_2612
N_viridula_DNassembly_316441_501	GO:0007165			N_viridula_DNassembly_339069_2612
N_viridula_DNassembly_319395_875	GO:0005525			N_viridula_DNassembly_339069_2612
N_viridula_DNassembly_319395_875	EC:3.6.1.15
N_viridula_DNassembly_324261_1408	GO:0008270
N_viridula_DNassembly_325567_733	GO:0006508			N_viridula_DNassembly_339130_1485
N_viridula_DNassembly_325567_733	EC:3.4.21
N_viridula_DNassembly_326672_1719	GO:0005840
N_viridula_DNassembly_326672_1719	GO:0006446
N_viridula_DNassembly_327336_292	GO:0004888			N_viridula_DNassembly_339233_3847
N_viridula_DNassembly_327336_292	GO:0005216
N_viridula_DNassembly_327336_292	GO:0007165
N_viridula_DNassembly_327336_292	GO:0034220			N_viridula_DNassembly_339364_2655
N_viridula_DNassembly_327857_1169	GO:0006486			N_viridula_DNassembly_339364_2655
N_viridula_DNassembly_328452_1094	GO:0005272			N_viridula_DNassembly_339364_2655
N_viridula_DNassembly_328452_1094	GO:0006814
N_viridula_DNassembly_328544_1230	GO:0006508			N_viridula_DNassembly_339365_2027
N_viridula_DNassembly_328544_1230	EC:3.4.21			N_viridula_DNassembly_339365_2027
N_viridula_DNassembly_330676_1910	GO:0006479			N_viridula_DNassembly_339365_2027
N_viridula_DNassembly_331550_2889	GO:0005524
N_viridula_DNassembly_331550_2889	GO:0004004			N_viridula_DNassembly_339388_2084
N_viridula_DNassembly_331550_2889	GO:0005840			N_viridula_DNassembly_339388_2084
N_viridula_DNassembly_331550_2889	GO:0006446			N_viridula_DNassembly_339388_2084
N_viridula_DNassembly_331550_2889	EC:3.6.1.3
N_viridula_DNassembly_331550_2889	EC:3.6.1.15
N_viridula_DNassembly_331987_3229	GO:0005509			N_viridula_DNassembly_339550_1639
N_viridula_DNassembly_331987_3229	GO:0007156			N_viridula_DNassembly_339550_1639
N_viridula_DNassembly_332141_3906	GO:0007186			N_viridula_DNassembly_339550_1639
N_viridula_DNassembly_332141_3906	GO:0016021			N_viridula_DNassembly_339550_1639
N_viridula_DNassembly_332141_3906	GO:0007166			N_viridula_DNassembly_339550_1639
N_viridula_DNassembly_332141_3906	GO:0030246
N_viridula_DNassembly_332184_612	GO:0000074			N_viridula_DNassembly_339553_3824
N_viridula_DNassembly_332184_612	GO:0045859
N_viridula_DNassembly_332300_1072	GO:0008289			N_viridula_DNassembly_339597_3104
N_viridula_DNassembly_332300_1072	GO:0006869			N_viridula_DNassembly_339597_3104
N_viridula_DNassembly_332441_2055	GO:0035091			N_viridula_DNassembly_339597_3104
N_viridula_DNassembly_332799_1405	GO:0000413
N_viridula_DNassembly_332799_1405	EC:5.2.1.8			N_viridula_DNassembly_339611_2643
N_viridula_DNassembly_332888_2191	GO:0005975			N_viridula_DNassembly_339611_2643
N_viridula_DNassembly_333056_1210	GO:0005840			N_viridula_DNassembly_339611_2643
N_viridula_DNassembly_333056_1210	GO:0006412
N_viridula_DNassembly_333056_1210	GO:0042254			N_viridula_DNassembly_339670_5380
N_viridula_DNassembly_333112_2047	GO:0003924
N_viridula_DNassembly_333112_2047	GO:0005200			N_viridula_DNassembly_339673_2168
N_viridula_DNassembly_333112_2047	GO:0005525
N_viridula_DNassembly_333112_2047	GO:0007017
N_viridula_DNassembly_333112_2047	EC:3.6.1.15			N_viridula_DNassembly_339783_4090
N_viridula_DNassembly_333420_2184	GO:0005198
N_viridula_DNassembly_333654_1536	GO:0008138			N_viridula_DNassembly_339815_3097
N_viridula_DNassembly_333654_1536	EC:3.1.3.16			N_viridula_DNassembly_339815_3097
N_viridula_DNassembly_333654_1536	EC:3.1.3.41			N_viridula_DNassembly_339815_3097
N_viridula_DNassembly_333831_1572	GO:0005874			N_viridula_DNassembly_339815_3097
N_viridula_DNassembly_333831_1572	GO:0003924
N_viridula_DNassembly_333831_1572	GO:0005200
N_viridula_DNassembly_333831_1572	GO:0005525
N_viridula_DNassembly_333831_1572	GO:0007010			N_viridula_DNassembly_340103_3632
N_viridula_DNassembly_333831_1572	GO:0007017			N_viridula_DNassembly_340103_3632
N_viridula_DNassembly_333831_1572	EC:3.6.1.15
N_viridula_DNassembly_333880_904	GO:0030276			N_viridula_DNassembly_340140_1225
N_viridula_DNassembly_333880_904	GO:0006897			N_viridula_DNassembly_340140_1225
N_viridula_DNassembly_334391_2414	GO:0000381
N_viridula_DNassembly_334391_2414	GO:0080009			N_viridula_DNassembly_340144_3073
N_viridula_DNassembly_334512_2217	GO:0005634			N_viridula_DNassembly_340144_3073
N_viridula_DNassembly_334512_2217	GO:0003723
N_viridula_DNassembly_334512_2217	GO:0046872
N_viridula_DNassembly_334512_2217	GO:0005737			N_viridula_DNassembly_340226_1079
N_viridula_DNassembly_334512_2217	GO:0006402			N_viridula_DNassembly_340226_1079
N_viridula_DNassembly_334512_2217	GO:0051252			N_viridula_DNassembly_340226_1079
N_viridula_DNassembly_334512_2217	EC:3.1.13
N_viridula_DNassembly_334512_2217	EC:3.1.15
N_viridula_DNassembly_334512_2217	EC:3.1.13.4			N_viridula_DNassembly_340305_2011
N_viridula_DNassembly_334640_3259	GO:0051287
N_viridula_DNassembly_334640_3259	GO:0055114
N_viridula_DNassembly_334640_3259	GO:0006098
N_viridula_DNassembly_334640_3259	GO:0019521
N_viridula_DNassembly_334640_3259	EC:1.1.1.44			N_viridula_DNassembly_340456_2865
N_viridula_DNassembly_335010_1949	EC:3.1.1.29			N_viridula_DNassembly_340456_2865
N_viridula_DNassembly_335010_1949	EC:3.1.1.1
N_viridula_DNassembly_335315_3000	GO:0005840			N_viridula_DNassembly_340460_5585
N_viridula_DNassembly_335315_3000	GO:0006412
N_viridula_DNassembly_335315_3000	GO:0042254			N_viridula_DNassembly_340660_2894
N_viridula_DNassembly_335456_1331	GO:0016811			N_viridula_DNassembly_340660_2894
N_viridula_DNassembly_335456_1331	GO:0006672			N_viridula_DNassembly_340660_2894
N_viridula_DNassembly_335497_1137	GO:0008146			N_viridula_DNassembly_340660_2894
N_viridula_DNassembly_335497_1137	GO:0016051
N_viridula_DNassembly_335502_1571	GO:0006508			N_viridula_DNassembly_340680_2450
N_viridula_DNassembly_335502_1571	EC:3.4.21
N_viridula_DNassembly_335728_951	GO:0008061
N_viridula_DNassembly_335728_951	GO:0006030			N_viridula_DNassembly_341014_1991
N_viridula_DNassembly_335738_2736	GO:0004843			N_viridula_DNassembly_341014_1991
N_viridula_DNassembly_335738_2736	GO:0008270
N_viridula_DNassembly_335738_2736	EC:3.4.19.12
N_viridula_DNassembly_335874_2371	GO:0005515			N_viridula_DNassembly_341262_2470
N_viridula_DNassembly_335874_2371	GO:0006355			N_viridula_DNassembly_341262_2470
N_viridula_DNassembly_335897_1005	GO:0008152
N_viridula_DNassembly_335977_2458	GO:0017110			N_viridula_DNassembly_341396_2293
N_viridula_DNassembly_335977_2458	EC:3.6.1.6
N_viridula_DNassembly_336151_5560	GO:0042626			N_viridula_DNassembly_341423_4415
N_viridula_DNassembly_336151_5560	GO:0055085			N_viridula_DNassembly_341423_4415
N_viridula_DNassembly_336151_5560	GO:0016021			N_viridula_DNassembly_341423_4415
N_viridula_DNassembly_336151_5560	EC:3.6.1.3
N_viridula_DNassembly_336151_5560	EC:3.6.1.15
N_viridula_DNassembly_336259_1920	GO:0055085			N_viridula_DNassembly_341484_3487
N_viridula_DNassembly_336729_2258	GO:0016579			N_viridula_DNassembly_341484_3487
N_viridula_DNassembly_336729_2258	EC:3.4.19.12			N_viridula_DNassembly_341484_3487
N_viridula_DNassembly_337417_2539	GO:0005634			N_viridula_DNassembly_341484_3487
N_viridula_DNassembly_337417_2539	GO:0003723			N_viridula_DNassembly_341484_3487
N_viridula_DNassembly_337417_2539	GO:0004004			N_viridula_DNassembly_341484_3487
N_viridula_DNassembly_337417_2539	EC:3.6.1.3			N_viridula_DNassembly_341484_3487
N_viridula_DNassembly_337417_2539	EC:3.6.1.15			N_viridula_DNassembly_341484_3487
N_viridula_DNassembly_337543_1931	GO:0006597			N_viridula_DNassembly_341484_3487
N_viridula_DNassembly_337543_1931	GO:0006525			N_viridula_DNassembly_341484_3487
N_viridula_DNassembly_337543_1931	GO:0006560			N_viridula_DNassembly_341484_3487
N_viridula_DNassembly_337543_1931	GO:0019482
N_viridula_DNassembly_337543_1931	EC:2.5.1.22
N_viridula_DNassembly_337549_1752	GO:0019441			N_viridula_DNassembly_341560_4310
N_viridula_DNassembly_337549_1752	GO:0046487			N_viridula_DNassembly_341560_4310
N_viridula_DNassembly_337549_1752	EC:3.5.1.9			N_viridula_DNassembly_341560_4310
N_viridula_DNassembly_337581_2060	GO:0005515			N_viridula_DNassembly_341560_4310
N_viridula_DNassembly_337581_2060	GO:0035556			N_viridula_DNassembly_341560_4310
N_viridula_DNassembly_337581_2060	GO:0007242
N_viridula_DNassembly_337581_2060	GO:0009395
N_viridula_DNassembly_337581_2060	GO:0046339
N_viridula_DNassembly_337581_2060	EC:3.1.4.11			N_viridula_DNassembly_341737_2586
N_viridula_DNassembly_337581_2060	EC:3.1.4.3
N_viridula_DNassembly_337592_4354	GO:0008270			N_viridula_DNassembly_341767_2446
N_viridula_DNassembly_337685_1225	GO:0006352			N_viridula_DNassembly_341767_2446
N_viridula_DNassembly_337708_3773	GO:0006468			N_viridula_DNassembly_341767_2446
N_viridula_DNassembly_337708_3773	GO:0004674			N_viridula_DNassembly_341767_2446
N_viridula_DNassembly_337708_3773	GO:0009069			N_viridula_DNassembly_341767_2446
N_viridula_DNassembly_337708_3773	EC:2.7.11			N_viridula_DNassembly_341767_2446
N_viridula_DNassembly_337827_2453	GO:0003700
N_viridula_DNassembly_337827_2453	GO:0046982			N_viridula_DNassembly_341806_2108
N_viridula_DNassembly_337827_2453	GO:0006352
N_viridula_DNassembly_337827_2453	GO:0006355			N_viridula_DNassembly_341812_6472
N_viridula_DNassembly_337827_2453	GO:0045449
N_viridula_DNassembly_337925_3056	GO:0071564			N_viridula_DNassembly_341847_2771
N_viridula_DNassembly_337925_3056	GO:0071565			N_viridula_DNassembly_341847_2771
N_viridula_DNassembly_337925_3056	GO:0005515
N_viridula_DNassembly_337942_3355	GO:0006520			N_viridula_DNassembly_341908_2320
N_viridula_DNassembly_338039_4812	GO:0005912			N_viridula_DNassembly_341908_2320
N_viridula_DNassembly_338039_4812	GO:0090251			N_viridula_DNassembly_341908_2320
N_viridula_DNassembly_338039_4812	GO:0030950			N_viridula_DNassembly_341908_2320
N_viridula_DNassembly_338039_4812	GO:0042249			N_viridula_DNassembly_341908_2320
N_viridula_DNassembly_338065_2674	GO:0046983
N_viridula_DNassembly_338065_2674	GO:0050660			N_viridula_DNassembly_341976_3450
N_viridula_DNassembly_338065_2674	GO:0055114			N_viridula_DNassembly_341976_3450
N_viridula_DNassembly_338084_3366	GO:0016459
N_viridula_DNassembly_338084_3366	GO:0003777			N_viridula_DNassembly_342048_3675
N_viridula_DNassembly_338084_3366	GO:0007165			N_viridula_DNassembly_342048_3675
N_viridula_DNassembly_338084_3366	GO:0007018
N_viridula_DNassembly_338084_3366	GO:0008017			N_viridula_DNassembly_342053_1703
N_viridula_DNassembly_338084_3366	GO:0005874			N_viridula_DNassembly_342053_1703
N_viridula_DNassembly_338084_3366	GO:0045298			N_viridula_DNassembly_342053_1703
N_viridula_DNassembly_338084_3366	EC:3.6.1.15			N_viridula_DNassembly_342053_1703
N_viridula_DNassembly_338386_1386	GO:0008146
N_viridula_DNassembly_338446_3083	GO:0008378
N_viridula_DNassembly_338446_3083	GO:0006486
N_viridula_DNassembly_338448_3179	GO:0043565			N_viridula_DNassembly_342177_3229
N_viridula_DNassembly_338448_3179	GO:0006355			N_viridula_DNassembly_342177_3229
N_viridula_DNassembly_338448_3179	GO:0005667			N_viridula_DNassembly_342177_3229
N_viridula_DNassembly_338448_3179	GO:0045449			N_viridula_DNassembly_342177_3229
N_viridula_DNassembly_338457_1902	GO:0016705			N_viridula_DNassembly_342177_3229
N_viridula_DNassembly_338457_1902	GO:0020037			N_viridula_DNassembly_342177_3229
N_viridula_DNassembly_338457_1902	GO:0055114
N_viridula_DNassembly_338580_1608	GO:0008270			N_viridula_DNassembly_342542_2538
N_viridula_DNassembly_338580_1608	GO:0003700			N_viridula_DNassembly_342542_2538
N_viridula_DNassembly_338580_1608	GO:0003707
N_viridula_DNassembly_338580_1608	GO:0006355			N_viridula_DNassembly_342563_5213
N_viridula_DNassembly_338580_1608	GO:0043565			N_viridula_DNassembly_342563_5213
N_viridula_DNassembly_338580_1608	GO:0005667
N_viridula_DNassembly_338580_1608	GO:0045449			N_viridula_DNassembly_342609_3087
N_viridula_DNassembly_338580_1608	GO:0007165			N_viridula_DNassembly_342609_3087
N_viridula_DNassembly_338633_2299	GO:0050660			N_viridula_DNassembly_342609_3087
N_viridula_DNassembly_338633_2299	GO:0055114			N_viridula_DNassembly_342609_3087
N_viridula_DNassembly_338761_1865	GO:0006508			N_viridula_DNassembly_342609_3087
N_viridula_DNassembly_338818_2889	GO:0005515
N_viridula_DNassembly_338818_2889	EC:3.1.1.29			N_viridula_DNassembly_342723_2832
N_viridula_DNassembly_338818_2889	EC:3.1.1.1			N_viridula_DNassembly_342723_2832
N_viridula_DNassembly_338822_2233	GO:0005975			N_viridula_DNassembly_342723_2832
N_viridula_DNassembly_338822_2233	EC:3.2.1.143			N_viridula_DNassembly_342723_2832
N_viridula_DNassembly_338951_1812	GO:0003700			N_viridula_DNassembly_342723_2832
N_viridula_DNassembly_338951_1812	GO:0006260			N_viridula_DNassembly_342723_2832
N_viridula_DNassembly_338951_1812	GO:0006355			N_viridula_DNassembly_342723_2832
N_viridula_DNassembly_338951_1812	GO:0005667			N_viridula_DNassembly_342723_2832
N_viridula_DNassembly_338951_1812	GO:0045449
N_viridula_DNassembly_339025_1561	GO:0001558			N_viridula_DNassembly_342776_3344
N_viridula_DNassembly_339025_1561	GO:0016942
N_viridula_DNassembly_339069_2612	GO:0004843
N_viridula_DNassembly_339069_2612	GO:0008270			N_viridula_DNassembly_342862_2536
N_viridula_DNassembly_339069_2612	GO:0005515			N_viridula_DNassembly_342862_2536
N_viridula_DNassembly_339069_2612	EC:3.4.19.12			N_viridula_DNassembly_342862_2536
N_viridula_DNassembly_339130_1485	GO:0055085			N_viridula_DNassembly_342862_2536
N_viridula_DNassembly_339233_3847	GO:0019789			N_viridula_DNassembly_342862_2536
N_viridula_DNassembly_339364_2655	GO:0003824
N_viridula_DNassembly_339364_2655	GO:0046872			N_viridula_DNassembly_342865_3030
N_viridula_DNassembly_339364_2655	GO:0006099			N_viridula_DNassembly_342865_3030
N_viridula_DNassembly_339365_2027	GO:0003729			N_viridula_DNassembly_342865_3030
N_viridula_DNassembly_339365_2027	GO:0016787
N_viridula_DNassembly_339365_2027	GO:0006378			N_viridula_DNassembly_342915_2037
N_viridula_DNassembly_339388_2084	GO:0008324			N_viridula_DNassembly_342915_2037
N_viridula_DNassembly_339388_2084	GO:0006812
N_viridula_DNassembly_339388_2084	GO:0055085			N_viridula_DNassembly_342919_3680
N_viridula_DNassembly_339550_1639	GO:0003993			N_viridula_DNassembly_342919_3680
N_viridula_DNassembly_339550_1639	GO:0006771
N_viridula_DNassembly_339550_1639	GO:0019497			N_viridula_DNassembly_342956_2087
N_viridula_DNassembly_339550_1639	EC:3.1.3.41			N_viridula_DNassembly_342956_2087
N_viridula_DNassembly_339550_1639	EC:3.1.3.2
N_viridula_DNassembly_339553_3824	GO:0007155			N_viridula_DNassembly_342961_3130
N_viridula_DNassembly_339597_3104	GO:0055114			N_viridula_DNassembly_342961_3130
N_viridula_DNassembly_339597_3104	GO:0051920			N_viridula_DNassembly_342961_3130
N_viridula_DNassembly_339597_3104	EC:1.11.1.15
N_viridula_DNassembly_339611_2643	GO:0005515			N_viridula_DNassembly_342978_2672
N_viridula_DNassembly_339611_2643	GO:0016021			N_viridula_DNassembly_342978_2672
N_viridula_DNassembly_339611_2643	GO:0016055			N_viridula_DNassembly_342978_2672
N_viridula_DNassembly_339670_5380	GO:0005515
N_viridula_DNassembly_339673_2168	GO:0016818
N_viridula_DNassembly_339783_4090	GO:0051377
N_viridula_DNassembly_339815_3097	GO:0003887			N_viridula_DNassembly_343116_3195
N_viridula_DNassembly_339815_3097	GO:0006261			N_viridula_DNassembly_343116_3195
N_viridula_DNassembly_339815_3097	GO:0042575			N_viridula_DNassembly_343116_3195
N_viridula_DNassembly_339815_3097	EC:2.7.7.7			N_viridula_DNassembly_343116_3195
N_viridula_DNassembly_340103_3632	GO:0003774			N_viridula_DNassembly_343116_3195
N_viridula_DNassembly_340103_3632	EC:3.6.1.15
N_viridula_DNassembly_340140_1225	GO:0008061			N_viridula_DNassembly_343229_3356
N_viridula_DNassembly_340140_1225	GO:0006030			N_viridula_DNassembly_343229_3356
N_viridula_DNassembly_340144_3073	GO:0005515			N_viridula_DNassembly_343229_3356
N_viridula_DNassembly_340144_3073	GO:0006364			N_viridula_DNassembly_343229_3356
N_viridula_DNassembly_340226_1079	GO:0008270
N_viridula_DNassembly_340226_1079	GO:0005515
N_viridula_DNassembly_340226_1079	GO:0005779			N_viridula_DNassembly_343297_2482
N_viridula_DNassembly_340305_2011	GO:0008152			N_viridula_DNassembly_343297_2482
N_viridula_DNassembly_340456_2865	GO:0005524			N_viridula_DNassembly_343297_2482
N_viridula_DNassembly_340456_2865	GO:0006468			N_viridula_DNassembly_343297_2482
N_viridula_DNassembly_340460_5585	GO:0005515			N_viridula_DNassembly_343297_2482
N_viridula_DNassembly_340660_2894	GO:0004198
N_viridula_DNassembly_340660_2894	GO:0005509			N_viridula_DNassembly_343413_3802
N_viridula_DNassembly_340660_2894	GO:0006508			N_viridula_DNassembly_343413_3802
N_viridula_DNassembly_340660_2894	EC:3.4.22
N_viridula_DNassembly_340680_2450	GO:0009166			N_viridula_DNassembly_343434_1510
N_viridula_DNassembly_341014_1991	GO:0004930
N_viridula_DNassembly_341014_1991	GO:0007186
N_viridula_DNassembly_341262_2470	GO:0022857			N_viridula_DNassembly_343526_5369
N_viridula_DNassembly_341262_2470	GO:0055085
N_viridula_DNassembly_341396_2293	GO:0032958
N_viridula_DNassembly_341423_4415	GO:0004386			N_viridula_DNassembly_343548_4552
N_viridula_DNassembly_341423_4415	GO:0005524			N_viridula_DNassembly_343548_4552
N_viridula_DNassembly_341423_4415	EC:3.6.1.15			N_viridula_DNassembly_343548_4552
N_viridula_DNassembly_341484_3487	GO:0005524			N_viridula_DNassembly_343548_4552
N_viridula_DNassembly_341484_3487	GO:0046872			N_viridula_DNassembly_343548_4552
N_viridula_DNassembly_341484_3487	GO:0004637
N_viridula_DNassembly_341484_3487	GO:0005737			N_viridula_DNassembly_343612_1979
N_viridula_DNassembly_341484_3487	GO:0006189			N_viridula_DNassembly_343612_1979
N_viridula_DNassembly_341484_3487	GO:0009113			N_viridula_DNassembly_343612_1979
N_viridula_DNassembly_341484_3487	GO:0004641
N_viridula_DNassembly_341484_3487	GO:0009256
N_viridula_DNassembly_341484_3487	EC:2.1.2.2
N_viridula_DNassembly_341484_3487	EC:6.3.4.13			N_viridula_DNassembly_343648_4682
N_viridula_DNassembly_341484_3487	EC:6.3.3.1			N_viridula_DNassembly_343648_4682
N_viridula_DNassembly_341560_4310	GO:0005516			N_viridula_DNassembly_343648_4682
N_viridula_DNassembly_341560_4310	GO:0006468
N_viridula_DNassembly_341560_4310	GO:0009069			N_viridula_DNassembly_343674_6122
N_viridula_DNassembly_341560_4310	EC:2.7.11			N_viridula_DNassembly_343674_6122
N_viridula_DNassembly_341560_4310	EC:2.7.11.17
N_viridula_DNassembly_341737_2586	GO:0055085			N_viridula_DNassembly_343750_4690
N_viridula_DNassembly_341767_2446	GO:0004654			N_viridula_DNassembly_343750_4690
N_viridula_DNassembly_341767_2446	GO:0006396
N_viridula_DNassembly_341767_2446	GO:0006402
N_viridula_DNassembly_341767_2446	GO:0006144			N_viridula_DNassembly_343817_3574
N_viridula_DNassembly_341767_2446	GO:0006206
N_viridula_DNassembly_341767_2446	EC:2.7.7.8
N_viridula_DNassembly_341806_2108	GO:0005525			N_viridula_DNassembly_344023_4561
N_viridula_DNassembly_341812_6472	GO:0006357
N_viridula_DNassembly_341847_2771	GO:0016491			N_viridula_DNassembly_344122_2402
N_viridula_DNassembly_341847_2771	GO:0055114			N_viridula_DNassembly_344122_2402
N_viridula_DNassembly_341908_2320	GO:0030060			N_viridula_DNassembly_344122_2402
N_viridula_DNassembly_341908_2320	GO:0006090			N_viridula_DNassembly_344122_2402
N_viridula_DNassembly_341908_2320	GO:0019643			N_viridula_DNassembly_344122_2402
N_viridula_DNassembly_341908_2320	GO:0046487			N_viridula_DNassembly_344122_2402
N_viridula_DNassembly_341908_2320	EC:1.1.1.37
N_viridula_DNassembly_341976_3450	GO:0022857
N_viridula_DNassembly_341976_3450	GO:0016021
N_viridula_DNassembly_342048_3675	GO:0016579			N_viridula_DNassembly_344226_2413
N_viridula_DNassembly_342048_3675	EC:3.4.19.12
N_viridula_DNassembly_342053_1703	GO:0003735			N_viridula_DNassembly_344362_2388
N_viridula_DNassembly_342053_1703	GO:0005840			N_viridula_DNassembly_344362_2388
N_viridula_DNassembly_342053_1703	GO:0006412			N_viridula_DNassembly_344362_2388
N_viridula_DNassembly_342053_1703	GO:0042254
N_viridula_DNassembly_342177_3229	GO:0003700			N_viridula_DNassembly_344365_3051
N_viridula_DNassembly_342177_3229	GO:0003712			N_viridula_DNassembly_344365_3051
N_viridula_DNassembly_342177_3229	GO:0006355			N_viridula_DNassembly_344365_3051
N_viridula_DNassembly_342177_3229	GO:0008134			N_viridula_DNassembly_344365_3051
N_viridula_DNassembly_342177_3229	GO:0000278			N_viridula_DNassembly_344365_3051
N_viridula_DNassembly_342177_3229	GO:0045449
N_viridula_DNassembly_342542_2538	GO:0006508
N_viridula_DNassembly_342542_2538	EC:3.4.13			N_viridula_DNassembly_344415_4883
N_viridula_DNassembly_342563_5213	GO:0006887
N_viridula_DNassembly_342563_5213	GO:0000145			N_viridula_DNassembly_344451_3278
N_viridula_DNassembly_342609_3087	GO:0008270			N_viridula_DNassembly_344451_3278
N_viridula_DNassembly_342609_3087	GO:0043565
N_viridula_DNassembly_342609_3087	GO:0006355			N_viridula_DNassembly_344486_2450
N_viridula_DNassembly_342609_3087	GO:0005667			N_viridula_DNassembly_344486_2450
N_viridula_DNassembly_342609_3087	GO:0045449			N_viridula_DNassembly_344486_2450
N_viridula_DNassembly_342723_2832	GO:0008270			N_viridula_DNassembly_344486_2450
N_viridula_DNassembly_342723_2832	GO:0003700			N_viridula_DNassembly_344486_2450
N_viridula_DNassembly_342723_2832	GO:0003707
N_viridula_DNassembly_342723_2832	GO:0006355			N_viridula_DNassembly_344500_4064
N_viridula_DNassembly_342723_2832	GO:0043565			N_viridula_DNassembly_344500_4064
N_viridula_DNassembly_342723_2832	GO:0005667			N_viridula_DNassembly_344500_4064
N_viridula_DNassembly_342723_2832	GO:0045449			N_viridula_DNassembly_344500_4064
N_viridula_DNassembly_342723_2832	GO:0007165
N_viridula_DNassembly_342776_3344	GO:0008152			N_viridula_DNassembly_344533_3897
N_viridula_DNassembly_342862_2536	GO:0020037
N_viridula_DNassembly_342862_2536	GO:0006979			N_viridula_DNassembly_344572_3006
N_viridula_DNassembly_342862_2536	GO:0055114			N_viridula_DNassembly_344572_3006
N_viridula_DNassembly_342862_2536	GO:0006804			N_viridula_DNassembly_344572_3006
N_viridula_DNassembly_342862_2536	EC:1.11.1.7			N_viridula_DNassembly_344572_3006
N_viridula_DNassembly_342865_3030	GO:0005515			N_viridula_DNassembly_344572_3006
N_viridula_DNassembly_342865_3030	GO:0006508
N_viridula_DNassembly_342865_3030	EC:3.4.21
N_viridula_DNassembly_342915_2037	GO:0030983			N_viridula_DNassembly_344605_2475
N_viridula_DNassembly_342915_2037	GO:0006298			N_viridula_DNassembly_344605_2475
N_viridula_DNassembly_342919_3680	GO:0005524			N_viridula_DNassembly_344605_2475
N_viridula_DNassembly_342919_3680	GO:0006468
N_viridula_DNassembly_342956_2087	GO:0005524			N_viridula_DNassembly_344641_2596
N_viridula_DNassembly_342956_2087	GO:0006468
N_viridula_DNassembly_342961_3130	GO:0016887
N_viridula_DNassembly_342961_3130	EC:3.6.1.3
N_viridula_DNassembly_342961_3130	EC:3.6.1.15			N_viridula_DNassembly_344787_4134
N_viridula_DNassembly_342978_2672	GO:0046923
N_viridula_DNassembly_342978_2672	GO:0006621
N_viridula_DNassembly_342978_2672	GO:0005783			N_viridula_DNassembly_344830_2555
N_viridula_DNassembly_343116_3195	GO:0020037
N_viridula_DNassembly_343116_3195	GO:0006979
N_viridula_DNassembly_343116_3195	GO:0055114
N_viridula_DNassembly_343116_3195	GO:0006804
N_viridula_DNassembly_343116_3195	EC:1.11.1.7			N_viridula_DNassembly_344919_2087
N_viridula_DNassembly_343229_3356	GO:0055114			N_viridula_DNassembly_344919_2087
N_viridula_DNassembly_343229_3356	GO:0009396			N_viridula_DNassembly_344919_2087
N_viridula_DNassembly_343229_3356	GO:0046487
N_viridula_DNassembly_343229_3356	EC:1.5.1.5			N_viridula_DNassembly_344930_4614
N_viridula_DNassembly_343297_2482	GO:0048017			N_viridula_DNassembly_344930_4614
N_viridula_DNassembly_343297_2482	GO:0004630			N_viridula_DNassembly_344930_4614
N_viridula_DNassembly_343297_2482	GO:0006654			N_viridula_DNassembly_344930_4614
N_viridula_DNassembly_343297_2482	GO:0009395			N_viridula_DNassembly_344930_4614
N_viridula_DNassembly_343297_2482	EC:3.1.4.4
N_viridula_DNassembly_343413_3802	GO:0006886			N_viridula_DNassembly_344936_3678
N_viridula_DNassembly_343413_3802	GO:0016192			N_viridula_DNassembly_344936_3678
N_viridula_DNassembly_343434_1510	GO:0055114			N_viridula_DNassembly_344936_3678
N_viridula_DNassembly_343526_5369	GO:0006357
N_viridula_DNassembly_343548_4552	GO:0003700			N_viridula_DNassembly_345020_2772
N_viridula_DNassembly_343548_4552	GO:0008270			N_viridula_DNassembly_345020_2772
N_viridula_DNassembly_343548_4552	GO:0006355			N_viridula_DNassembly_345020_2772
N_viridula_DNassembly_343548_4552	GO:0005667			N_viridula_DNassembly_345020_2772
N_viridula_DNassembly_343548_4552	GO:0045449			N_viridula_DNassembly_345020_2772
N_viridula_DNassembly_343612_1979	GO:0007165
N_viridula_DNassembly_343612_1979	GO:0008283			N_viridula_DNassembly_345043_4883
N_viridula_DNassembly_343612_1979	GO:0040007
N_viridula_DNassembly_343648_4682	GO:0006479
N_viridula_DNassembly_343648_4682	GO:0046500			N_viridula_DNassembly_345280_3784
N_viridula_DNassembly_343648_4682	EC:2.1.1.77			N_viridula_DNassembly_345280_3784
N_viridula_DNassembly_343674_6122	GO:0008409			N_viridula_DNassembly_345280_3784
N_viridula_DNassembly_343674_6122	GO:0000956
N_viridula_DNassembly_343750_4690	GO:0003723
N_viridula_DNassembly_343750_4690	GO:0006397			N_viridula_DNassembly_345302_3289
N_viridula_DNassembly_343817_3574	GO:0008092			N_viridula_DNassembly_345302_3289
N_viridula_DNassembly_344023_4561	GO:0007268			N_viridula_DNassembly_345302_3289
N_viridula_DNassembly_344122_2402	GO:0005524			N_viridula_DNassembly_345302_3289
N_viridula_DNassembly_344122_2402	GO:0006281			N_viridula_DNassembly_345302_3289
N_viridula_DNassembly_344122_2402	GO:0006310			N_viridula_DNassembly_345302_3289
N_viridula_DNassembly_344122_2402	GO:0071897			N_viridula_DNassembly_345302_3289
N_viridula_DNassembly_344122_2402	GO:0006260
N_viridula_DNassembly_344122_2402	EC:6.5.1.1			N_viridula_DNassembly_345365_11021
N_viridula_DNassembly_344226_2413	GO:0006508			N_viridula_DNassembly_345365_11021
N_viridula_DNassembly_344362_2388	GO:0004114
N_viridula_DNassembly_344362_2388	GO:0006144
N_viridula_DNassembly_344362_2388	EC:3.1.4.17			N_viridula_DNassembly_345460_3803
N_viridula_DNassembly_344365_3051	GO:0046854			N_viridula_DNassembly_345460_3803
N_viridula_DNassembly_344365_3051	GO:0046855			N_viridula_DNassembly_345460_3803
N_viridula_DNassembly_344365_3051	GO:0019872			N_viridula_DNassembly_345460_3803
N_viridula_DNassembly_344365_3051	EC:3.1.3.25			N_viridula_DNassembly_345460_3803
N_viridula_DNassembly_344365_3051	EC:3.1.3.41
N_viridula_DNassembly_344415_4883	GO:0007165			N_viridula_DNassembly_345494_3183
N_viridula_DNassembly_344451_3278	GO:0006508			N_viridula_DNassembly_345494_3183
N_viridula_DNassembly_344451_3278	EC:3.4.21
N_viridula_DNassembly_344486_2450	GO:0004692
N_viridula_DNassembly_344486_2450	GO:0006468			N_viridula_DNassembly_345515_3191
N_viridula_DNassembly_344486_2450	GO:0009069
N_viridula_DNassembly_344486_2450	EC:2.7.11			N_viridula_DNassembly_345558_7656
N_viridula_DNassembly_344486_2450	EC:2.7.11.12			N_viridula_DNassembly_345558_7656
N_viridula_DNassembly_344500_4064	GO:0030552			N_viridula_DNassembly_345558_7656
N_viridula_DNassembly_344500_4064	GO:0008603
N_viridula_DNassembly_344500_4064	GO:0016301			N_viridula_DNassembly_345627_6752
N_viridula_DNassembly_344500_4064	GO:0005952			N_viridula_DNassembly_345627_6752
N_viridula_DNassembly_344533_3897	GO:0006886
N_viridula_DNassembly_344572_3006	GO:0055114			N_viridula_DNassembly_345658_5115
N_viridula_DNassembly_344572_3006	GO:0006546			N_viridula_DNassembly_345658_5115
N_viridula_DNassembly_344572_3006	GO:0006563			N_viridula_DNassembly_345658_5115
N_viridula_DNassembly_344572_3006	GO:0006566			N_viridula_DNassembly_345658_5115
N_viridula_DNassembly_344572_3006	EC:1.4.4.2			N_viridula_DNassembly_345658_5115
N_viridula_DNassembly_344605_2475	GO:0016575			N_viridula_DNassembly_345658_5115
N_viridula_DNassembly_344605_2475	GO:0000118			N_viridula_DNassembly_345658_5115
N_viridula_DNassembly_344605_2475	EC:3.5.1.98			N_viridula_DNassembly_345658_5115
N_viridula_DNassembly_344641_2596	GO:0007165
N_viridula_DNassembly_344787_4134	GO:0046872			N_viridula_DNassembly_345788_3717
N_viridula_DNassembly_344830_2555	GO:0055085			N_viridula_DNassembly_345788_3717
N_viridula_DNassembly_344919_2087	GO:0016705			N_viridula_DNassembly_345788_3717
N_viridula_DNassembly_344919_2087	GO:0020037
N_viridula_DNassembly_344919_2087	GO:0055114			N_viridula_DNassembly_345832_7735
N_viridula_DNassembly_344930_4614	GO:0005524			N_viridula_DNassembly_345832_7735
N_viridula_DNassembly_344930_4614	GO:0016849
N_viridula_DNassembly_344930_4614	GO:0006468			N_viridula_DNassembly_345886_2769
N_viridula_DNassembly_344930_4614	GO:0009190			N_viridula_DNassembly_345886_2769
N_viridula_DNassembly_344930_4614	GO:0035556
N_viridula_DNassembly_344936_3678	GO:0008271			N_viridula_DNassembly_345889_3318
N_viridula_DNassembly_344936_3678	GO:0055085			N_viridula_DNassembly_345889_3318
N_viridula_DNassembly_344936_3678	GO:0016021
N_viridula_DNassembly_345020_2772	GO:0003700			N_viridula_DNassembly_345890_2483
N_viridula_DNassembly_345020_2772	GO:0005515			N_viridula_DNassembly_345890_2483
N_viridula_DNassembly_345020_2772	GO:0007179			N_viridula_DNassembly_345890_2483
N_viridula_DNassembly_345020_2772	GO:0006355			N_viridula_DNassembly_345890_2483
N_viridula_DNassembly_345020_2772	GO:0045449
N_viridula_DNassembly_345043_4883	GO:0030036
N_viridula_DNassembly_345280_3784	GO:0003735			N_viridula_DNassembly_345945_2490
N_viridula_DNassembly_345280_3784	GO:0032543			N_viridula_DNassembly_345945_2490
N_viridula_DNassembly_345280_3784	GO:0042254
N_viridula_DNassembly_345302_3289	GO:0072383			N_viridula_DNassembly_345969_1643
N_viridula_DNassembly_345302_3289	GO:0003777
N_viridula_DNassembly_345302_3289	GO:0000915			N_viridula_DNassembly_345975_2669
N_viridula_DNassembly_345302_3289	GO:0008017
N_viridula_DNassembly_345302_3289	GO:0005874
N_viridula_DNassembly_345302_3289	GO:0045298			N_viridula_DNassembly_346018_4512
N_viridula_DNassembly_345302_3289	EC:3.6.1.15			N_viridula_DNassembly_346018_4512
N_viridula_DNassembly_345365_11021	GO:0005524			N_viridula_DNassembly_346018_4512
N_viridula_DNassembly_345365_11021	GO:0016817
N_viridula_DNassembly_345460_3803	GO:0003924
N_viridula_DNassembly_345460_3803	GO:0005525			N_viridula_DNassembly_346074_4298
N_viridula_DNassembly_345460_3803	GO:0005840			N_viridula_DNassembly_346074_4298
N_viridula_DNassembly_345460_3803	GO:0006448			N_viridula_DNassembly_346074_4298
N_viridula_DNassembly_345460_3803	EC:3.6.1.15			N_viridula_DNassembly_346074_4298
N_viridula_DNassembly_345494_3183	GO:0005515
N_viridula_DNassembly_345494_3183	GO:0016567
N_viridula_DNassembly_345515_3191	GO:0032259
N_viridula_DNassembly_345558_7656	GO:0003677			N_viridula_DNassembly_346193_4844
N_viridula_DNassembly_345558_7656	GO:0032784			N_viridula_DNassembly_346193_4844
N_viridula_DNassembly_345558_7656	GO:0006357			N_viridula_DNassembly_346193_4844
N_viridula_DNassembly_345627_6752	GO:0006338
N_viridula_DNassembly_345627_6752	GO:0070603
N_viridula_DNassembly_345658_5115	GO:0006281			N_viridula_DNassembly_346238_4100
N_viridula_DNassembly_345658_5115	GO:0005524
N_viridula_DNassembly_345658_5115	GO:0043140
N_viridula_DNassembly_345658_5115	GO:0006260
N_viridula_DNassembly_345658_5115	GO:0006310			N_viridula_DNassembly_346294_6519
N_viridula_DNassembly_345658_5115	GO:0005657
N_viridula_DNassembly_345658_5115	EC:3.6.1.3
N_viridula_DNassembly_345658_5115	EC:3.6.1.15			N_viridula_DNassembly_346296_3655
N_viridula_DNassembly_345788_3717	GO:0016887			N_viridula_DNassembly_346296_3655
N_viridula_DNassembly_345788_3717	EC:3.6.1.3
N_viridula_DNassembly_345788_3717	EC:3.6.1.15			N_viridula_DNassembly_346338_2842
N_viridula_DNassembly_345832_7735	GO:0008061			N_viridula_DNassembly_346338_2842
N_viridula_DNassembly_345832_7735	GO:0006030			N_viridula_DNassembly_346338_2842
N_viridula_DNassembly_345886_2769	GO:0005515			N_viridula_DNassembly_346338_2842
N_viridula_DNassembly_345886_2769	GO:0006396			N_viridula_DNassembly_346338_2842
N_viridula_DNassembly_345889_3318	GO:0030915			N_viridula_DNassembly_346338_2842
N_viridula_DNassembly_345889_3318	GO:0000724			N_viridula_DNassembly_346338_2842
N_viridula_DNassembly_345890_2483	GO:0005524
N_viridula_DNassembly_345890_2483	GO:0016887			N_viridula_DNassembly_346357_4154
N_viridula_DNassembly_345890_2483	EC:3.6.1.3
N_viridula_DNassembly_345890_2483	EC:3.6.1.15
N_viridula_DNassembly_345945_2490	GO:0006364
N_viridula_DNassembly_345945_2490	GO:0008757			N_viridula_DNassembly_346436_5672
N_viridula_DNassembly_345969_1643	GO:0005975			N_viridula_DNassembly_346436_5672
N_viridula_DNassembly_345975_2669	GO:0008152			N_viridula_DNassembly_346436_5672
N_viridula_DNassembly_346018_4512	GO:0004357			N_viridula_DNassembly_346436_5672
N_viridula_DNassembly_346018_4512	GO:0017109			N_viridula_DNassembly_346436_5672
N_viridula_DNassembly_346018_4512	EC:6.3.2.2
N_viridula_DNassembly_346074_4298	GO:0005089
N_viridula_DNassembly_346074_4298	GO:0008092			N_viridula_DNassembly_346468_6328
N_viridula_DNassembly_346074_4298	GO:0035023			N_viridula_DNassembly_346468_6328
N_viridula_DNassembly_346074_4298	GO:0043087			N_viridula_DNassembly_346468_6328
N_viridula_DNassembly_346193_4844	GO:0005215
N_viridula_DNassembly_346193_4844	GO:0006811			N_viridula_DNassembly_346476_4598
N_viridula_DNassembly_346193_4844	GO:0055085			N_viridula_DNassembly_346476_4598
N_viridula_DNassembly_346238_4100	GO:0006508
N_viridula_DNassembly_346294_6519	GO:0018095			N_viridula_DNassembly_346528_5035
N_viridula_DNassembly_346296_3655	GO:0022857			N_viridula_DNassembly_346528_5035
N_viridula_DNassembly_346296_3655	GO:0055085			N_viridula_DNassembly_346528_5035
N_viridula_DNassembly_346338_2842	GO:0016459			N_viridula_DNassembly_346528_5035
N_viridula_DNassembly_346338_2842	GO:0003777			N_viridula_DNassembly_346528_5035
N_viridula_DNassembly_346338_2842	GO:0007018
N_viridula_DNassembly_346338_2842	GO:0008017			N_viridula_DNassembly_346591_6456
N_viridula_DNassembly_346338_2842	GO:0005874			N_viridula_DNassembly_346591_6456
N_viridula_DNassembly_346338_2842	GO:0045298			N_viridula_DNassembly_346591_6456
N_viridula_DNassembly_346338_2842	EC:3.6.1.15
N_viridula_DNassembly_346357_4154	GO:0005622
N_viridula_DNassembly_346436_5672	GO:0006351			N_viridula_DNassembly_346609_3974
N_viridula_DNassembly_346436_5672	GO:0005730			N_viridula_DNassembly_346609_3974
N_viridula_DNassembly_346436_5672	GO:0006144			N_viridula_DNassembly_346609_3974
N_viridula_DNassembly_346436_5672	GO:0006206			N_viridula_DNassembly_346609_3974
N_viridula_DNassembly_346436_5672	EC:2.7.7.6			N_viridula_DNassembly_346609_3974
N_viridula_DNassembly_346468_6328	GO:0008017
N_viridula_DNassembly_346468_6328	GO:0034453			N_viridula_DNassembly_346627_3595
N_viridula_DNassembly_346468_6328	GO:0045298			N_viridula_DNassembly_346627_3595
N_viridula_DNassembly_346476_4598	GO:0005089
N_viridula_DNassembly_346476_4598	GO:0043087			N_viridula_DNassembly_346666_6880
N_viridula_DNassembly_346528_5035	GO:0042626			N_viridula_DNassembly_346666_6880
N_viridula_DNassembly_346528_5035	GO:0055085
N_viridula_DNassembly_346528_5035	GO:0016021			N_viridula_DNassembly_346709_1929
N_viridula_DNassembly_346528_5035	EC:3.6.1.3			N_viridula_DNassembly_346709_1929
N_viridula_DNassembly_346528_5035	EC:3.6.1.15			N_viridula_DNassembly_346709_1929
N_viridula_DNassembly_346591_6456	GO:0005085			N_viridula_DNassembly_346709_1929
N_viridula_DNassembly_346591_6456	GO:0030036
N_viridula_DNassembly_346591_6456	GO:0043087
N_viridula_DNassembly_346609_3974	GO:0004516
N_viridula_DNassembly_346609_3974	GO:0009435			N_viridula_DNassembly_346828_6913
N_viridula_DNassembly_346609_3974	GO:0019358			N_viridula_DNassembly_346828_6913
N_viridula_DNassembly_346609_3974	EC:2.4.2.19			N_viridula_DNassembly_346828_6913
N_viridula_DNassembly_346609_3974	EC:6.3.4.21			N_viridula_DNassembly_346828_6913
N_viridula_DNassembly_346627_3595	GO:0004930			N_viridula_DNassembly_346828_6913
N_viridula_DNassembly_346627_3595	GO:0007186
N_viridula_DNassembly_346666_6880	GO:0032012			N_viridula_DNassembly_346858_7500
N_viridula_DNassembly_346666_6880	GO:0043087			N_viridula_DNassembly_346858_7500
N_viridula_DNassembly_346709_1929	GO:0007186
N_viridula_DNassembly_346709_1929	GO:0016021			N_viridula_DNassembly_346901_2989
N_viridula_DNassembly_346709_1929	GO:0007166
N_viridula_DNassembly_346709_1929	GO:0006950			N_viridula_DNassembly_346950_6401
N_viridula_DNassembly_346828_6913	GO:0006470			N_viridula_DNassembly_346950_6401
N_viridula_DNassembly_346828_6913	GO:0006570
N_viridula_DNassembly_346828_6913	EC:3.1.3.16			N_viridula_DNassembly_346982_8037
N_viridula_DNassembly_346828_6913	EC:3.1.3.48
N_viridula_DNassembly_346828_6913	EC:3.1.3.41			N_viridula_DNassembly_347020_11620
N_viridula_DNassembly_346858_7500	GO:0043484
N_viridula_DNassembly_346858_7500	GO:0051726			N_viridula_DNassembly_347083_11207
N_viridula_DNassembly_346901_2989	GO:0008270
N_viridula_DNassembly_346950_6401	GO:0008417			N_viridula_DNassembly_347107_5642
N_viridula_DNassembly_346950_6401	GO:0006486
N_viridula_DNassembly_346982_8037	GO:0005515			N_viridula_DNassembly_347120_2597
N_viridula_DNassembly_347020_11620	GO:0005515
N_viridula_DNassembly_347083_11207	GO:0005515			N_viridula_DNassembly_347159_7504
N_viridula_DNassembly_347107_5642	GO:0006396			N_viridula_DNassembly_347159_7504
N_viridula_DNassembly_347120_2597	GO:0008270			N_viridula_DNassembly_347159_7504
N_viridula_DNassembly_347159_7504	GO:0017070			N_viridula_DNassembly_347159_7504
N_viridula_DNassembly_347159_7504	GO:0005515
N_viridula_DNassembly_347159_7504	GO:0005681
N_viridula_DNassembly_347159_7504	GO:0000398			N_viridula_DNassembly_347235_4419
N_viridula_DNassembly_347235_4419	GO:0016459			N_viridula_DNassembly_347235_4419
N_viridula_DNassembly_347235_4419	GO:0003777			N_viridula_DNassembly_347235_4419
N_viridula_DNassembly_347235_4419	GO:0003779			N_viridula_DNassembly_347235_4419
N_viridula_DNassembly_347235_4419	GO:0007018			N_viridula_DNassembly_347235_4419
N_viridula_DNassembly_347235_4419	GO:0008017			N_viridula_DNassembly_347235_4419
N_viridula_DNassembly_347235_4419	GO:0005874			N_viridula_DNassembly_347235_4419
N_viridula_DNassembly_347235_4419	GO:0045298			N_viridula_DNassembly_347235_4419
N_viridula_DNassembly_347235_4419	EC:3.6.1.15

## Sheet: Biol Proc
GO-term	#Seqs	Transcript ID
cellular process	123	N_viridula_DNassembly_338084_3366, N_viridula_DNassembly_342048_3675, N_viridula_DNassembly_334512_2217, N_viridula_DNassembly_333056_1210, N_viridula_DNassembly_346074_4298, N_viridula_DNassembly_341396_2293, N_viridula_DNassembly_337827_2453, N_viridula_DNassembly_342053_1703, N_viridula_DNassembly_338580_1608, N_viridula_DNassembly_343548_4552, N_viridula_DNassembly_342563_5213, N_viridula_DNa…
metabolic process	121	N_viridula_DNassembly_345975_2669, N_viridula_DNassembly_342048_3675, N_viridula_DNassembly_334512_2217, N_viridula_DNassembly_333056_1210, N_viridula_DNassembly_340232_2366, N_viridula_DNassembly_341396_2293, N_viridula_DNassembly_337827_2453, N_viridula_DNassembly_342053_1703, N_viridula_DNassembly_338580_1608, N_viridula_DNassembly_343548_4552, N_viridula_DNassembly_335874_2371, N_viridula_DNa…
biological regulation	50	N_viridula_DNassembly_338084_3366, N_viridula_DNassembly_334512_2217, N_viridula_DNassembly_338951_1812, N_viridula_DNassembly_346666_6880, N_viridula_DNassembly_346074_4298, N_viridula_DNassembly_332184_612, N_viridula_DNassembly_339147_2622, N_viridula_DNassembly_337827_2453, N_viridula_DNassembly_343526_5369, N_viridula_DNassembly_338580_1608, N_viridula_DNassembly_343548_4552, N_viridula_DNas…
regulation of biological process	46	N_viridula_DNassembly_345460_3803, N_viridula_DNassembly_338084_3366, N_viridula_DNassembly_331550_2889, N_viridula_DNassembly_339025_1561, N_viridula_DNassembly_334512_2217, N_viridula_DNassembly_338951_1812, N_viridula_DNassembly_327336_292, N_viridula_DNassembly_332141_3906, N_viridula_DNassembly_345558_7656, N_viridula_DNassembly_346666_6880, N_viridula_DNassembly_346074_4298, N_viridula_DNas…
response to stimulus	32	N_viridula_DNassembly_315072_485, N_viridula_DNassembly_338084_3366, N_viridula_DNassembly_342915_2037, N_viridula_DNassembly_327336_292, N_viridula_DNassembly_332141_3906, N_viridula_DNassembly_346666_6880, N_viridula_DNassembly_346074_4298, N_viridula_DNassembly_345658_5115, N_viridula_DNassembly_344412_3459, N_viridula_DNassembly_341014_1991, N_viridula_DNassembly_343612_1979, N_viridula_DNass…
localization	27	N_viridula_DNassembly_340226_1079, N_viridula_DNassembly_343413_3802, N_viridula_DNassembly_344936_3678, N_viridula_DNassembly_339388_2084, N_viridula_DNassembly_327336_292, N_viridula_DNassembly_339130_1485, N_viridula_DNassembly_345302_3289, N_viridula_DNassembly_336151_5560, N_viridula_DNassembly_319645_686, N_viridula_DNassembly_341262_2470, N_viridula_DNassembly_342563_5213, N_viridula_DNass…
signaling	25	N_viridula_DNassembly_338084_3366, N_viridula_DNassembly_327336_292, N_viridula_DNassembly_332141_3906, N_viridula_DNassembly_346666_6880, N_viridula_DNassembly_346074_4298, N_viridula_DNassembly_344412_3459, N_viridula_DNassembly_341014_1991, N_viridula_DNassembly_343612_1979, N_viridula_DNassembly_344641_2596, N_viridula_DNassembly_346591_6456, N_viridula_DNassembly_342723_2832, N_viridula_DNas…
cellular component organization or biogenesis	17	N_viridula_DNassembly_340226_1079, N_viridula_DNassembly_340144_3073, N_viridula_DNassembly_345945_2490, N_viridula_DNassembly_339025_1561, N_viridula_DNassembly_333056_1210, N_viridula_DNassembly_338039_4812, N_viridula_DNassembly_335315_3000, N_viridula_DNassembly_345280_3784, N_viridula_DNassembly_345302_3289, N_viridula_DNassembly_345627_6752, N_viridula_DNassembly_346591_6456, N_viridula_DNa…

## Sheet: Molec Funct
GO-Terms	#Seqs	Transcript ID
binding	174	N_viridula_DNassembly_338084_3366, N_viridula_DNassembly_342961_3130, N_viridula_DNassembly_345975_2669, N_viridula_DNassembly_342048_3675, N_viridula_DNassembly_334512_2217, N_viridula_DNassembly_341396_2293, N_viridula_DNassembly_340103_3632, N_viridula_DNassembly_336151_5560, N_viridula_DNassembly_341136_2584, N_viridula_DNassembly_335738_2736, N_viridula_DNassembly_333112_2047, N_viridula_DNa…
catalytic activity	114	N_viridula_DNassembly_341463_2393, N_viridula_DNassembly_341806_2108, N_viridula_DNassembly_339477_3119, N_viridula_DNassembly_338084_3366, N_viridula_DNassembly_337592_4354, N_viridula_DNassembly_340460_5585, N_viridula_DNassembly_342961_3130, N_viridula_DNassembly_339122_3260, N_viridula_DNassembly_347185_8892, N_viridula_DNassembly_334512_2217, N_viridula_DNassembly_343817_3574, N_viridula_DNa…
		N_viridula_DNassembly_338084_3366, N_viridula_DNassembly_342961_3130, N_viridula_DNassembly_345975_2669, N_viridula_DNassembly_342048_3675, N_viridula_DNassembly_334512_2217, N_viridula_DNassembly_341396_2293, N_viridula_DNassembly_340103_3632, N_viridula_DNassembly_336151_5560, N_viridula_DNassembly_341136_2584, N_viridula_DNassembly_335738_2736, N_viridula_DNassembly_333112_2047, N_viridula_DNa…

## Sheet: Cell Comp
GO-Terms	#Seqs	Transcript ID
cell part	62	N_viridula_DNassembly_338084_3366, N_viridula_DNassembly_341806_2108, N_viridula_DNassembly_346436_5672, N_viridula_DNassembly_334512_2217, N_viridula_DNassembly_338951_1812, N_viridula_DNassembly_343817_3574, N_viridula_DNassembly_333056_1210, N_viridula_DNassembly_346074_4298, N_viridula_DNassembly_340103_3632, N_viridula_DNassembly_344787_4134, N_viridula_DNassembly_345302_3289, N_viridula_DNa…
cell	62	N_viridula_DNassembly_338084_3366, N_viridula_DNassembly_341806_2108, N_viridula_DNassembly_346436_5672, N_viridula_DNassembly_334512_2217, N_viridula_DNassembly_338951_1812, N_viridula_DNassembly_343817_3574, N_viridula_DNassembly_333056_1210, N_viridula_DNassembly_346074_4298, N_viridula_DNassembly_340103_3632, N_viridula_DNassembly_344787_4134, N_viridula_DNassembly_345302_3289, N_viridula_DNa…
organelle	48	N_viridula_DNassembly_345460_3803, N_viridula_DNassembly_347235_4419, N_viridula_DNassembly_315072_485, N_viridula_DNassembly_340226_1079, N_viridula_DNassembly_338084_3366, N_viridula_DNassembly_341806_2108, N_viridula_DNassembly_346436_5672, N_viridula_DNassembly_337417_2539, N_viridula_DNassembly_331550_2889, N_viridula_DNassembly_334512_2217, N_viridula_DNassembly_338951_1812, N_viridula_DNas…
membrane	43	N_viridula_DNassembly_344644_5095, N_viridula_DNassembly_315072_485, N_viridula_DNassembly_335497_1137, N_viridula_DNassembly_340226_1079, N_viridula_DNassembly_343413_3802, N_viridula_DNassembly_339055_1537, N_viridula_DNassembly_344936_3678, N_viridula_DNassembly_339388_2084, N_viridula_DNassembly_327336_292, N_viridula_DNassembly_332141_3906, N_viridula_DNassembly_339130_1485, N_viridula_DNass…
protein-containing complex	40	N_viridula_DNassembly_345460_3803, N_viridula_DNassembly_347235_4419, N_viridula_DNassembly_343413_3802, N_viridula_DNassembly_338084_3366, N_viridula_DNassembly_331550_2889, N_viridula_DNassembly_339025_1561, N_viridula_DNassembly_345505_3036, N_viridula_DNassembly_338951_1812, N_viridula_DNassembly_333056_1210, N_viridula_DNassembly_340103_3632, N_viridula_DNassembly_345280_3784, N_viridula_DNa…
membrane part	35	N_viridula_DNassembly_344644_5095, N_viridula_DNassembly_340226_1079, N_viridula_DNassembly_335497_1137, N_viridula_DNassembly_343413_3802, N_viridula_DNassembly_344936_3678, N_viridula_DNassembly_339388_2084, N_viridula_DNassembly_327336_292, N_viridula_DNassembly_332141_3906, N_viridula_DNassembly_339130_1485, N_viridula_DNassembly_338932_2146, N_viridula_DNassembly_340367_1724, N_viridula_DNas…
organelle part	26	N_viridula_DNassembly_347235_4419, N_viridula_DNassembly_315072_485, N_viridula_DNassembly_340226_1079, N_viridula_DNassembly_338084_3366, N_viridula_DNassembly_341806_2108, N_viridula_DNassembly_346436_5672, N_viridula_DNassembly_345658_5115, N_viridula_DNassembly_340103_3632, N_viridula_DNassembly_345280_3784, N_viridula_DNassembly_345302_3289, N_viridula_DNassembly_337827_2453, N_viridula_DNas…
membrane-enclosed lumen	10	N_viridula_DNassembly_345280_3784, N_viridula_DNassembly_341806_2108, N_viridula_DNassembly_345627_6752, N_viridula_DNassembly_346436_5672, N_viridula_DNassembly_339365_2027, N_viridula_DNassembly_344605_2475, N_viridula_DNassembly_343526_5369, N_viridula_DNassembly_337827_2453, N_viridula_DNassembly_337925_3056, N_viridula_DNassembly_341812_6472

## Sheet: KEGG Results
Seq	Pathway	Pathway ID	#Enzs in Pathway	Enzyme
N_viridula_DNassembly_346828_6913	Aminobenzoate degradation, Th1 and Th2 cell differentiation, T cell receptor signaling pathway	map00627, map04658, map04660	1, 1, 1	ec:3.1.3.41 - nitrophenyl phosphatase, ec:3.1.3.16 - phosphatase, ec:3.1.3.16 - phosphatase
N_viridula_DNassembly_333654_1536	Aminobenzoate degradation, Th1 and Th2 cell differentiation, T cell receptor signaling pathway	map00627, map04658, map04660	1, 1, 1	ec:3.1.3.41 - nitrophenyl phosphatase, ec:3.1.3.16 - phosphatase, ec:3.1.3.16 - phosphatase
N_viridula_DNassembly_337543_1931	beta-Alanine metabolism, Glutathione metabolism, Arginine and proline metabolism, Cysteine and methionine metabolism	map00410, map00480, map00330, map00270	1, 5, 1, 3	ec:2.5.1.22 - synthase, ec:2.5.1.22 - synthase, ec:6.3.2.2 - ligase, ec:1.1.1.44 - dehydrogenase (NADP+-dependent, decarboxylating), ec:4.3.2.9 - gamma-glutamyl-amino acid cyclotransferase, ec:1.11.1.15 - thioredoxin peroxidase, ec:2.5.1.22 - synthase, ec:1.1.1.37 - dehydrogenase, ec:2.5.1.22 - synthase, ec:6.3.2.2 - ligase
N_viridula_DNassembly_334640_3259	Biosynthesis of antibiotics, Glutathione metabolism, Pentose phosphate pathway	map01130, map00480, map00030	6, 5, 1	ec:1.1.1.37 - dehydrogenase, ec:6.3.3.1 - cyclo-ligase, ec:2.1.2.2 - formyltransferase, ec:6.3.4.13 - ligase, ec:1.1.1.44 - dehydrogenase (NADP+-dependent, decarboxylating), ec:3.1.3.25 - phosphatase, ec:2.5.1.22 - synthase, ec:6.3.2.2 - ligase, ec:1.1.1.44 - dehydrogenase (NADP+-dependent, decarboxylating), ec:4.3.2.9 - gamma-glutamyl-amino acid cyclotransferase, ec:1.11.1.15 - thioredoxin perox…
N_viridula_DNassembly_341908_2320	Carbon fixation in photosynthetic organisms, Methane metabolism, Biosynthesis of antibiotics, Glyoxylate and dicarboxylate metabolism, Carbon fixation pathways in prokaryotes, Cysteine and methionine metabolism, Pyruvate metabolism, Citrate cycle (TCA cycle)	map00710, map00680, map01130, map00630, map00720, map00270, map00620, map00020	1, 1, 6, 2, 2, 3, 1, 1	ec:1.1.1.37 - dehydrogenase, ec:1.1.1.37 - dehydrogenase, ec:1.1.1.37 - dehydrogenase, ec:6.3.3.1 - cyclo-ligase, ec:2.1.2.2 - formyltransferase, ec:6.3.4.13 - ligase, ec:1.1.1.44 - dehydrogenase (NADP+-dependent, decarboxylating), ec:3.1.3.25 - phosphatase, ec:1.1.1.37 - dehydrogenase, ec:3.5.1.9 - kynurenine formamidase, ec:1.1.1.37 - dehydrogenase, ec:1.5.1.5 - dehydrogenase (NADP+), ec:1.1.1.…
N_viridula_DNassembly_335010_1949	Drug metabolism - other enzymes	map00983	1	ec:3.1.1.1 - ali-esterase
N_viridula_DNassembly_338818_2889	Drug metabolism - other enzymes	map00983	1	ec:3.1.1.1 - ali-esterase
N_viridula_DNassembly_343297_2482	Ether lipid metabolism, Glycerophospholipid metabolism	map00565, map00564	2, 2	ec:3.1.4.3 - C, ec:3.1.4.4 - D, ec:3.1.4.3 - C, ec:3.1.4.4 - D
N_viridula_DNassembly_235857_774	Glutathione metabolism	map00480	5	ec:2.5.1.22 - synthase, ec:6.3.2.2 - ligase, ec:1.1.1.44 - dehydrogenase (NADP+-dependent, decarboxylating), ec:4.3.2.9 - gamma-glutamyl-amino acid cyclotransferase, ec:1.11.1.15 - thioredoxin peroxidase
N_viridula_DNassembly_339597_3104	Glutathione metabolism	map00480	5	ec:2.5.1.22 - synthase, ec:6.3.2.2 - ligase, ec:1.1.1.44 - dehydrogenase (NADP+-dependent, decarboxylating), ec:4.3.2.9 - gamma-glutamyl-amino acid cyclotransferase, ec:1.11.1.15 - thioredoxin peroxidase
N_viridula_DNassembly_346018_4512	Glutathione metabolism, Cysteine and methionine metabolism	map00480, map00270	5, 3	ec:2.5.1.22 - synthase, ec:6.3.2.2 - ligase, ec:1.1.1.44 - dehydrogenase (NADP+-dependent, decarboxylating), ec:4.3.2.9 - gamma-glutamyl-amino acid cyclotransferase, ec:1.11.1.15 - thioredoxin peroxidase, ec:1.1.1.37 - dehydrogenase, ec:2.5.1.22 - synthase, ec:6.3.2.2 - ligase
N_viridula_DNassembly_344572_3006	Glycine, serine and threonine metabolism	map00260	1	ec:1.4.4.2 - dehydrogenase (aminomethyl-transferring)
N_viridula_DNassembly_337549_1752	Glyoxylate and dicarboxylate metabolism, Tryptophan metabolism	map00630, map00380	2, 1	ec:1.1.1.37 - dehydrogenase, ec:3.5.1.9 - kynurenine formamidase, ec:3.5.1.9 - kynurenine formamidase
N_viridula_DNassembly_346609_3974	Nicotinate and nicotinamide metabolism	map00760	2	ec:6.3.4.21 - phosphoribosyltransferase, ec:2.4.2.19 - diphosphorylase (carboxylating)
N_viridula_DNassembly_343229_3356	One carbon pool by folate, Carbon fixation pathways in prokaryotes	map00670, map00720	2, 2	ec:2.1.2.2 - formyltransferase, ec:1.5.1.5 - dehydrogenase (NADP+), ec:1.1.1.37 - dehydrogenase, ec:1.5.1.5 - dehydrogenase (NADP+)
N_viridula_DNassembly_341484_3487	One carbon pool by folate, Purine metabolism, Biosynthesis of antibiotics	map00670, map00230, map01130	2, 10, 6	ec:2.1.2.2 - formyltransferase, ec:1.5.1.5 - dehydrogenase (NADP+), ec:3.6.1.3 - adenylpyrophosphatase, ec:3.6.1.6 - diphosphate phosphatase, ec:6.3.3.1 - cyclo-ligase, ec:3.6.1.15 - phosphatase, ec:2.1.2.2 - formyltransferase, ec:6.3.4.13 - ligase, ec:3.1.4.17 - phosphodiesterase, ec:2.7.7.6 - RNA polymerase, ec:2.7.7.7 - DNA polymerase, ec:2.7.7.8 - nucleotidyltransferase, ec:1.1.1.37 - dehydro…
N_viridula_DNassembly_343116_3195	Phenylpropanoid biosynthesis	map00940	1	ec:1.11.1.7 - lactoperoxidase
N_viridula_DNassembly_342862_2536	Phenylpropanoid biosynthesis	map00940	1	ec:1.11.1.7 - lactoperoxidase
N_viridula_DNassembly_344365_3051	Phosphatidylinositol signaling system, Aminobenzoate degradation, Inositol phosphate metabolism, Biosynthesis of antibiotics, Streptomycin biosynthesis	map04070, map00627, map00562, map01130, map00521	2, 1, 3, 6, 1	ec:3.1.3.25 - phosphatase, ec:3.1.4.11 - phospholipase C, ec:3.1.3.41 - nitrophenyl phosphatase, ec:3.1.3.25 - phosphatase, ec:3.1.4.11 - phospholipase C, ec:3.1.4.3 - C, ec:1.1.1.37 - dehydrogenase, ec:6.3.3.1 - cyclo-ligase, ec:2.1.2.2 - formyltransferase, ec:6.3.4.13 - ligase, ec:1.1.1.44 - dehydrogenase (NADP+-dependent, decarboxylating), ec:3.1.3.25 - phosphatase, ec:3.1.3.25 - phosphatase
N_viridula_DNassembly_337581_2060	Phosphatidylinositol signaling system, Ether lipid metabolism, Glycerophospholipid metabolism, Inositol phosphate metabolism	map04070, map00565, map00564, map00562	2, 2, 2, 3	ec:3.1.3.25 - phosphatase, ec:3.1.4.11 - phospholipase C, ec:3.1.4.3 - C, ec:3.1.4.4 - D, ec:3.1.4.3 - C, ec:3.1.4.4 - D, ec:3.1.3.25 - phosphatase, ec:3.1.4.11 - phospholipase C, ec:3.1.4.3 - C
N_viridula_DNassembly_344362_2388	Purine metabolism	map00230	10	ec:3.6.1.3 - adenylpyrophosphatase, ec:3.6.1.6 - diphosphate phosphatase, ec:6.3.3.1 - cyclo-ligase, ec:3.6.1.15 - phosphatase, ec:2.1.2.2 - formyltransferase, ec:6.3.4.13 - ligase, ec:3.1.4.17 - phosphodiesterase, ec:2.7.7.6 - RNA polymerase, ec:2.7.7.7 - DNA polymerase, ec:2.7.7.8 - nucleotidyltransferase
N_viridula_DNassembly_346436_5672	Pyrimidine metabolism, Purine metabolism	map00240, map00230	4, 10	ec:3.6.1.6 - diphosphate phosphatase, ec:2.7.7.6 - RNA polymerase, ec:2.7.7.7 - DNA polymerase, ec:2.7.7.8 - nucleotidyltransferase, ec:3.6.1.3 - adenylpyrophosphatase, ec:3.6.1.6 - diphosphate phosphatase, ec:6.3.3.1 - cyclo-ligase, ec:3.6.1.15 - phosphatase, ec:2.1.2.2 - formyltransferase, ec:6.3.4.13 - ligase, ec:3.1.4.17 - phosphodiesterase, ec:2.7.7.6 - RNA polymerase, ec:2.7.7.7 - DNA polym…
N_viridula_DNassembly_341767_2446	Pyrimidine metabolism, Purine metabolism	map00240, map00230	4, 10	ec:3.6.1.6 - diphosphate phosphatase, ec:2.7.7.6 - RNA polymerase, ec:2.7.7.7 - DNA polymerase, ec:2.7.7.8 - nucleotidyltransferase, ec:3.6.1.3 - adenylpyrophosphatase, ec:3.6.1.6 - diphosphate phosphatase, ec:6.3.3.1 - cyclo-ligase, ec:3.6.1.15 - phosphatase, ec:2.1.2.2 - formyltransferase, ec:6.3.4.13 - ligase, ec:3.1.4.17 - phosphodiesterase, ec:2.7.7.6 - RNA polymerase, ec:2.7.7.7 - DNA polym…
N_viridula_DNassembly_335977_2458	Pyrimidine metabolism, Purine metabolism	map00240, map00230	4, 10	ec:3.6.1.6 - diphosphate phosphatase, ec:2.7.7.6 - RNA polymerase, ec:2.7.7.7 - DNA polymerase, ec:2.7.7.8 - nucleotidyltransferase, ec:3.6.1.3 - adenylpyrophosphatase, ec:3.6.1.6 - diphosphate phosphatase, ec:6.3.3.1 - cyclo-ligase, ec:3.6.1.15 - phosphatase, ec:2.1.2.2 - formyltransferase, ec:6.3.4.13 - ligase, ec:3.1.4.17 - phosphodiesterase, ec:2.7.7.6 - RNA polymerase, ec:2.7.7.7 - DNA polym…
N_viridula_DNassembly_339815_3097	Pyrimidine metabolism, Purine metabolism	map00240, map00230	4, 10	ec:3.6.1.6 - diphosphate phosphatase, ec:2.7.7.6 - RNA polymerase, ec:2.7.7.7 - DNA polymerase, ec:2.7.7.8 - nucleotidyltransferase, ec:3.6.1.3 - adenylpyrophosphatase, ec:3.6.1.6 - diphosphate phosphatase, ec:6.3.3.1 - cyclo-ligase, ec:3.6.1.15 - phosphatase, ec:2.1.2.2 - formyltransferase, ec:6.3.4.13 - ligase, ec:3.1.4.17 - phosphodiesterase, ec:2.7.7.6 - RNA polymerase, ec:2.7.7.7 - DNA polym…
N_viridula_DNassembly_339550_1639	Riboflavin metabolism, Aminobenzoate degradation	map00740, map00627	1, 1	ec:3.1.3.2 - phosphatase, ec:3.1.3.41 - nitrophenyl phosphatase
N_viridula_DNassembly_345460_3803	Thiamine metabolism, Purine metabolism	map00730, map00230	1, 10	ec:3.6.1.15 - phosphatase, ec:3.6.1.3 - adenylpyrophosphatase, ec:3.6.1.6 - diphosphate phosphatase, ec:6.3.3.1 - cyclo-ligase, ec:3.6.1.15 - phosphatase, ec:2.1.2.2 - formyltransferase, ec:6.3.4.13 - ligase, ec:3.1.4.17 - phosphodiesterase, ec:2.7.7.6 - RNA polymerase, ec:2.7.7.7 - DNA polymerase, ec:2.7.7.8 - nucleotidyltransferase
N_viridula_DNassembly_347235_4419	Thiamine metabolism, Purine metabolism	map00730, map00230	1, 10	ec:3.6.1.15 - phosphatase, ec:3.6.1.3 - adenylpyrophosphatase, ec:3.6.1.6 - diphosphate phosphatase, ec:6.3.3.1 - cyclo-ligase, ec:3.6.1.15 - phosphatase, ec:2.1.2.2 - formyltransferase, ec:6.3.4.13 - ligase, ec:3.1.4.17 - phosphodiesterase, ec:2.7.7.6 - RNA polymerase, ec:2.7.7.7 - DNA polymerase, ec:2.7.7.8 - nucleotidyltransferase
N_viridula_DNassembly_338084_3366	Thiamine metabolism, Purine metabolism	map00730, map00230	1, 10	ec:3.6.1.15 - phosphatase, ec:3.6.1.3 - adenylpyrophosphatase, ec:3.6.1.6 - diphosphate phosphatase, ec:6.3.3.1 - cyclo-ligase, ec:3.6.1.15 - phosphatase, ec:2.1.2.2 - formyltransferase, ec:6.3.4.13 - ligase, ec:3.1.4.17 - phosphodiesterase, ec:2.7.7.6 - RNA polymerase, ec:2.7.7.7 - DNA polymerase, ec:2.7.7.8 - nucleotidyltransferase
N_viridula_DNassembly_342961_3130	Thiamine metabolism, Purine metabolism	map00730, map00230	1, 10	ec:3.6.1.15 - phosphatase, ec:3.6.1.3 - adenylpyrophosphatase, ec:3.6.1.6 - diphosphate phosphatase, ec:6.3.3.1 - cyclo-ligase, ec:3.6.1.15 - phosphatase, ec:2.1.2.2 - formyltransferase, ec:6.3.4.13 - ligase, ec:3.1.4.17 - phosphodiesterase, ec:2.7.7.6 - RNA polymerase, ec:2.7.7.7 - DNA polymerase, ec:2.7.7.8 - nucleotidyltransferase
N_viridula_DNassembly_337417_2539	Thiamine metabolism, Purine metabolism	map00730, map00230	1, 10	ec:3.6.1.15 - phosphatase, ec:3.6.1.3 - adenylpyrophosphatase, ec:3.6.1.6 - diphosphate phosphatase, ec:6.3.3.1 - cyclo-ligase, ec:3.6.1.15 - phosphatase, ec:2.1.2.2 - formyltransferase, ec:6.3.4.13 - ligase, ec:3.1.4.17 - phosphodiesterase, ec:2.7.7.6 - RNA polymerase, ec:2.7.7.7 - DNA polymerase, ec:2.7.7.8 - nucleotidyltransferase
N_viridula_DNassembly_331550_2889	Thiamine metabolism, Purine metabolism	map00730, map00230	1, 10	ec:3.6.1.15 - phosphatase, ec:3.6.1.3 - adenylpyrophosphatase, ec:3.6.1.6 - diphosphate phosphatase, ec:6.3.3.1 - cyclo-ligase, ec:3.6.1.15 - phosphatase, ec:2.1.2.2 - formyltransferase, ec:6.3.4.13 - ligase, ec:3.1.4.17 - phosphodiesterase, ec:2.7.7.6 - RNA polymerase, ec:2.7.7.7 - DNA polymerase, ec:2.7.7.8 - nucleotidyltransferase
N_viridula_DNassembly_345658_5115	Thiamine metabolism, Purine metabolism	map00730, map00230	1, 10	ec:3.6.1.15 - phosphatase, ec:3.6.1.3 - adenylpyrophosphatase, ec:3.6.1.6 - diphosphate phosphatase, ec:6.3.3.1 - cyclo-ligase, ec:3.6.1.15 - phosphatase, ec:2.1.2.2 - formyltransferase, ec:6.3.4.13 - ligase, ec:3.1.4.17 - phosphodiesterase, ec:2.7.7.6 - RNA polymerase, ec:2.7.7.7 - DNA polymerase, ec:2.7.7.8 - nucleotidyltransferase
N_viridula_DNassembly_340103_3632	Thiamine metabolism, Purine metabolism	map00730, map00230	1, 10	ec:3.6.1.15 - phosphatase, ec:3.6.1.3 - adenylpyrophosphatase, ec:3.6.1.6 - diphosphate phosphatase, ec:6.3.3.1 - cyclo-ligase, ec:3.6.1.15 - phosphatase, ec:2.1.2.2 - formyltransferase, ec:6.3.4.13 - ligase, ec:3.1.4.17 - phosphodiesterase, ec:2.7.7.6 - RNA polymerase, ec:2.7.7.7 - DNA polymerase, ec:2.7.7.8 - nucleotidyltransferase
N_viridula_DNassembly_345302_3289	Thiamine metabolism, Purine metabolism	map00730, map00230	1, 10	ec:3.6.1.15 - phosphatase, ec:3.6.1.3 - adenylpyrophosphatase, ec:3.6.1.6 - diphosphate phosphatase, ec:6.3.3.1 - cyclo-ligase, ec:3.6.1.15 - phosphatase, ec:2.1.2.2 - formyltransferase, ec:6.3.4.13 - ligase, ec:3.1.4.17 - phosphodiesterase, ec:2.7.7.6 - RNA polymerase, ec:2.7.7.7 - DNA polymerase, ec:2.7.7.8 - nucleotidyltransferase
N_viridula_DNassembly_336151_5560	Thiamine metabolism, Purine metabolism	map00730, map00230	1, 10	ec:3.6.1.15 - phosphatase, ec:3.6.1.3 - adenylpyrophosphatase, ec:3.6.1.6 - diphosphate phosphatase, ec:6.3.3.1 - cyclo-ligase, ec:3.6.1.15 - phosphatase, ec:2.1.2.2 - formyltransferase, ec:6.3.4.13 - ligase, ec:3.1.4.17 - phosphodiesterase, ec:2.7.7.6 - RNA polymerase, ec:2.7.7.7 - DNA polymerase, ec:2.7.7.8 - nucleotidyltransferase
N_viridula_DNassembly_333831_1572	Thiamine metabolism, Purine metabolism	map00730, map00230	1, 10	ec:3.6.1.15 - phosphatase, ec:3.6.1.3 - adenylpyrophosphatase, ec:3.6.1.6 - diphosphate phosphatase, ec:6.3.3.1 - cyclo-ligase, ec:3.6.1.15 - phosphatase, ec:2.1.2.2 - formyltransferase, ec:6.3.4.13 - ligase, ec:3.1.4.17 - phosphodiesterase, ec:2.7.7.6 - RNA polymerase, ec:2.7.7.7 - DNA polymerase, ec:2.7.7.8 - nucleotidyltransferase
N_viridula_DNassembly_333112_2047	Thiamine metabolism, Purine metabolism	map00730, map00230	1, 10	ec:3.6.1.15 - phosphatase, ec:3.6.1.3 - adenylpyrophosphatase, ec:3.6.1.6 - diphosphate phosphatase, ec:6.3.3.1 - cyclo-ligase, ec:3.6.1.15 - phosphatase, ec:2.1.2.2 - formyltransferase, ec:6.3.4.13 - ligase, ec:3.1.4.17 - phosphodiesterase, ec:2.7.7.6 - RNA polymerase, ec:2.7.7.7 - DNA polymerase, ec:2.7.7.8 - nucleotidyltransferase
N_viridula_DNassembly_341423_4415	Thiamine metabolism, Purine metabolism	map00730, map00230	1, 10	ec:3.6.1.15 - phosphatase, ec:3.6.1.3 - adenylpyrophosphatase, ec:3.6.1.6 - diphosphate phosphatase, ec:6.3.3.1 - cyclo-ligase, ec:3.6.1.15 - phosphatase, ec:2.1.2.2 - formyltransferase, ec:6.3.4.13 - ligase, ec:3.1.4.17 - phosphodiesterase, ec:2.7.7.6 - RNA polymerase, ec:2.7.7.7 - DNA polymerase, ec:2.7.7.8 - nucleotidyltransferase
N_viridula_DNassembly_346338_2842	Thiamine metabolism, Purine metabolism	map00730, map00230	1, 10	ec:3.6.1.15 - phosphatase, ec:3.6.1.3 - adenylpyrophosphatase, ec:3.6.1.6 - diphosphate phosphatase, ec:6.3.3.1 - cyclo-ligase, ec:3.6.1.15 - phosphatase, ec:2.1.2.2 - formyltransferase, ec:6.3.4.13 - ligase, ec:3.1.4.17 - phosphodiesterase, ec:2.7.7.6 - RNA polymerase, ec:2.7.7.7 - DNA polymerase, ec:2.7.7.8 - nucleotidyltransferase
N_viridula_DNassembly_345890_2483	Thiamine metabolism, Purine metabolism	map00730, map00230	1, 10	ec:3.6.1.15 - phosphatase, ec:3.6.1.3 - adenylpyrophosphatase, ec:3.6.1.6 - diphosphate phosphatase, ec:6.3.3.1 - cyclo-ligase, ec:3.6.1.15 - phosphatase, ec:2.1.2.2 - formyltransferase, ec:6.3.4.13 - ligase, ec:3.1.4.17 - phosphodiesterase, ec:2.7.7.6 - RNA polymerase, ec:2.7.7.7 - DNA polymerase, ec:2.7.7.8 - nucleotidyltransferase
N_viridula_DNassembly_319395_875	Thiamine metabolism, Purine metabolism	map00730, map00230	1, 10	ec:3.6.1.15 - phosphatase, ec:3.6.1.3 - adenylpyrophosphatase, ec:3.6.1.6 - diphosphate phosphatase, ec:6.3.3.1 - cyclo-ligase, ec:3.6.1.15 - phosphatase, ec:2.1.2.2 - formyltransferase, ec:6.3.4.13 - ligase, ec:3.1.4.17 - phosphodiesterase, ec:2.7.7.6 - RNA polymerase, ec:2.7.7.7 - DNA polymerase, ec:2.7.7.8 - nucleotidyltransferase
N_viridula_DNassembly_345788_3717	Thiamine metabolism, Purine metabolism	map00730, map00230	1, 10	ec:3.6.1.15 - phosphatase, ec:3.6.1.3 - adenylpyrophosphatase, ec:3.6.1.6 - diphosphate phosphatase, ec:6.3.3.1 - cyclo-ligase, ec:3.6.1.15 - phosphatase, ec:2.1.2.2 - formyltransferase, ec:6.3.4.13 - ligase, ec:3.1.4.17 - phosphodiesterase, ec:2.7.7.6 - RNA polymerase, ec:2.7.7.7 - DNA polymerase, ec:2.7.7.8 - nucleotidyltransferase
N_viridula_DNassembly_346528_5035	Thiamine metabolism, Purine metabolism	map00730, map00230	1, 10	ec:3.6.1.15 - phosphatase, ec:3.6.1.3 - adenylpyrophosphatase, ec:3.6.1.6 - diphosphate phosphatase, ec:6.3.3.1 - cyclo-ligase, ec:3.6.1.15 - phosphatase, ec:2.1.2.2 - formyltransferase, ec:6.3.4.13 - ligase, ec:3.1.4.17 - phosphodiesterase, ec:2.7.7.6 - RNA polymerase, ec:2.7.7.7 - DNA polymerase, ec:2.7.7.8 - nucleotidyltransferase
