# Supplementary material for: Nezara viridula (Hemiptera: Pentatomidae) transcriptomic analysis and neuropeptidomics
Source: Sci Rep. 2018 Nov 22;8:17244. doi: 10.1038/s41598-018-35386-4 (PMC6250713; doi:10.1038/s41598-018-35386-4)
Supplement: Supplementary file 3 — Supplementary Dataset 4 [file 41598_2018_35386_MOESM3_ESM.xls]

## Sheet: B2G Results
SeqName	Description	Length	#Hits	e-Value	sim mean	#GO	GO IDs	GO Names	Enzyme Codes	Enzyme Names	InterPro IDs	InterPro GO IDs	InterPro GO Names	Tags
N_viridula_DNassembly_nr_299763_485	60S ribosomal protein L28	485	1	1.9528E-82	98.41	3	F:GO:0003735; C:GO:0005840; P:GO:0006412	F:structural constituent of ribosome; C:ribosome; P:translation			IPR029004 (PFAM); G3DSA:3.30.390.110 (GENE3D); mobidb-lite (MOBIDB_LITE); IPR002672 (PANTHER); PTHR10544:SF0 (PANTHER)	F:GO:0003735; C:GO:0005622; C:GO:0005840; P:GO:0006412	F:structural constituent of ribosome; C:intracellular; C:ribosome; P:translation	[INTERPRO, BLASTED, MAPPED, ANNOTATED]
N_viridula_DNassembly_nr_294629_935	transmembrane emp24 domain-containing protein 2	935	1	2.67008E-142	98.49						IPR009038 (PFAM); PTHR22811:SF53 (PANTHER); IPR015720 (PANTHER); IPR009038 (PROSITE_PROFILES); IPR036598 (SUPERFAMILY)	no GO terms	no GO terms	[INTERPRO, BLASTED]
N_viridula_DNassembly_nr_261784_368	PREDICTED: uncharacterized protein LOC106682046 isoform X1	368	1	6.6068E-76	98.36						mobidb-lite (MOBIDB_LITE)	no GO terms	no GO terms	[INTERPRO, BLASTED]
N_viridula_DNassembly_nr_277819_652	PREDICTED: heart- and neural crest derivatives-expressed protein 2-like	652	1	1.13677E-93	92.45						IPR011598 (PFAM); IPR036638 (G3DSA:4.10.280.GENE3D); PTHR23349 (PANTHER); PTHR23349:SF68 (PANTHER); IPR011598 (PROSITE_PROFILES); IPR011598 (CDD); IPR036638 (SUPERFAMILY)	F:GO:0046983	F:protein dimerization activity	[INTERPRO, BLASTED]
N_viridula_DNassembly_nr_271348_697	PREDICTED: uncharacterized protein LOC108736704	697	1	1.04667E-48	100.0						mobidb-lite (MOBIDB_LITE); PTHR12306 (PANTHER); PTHR12306:SF22 (PANTHER)	no GO terms	no GO terms	[INTERPRO, BLASTED]
N_viridula_DNassembly_nr_294247_662	GTP-binding nuclear protein Ran	662	1	1.55207E-107	100.0						IPR002041 (PRINTS); IPR001806 (PFAM); G3DSA:3.40.50.300 (GENE3D); PTHR24071:SF1 (PANTHER); IPR002041 (PANTHER); IPR002041 (PROSITE_PROFILES); IPR027417 (SUPERFAMILY)	F:GO:0003924; F:GO:0005525; P:GO:0006913	F:GTPase activity; F:GTP binding; P:nucleocytoplasmic transport	[INTERPRO, BLASTED]
N_viridula_DNassembly_nr_211740_682	protein mago nashi	682	1	1.5333E-103	100.0						IPR036605 (G3DSA:3.30.1560.GENE3D); IPR004023 (PFAM); PTHR12638:SF1 (PANTHER); IPR004023 (PANTHER); IPR004023 (CDD); IPR036605 (SUPERFAMILY)	C:GO:0005634	C:nucleus	[INTERPRO, BLASTED]
N_viridula_DNassembly_nr_224249_1388	PREDICTED: uncharacterized protein LOC106689160	1388	1	0.0	96.96						mobidb-lite (MOBIDB_LITE); mobidb-lite (MOBIDB_LITE)	no GO terms	no GO terms	[INTERPRO, BLASTED]
N_viridula_DNassembly_nr_214609_1222	hunchback	1222	1	0.0	85.37	1	F:GO:0003676	F:nucleic acid binding			G3DSA:3.30.160.60 (GENE3D); G3DSA:3.30.160.60 (GENE3D); PF00096 (PFAM); mobidb-lite (MOBIDB_LITE); PTHR44508 (PANTHER); IPR013087 (PROSITE_PROFILES); IPR013087 (PROSITE_PROFILES); IPR013087 (PROSITE_PROFILES); IPR036236 (SUPERFAMILY); IPR036236 (SUPERFAMILY)	F:GO:0003676	F:nucleic acid binding	[INTERPRO, BLASTED, MAPPED, ANNOTATED]
N_viridula_DNassembly_nr_276715_1807	PREDICTED: uncharacterized protein LOC106679813	1807	1	0.0	98.15						IPR018586 (PFAM); G3DSA:1.10.10.60 (GENE3D); mobidb-lite (MOBIDB_LITE); mobidb-lite (MOBIDB_LITE)	no GO terms	no GO terms	[INTERPRO, BLASTED]
N_viridula_DNassembly_nr_219772_577	60S ribosomal protein L7	577	1	8.29114E-137	98.96	1	C:GO:0005840	C:ribosome			IPR016082 (PFAM); IPR036919 (G3DSA:3.30.1390.GENE3D); IPR023106 (G3DSA:1.10.15.GENE3D); PTHR11524:SF16 (PANTHER); PTHR11524 (PANTHER); IPR035808 (CDD); IPR036919 (SUPERFAMILY)	no GO terms	no GO terms	[INTERPRO, BLASTED, MAPPED, ANNOTATED]
N_viridula_DNassembly_nr_248049_482	60S ribosomal protein L5	482	1	6.34721E-109	97.5						IPR005485 (PRINTS); IPR005485 (PFAM); G3DSA:3.30.420.550 (GENE3D); PTHR23410:SF12 (PANTHER); IPR005485 (PANTHER); cd00432 (CDD); SSF53137 (SUPERFAMILY)	F:GO:0003735; C:GO:0005622; C:GO:0005840; P:GO:0006412; F:GO:0008097	F:structural constituent of ribosome; C:intracellular; C:ribosome; P:translation; F:5S rRNA binding	[INTERPRO, BLASTED]
N_viridula_DNassembly_nr_208429_1046	density-regulated protein homolog	1046	1	7.22678E-89	98.81						IPR005873 (TIGRFAM); IPR001950 (PFAM); G3DSA:3.30.780.10 (GENE3D); mobidb-lite (MOBIDB_LITE); IPR005872 (PANTHER); IPR001950 (PROSITE_PROFILES); cd11607 (CDD); IPR036877 (SUPERFAMILY)	F:GO:0003743; P:GO:0006413	F:translation initiation factor activity; P:translational initiation	[INTERPRO, BLASTED]
N_viridula_DNassembly_nr_265613_1335	tubulin beta chain isoform X1	1335	1	0.0	99.77						IPR000217 (PRINTS); IPR002453 (PRINTS); IPR036525 (G3DSA:3.40.50.GENE3D); IPR037103 (G3DSA:3.30.1330.GENE3D); IPR023123 (G3DSA:1.10.287.GENE3D); IPR003008 (PFAM); IPR018316 (PFAM); mobidb-lite (MOBIDB_LITE); IPR002453 (PTHR11588:PANTHER); IPR000217 (PANTHER); cd02187 (CDD); IPR008280 (SUPERFAMILY); IPR036525 (SUPERFAMILY)	F:GO:0003924; F:GO:0005200; F:GO:0005525; C:GO:0005874; P:GO:0007017	F:GTPase activity; F:structural constituent of cytoskeleton; F:GTP binding; C:microtubule; P:microtubule-based process	[INTERPRO, BLASTED]
N_viridula_DNassembly_nr_275610_501	60S ribosomal protein L23	501	1	1.84795E-88	100.0	3	F:GO:0003735; C:GO:0005840; P:GO:0006412	F:structural constituent of ribosome; C:ribosome; P:translation			no IPS match	no IPS match	no IPS match	[INTERPRO, BLASTED, MAPPED, ANNOTATED]
N_viridula_DNassembly_nr_261896_1615	BEL1-like homeodomain protein 2	1615	1	3.57645E-108	88.21						IPR008422 (PFAM); G3DSA:1.10.10.60 (GENE3D); mobidb-lite (MOBIDB_LITE); PTHR11850 (PANTHER); PTHR11850:SF68 (PANTHER); IPR001356 (PROSITE_PROFILES); IPR001356 (CDD); IPR009057 (SUPERFAMILY)	F:GO:0003677; P:GO:0006355	F:DNA binding; P:regulation of transcription, DNA-templated	[INTERPRO, BLASTED]
N_viridula_DNassembly_nr_245655_504	60S ribosomal protein L21	504	1	2.61813E-111	100.0	3	F:GO:0003735; C:GO:0005840; P:GO:0006412	F:structural constituent of ribosome; C:ribosome; P:translation			IPR001147 (PFAM); IPR036948 (G3DSA:2.30.30.GENE3D); IPR001147 (PANTHER); IPR008991 (SUPERFAMILY)	F:GO:0003735; C:GO:0005622; C:GO:0005840; P:GO:0006412	F:structural constituent of ribosome; C:intracellular; C:ribosome; P:translation	[INTERPRO, BLASTED, MAPPED, ANNOTATED]
N_viridula_DNassembly_nr_279475_926	hCG2016250, isoform CRA_j	926	1	4.73125E-175	100.0						IPR014721 (G3DSA:3.30.230.GENE3D); IPR005324 (PFAM); G3DSA:3.30.160.770 (GENE3D); IPR005711 (TIGRFAM); IPR013810 (PFAM); mobidb-lite (MOBIDB_LITE); PTHR13718:SF79 (PANTHER); IPR000851 (PANTHER); IPR013810 (PROSITE_PROFILES); SSF54768 (SUPERFAMILY); IPR020568 (SUPERFAMILY)	F:GO:0003723; F:GO:0003735; C:GO:0005840; P:GO:0006412; C:GO:0015935	F:RNA binding; F:structural constituent of ribosome; C:ribosome; P:translation; C:small ribosomal subunit	[INTERPRO, BLASTED]
N_viridula_DNassembly_nr_268343_225	eukaryotic translation initiation factor 3 subunit M	225	1	2.14621E-45	100.0	2	F:GO:0003743; P:GO:0006413	F:translation initiation factor activity; P:translational initiation			PTHR15350:SF2 (PANTHER); PTHR15350 (PANTHER)	no GO terms	no GO terms	[INTERPRO, BLASTED, MAPPED, ANNOTATED]
N_viridula_DNassembly_nr_266432_212	unknown, partial	212	1	1.33425E-40	100.0						no IPS match	no IPS match	no IPS match	[INTERPRO, BLASTED]
N_viridula_DNassembly_nr_290316_226	probable G-protein coupled receptor No9	226	1	2.95197E-40	96.0						no IPS match	no IPS match	no IPS match	[INTERPRO, BLASTED]
N_viridula_DNassembly_nr_217381_489	myosin light chain alkali isoform X1	489	1	1.85536E-80	98.68	1	F:GO:0005509	F:calcium ion binding			G3DSA:1.10.238.10 (GENE3D); G3DSA:1.10.238.10 (GENE3D); PTHR23048 (PANTHER); IPR029655 (PTHR23048:PANTHER); IPR002048 (PROSITE_PROFILES); IPR011992 (SUPERFAMILY)	F:GO:0005509	F:calcium ion binding	[INTERPRO, BLASTED, MAPPED, ANNOTATED]
N_viridula_DNassembly_nr_225634_261	ATP synthase subunit O, mitochondrial	261	1	3.01667E-33	98.46	3	P:GO:0015986; F:GO:0046933; P:GO:0099132	P:ATP synthesis coupled proton transport; F:proton-transporting ATP synthase activity, rotational mechanism; P:ATP hydrolysis coupled cation transmembrane transport	EC:3.6.1.3; EC:3.6.1.15	Adenosinetriphosphatase; Nucleoside-triphosphate phosphatase	IPR000711 (PRINTS); IPR000711 (PFAM); PTHR11910:SF1 (PANTHER); IPR000711 (PANTHER)	P:GO:0015986; F:GO:0046933	P:ATP synthesis coupled proton transport; F:proton-transporting ATP synthase activity, rotational mechanism	[INTERPRO, BLASTED, MAPPED, ANNOTATED]
N_viridula_DNassembly_nr_298703_556	KRR1 small subunit processome component homolog	556	1	3.31189E-40	73.58						mobidb-lite (MOBIDB_LITE); IPR024166 (PANTHER)	no GO terms	no GO terms	[INTERPRO, BLASTED]
N_viridula_DNassembly_nr_296009_601	U1 small nuclear ribonucleoprotein C	601	1	2.92535E-16	77.59	5	P:GO:0000398; F:GO:0003723; C:GO:0005684; P:GO:0022618; F:GO:0046872	P:mRNA splicing, via spliceosome; F:RNA binding; C:U2-type spliceosomal complex; P:ribonucleoprotein complex assembly; F:metal ion binding			G3DSA:3.30.160.60 (GENE3D); IPR013085 (PFAM); IPR017340 (PANTHER); IPR000690 (PROSITE_PROFILES); IPR036236 (SUPERFAMILY)	P:GO:0000387; P:GO:0000398; F:GO:0003676; C:GO:0005634; C:GO:0005685; F:GO:0008270	P:spliceosomal snRNP assembly; P:mRNA splicing, via spliceosome; F:nucleic acid binding; C:nucleus; C:U1 snRNP; F:zinc ion binding	[INTERPRO, BLASTED, MAPPED, ANNOTATED]
N_viridula_DNassembly_nr_297371_655	nucleosome assembly protein 1-like 1 isoform X3	655	1	2.75545E-80	100.0						IPR002164 (PFAM); G3DSA:3.30.1120.90 (GENE3D); mobidb-lite (MOBIDB_LITE); IPR002164 (PANTHER); PTHR11875:SF70 (PANTHER); IPR037231 (SUPERFAMILY)	C:GO:0005634; P:GO:0006334	C:nucleus; P:nucleosome assembly	[INTERPRO, BLASTED]
N_viridula_DNassembly_nr_285640_276	putative mitochondrial 10 kDa heat shock protein	276	1	6.20062E-41	92.68	2	C:GO:0005737; P:GO:0006457	C:cytoplasm; P:protein folding			IPR020818 (PRINTS); IPR037124 (G3DSA:2.30.33.GENE3D); IPR020818 (PFAM); IPR020818 (PANTHER); IPR020818 (CDD); IPR011032 (SUPERFAMILY)	C:GO:0005737; P:GO:0006457	C:cytoplasm; P:protein folding	[INTERPRO, BLASTED, MAPPED, ANNOTATED]
N_viridula_DNassembly_nr_284518_618	muscarinic acetylcholine receptor DM1 isoform X2	618	1	1.40029E-89	100.0						mobidb-lite (MOBIDB_LITE); mobidb-lite (MOBIDB_LITE)	no GO terms	no GO terms	[INTERPRO, BLASTED]
N_viridula_DNassembly_nr_294507_925	probable signal peptidase complex subunit 2	925	1	7.55557E-136	99.48						IPR009582 (PFAM); IPR009582 (PANTHER)	C:GO:0005787; P:GO:0006465; F:GO:0008233; C:GO:0016021	C:signal peptidase complex; P:signal peptide processing; F:peptidase activity; C:integral component of membrane	[INTERPRO, BLASTED]
N_viridula_DNassembly_nr_283952_205	profilin	205	1	9.22188E-40	98.51						IPR005455 (PFAM); G3DSA:3.30.450.30 (GENE3D); IPR036140 (SUPERFAMILY)	no GO terms	no GO terms	[INTERPRO, BLASTED]
N_viridula_DNassembly_nr_284195_709	cytochrome c oxidase subunit 5A, mitochondrial	709	1	8.9353E-100	98.66						IPR036545 (G3DSA:1.25.40.GENE3D); IPR003204 (PFAM); IPR003204 (PANTHER); IPR003204 (CDD); IPR036545 (SUPERFAMILY)	F:GO:0004129; C:GO:0005743	F:cytochrome-c oxidase activity; C:mitochondrial inner membrane	[INTERPRO, BLASTED]
N_viridula_DNassembly_nr_298332_484	60S ribosomal protein L35	484	1	1.75225E-77	100.0						IPR001854 (PFAM); G3DSA:1.10.287.310 (GENE3D); IPR001854 (TIGRFAM); G3DSA:1.10.20.90 (GENE3D); PTHR13872:SF36 (PANTHER); PTHR13872 (PANTHER); IPR001854 (HAMAP); cd00427 (CDD); IPR036049 (SUPERFAMILY)	F:GO:0003735; C:GO:0005622; C:GO:0005840; P:GO:0006412	F:structural constituent of ribosome; C:intracellular; C:ribosome; P:translation	[INTERPRO, BLASTED]
N_viridula_DNassembly_nr_219887_262	cysteine synthase	262	1	1.93162E-52	100.0	4	F:GO:0004124; C:GO:0005737; P:GO:0006535; F:GO:0030170	F:cysteine synthase activity; C:cytoplasm; P:cysteine biosynthetic process from serine; F:pyridoxal phosphate binding	EC:2.5.1.47	Cysteine synthase	IPR001926 (PFAM); G3DSA:3.40.50.1100 (GENE3D); PTHR10314:SF160 (PANTHER); PTHR10314 (PANTHER); IPR036052 (SUPERFAMILY)	no GO terms	no GO terms	[INTERPRO, BLASTED, MAPPED, ANNOTATED]
N_viridula_DNassembly_nr_288395_550	60S ribosomal protein L18	550	1	1.12891E-125	98.35						G3DSA:3.100.10.10 (GENE3D); IPR021131 (PFAM); mobidb-lite (MOBIDB_LITE); PTHR10934:SF5 (PANTHER); IPR000039 (PANTHER); IPR036227 (SUPERFAMILY)	F:GO:0003735; C:GO:0005622; C:GO:0005840; P:GO:0006412	F:structural constituent of ribosome; C:intracellular; C:ribosome; P:translation	[INTERPRO, BLASTED]
N_viridula_DNassembly_nr_211411_480	hypothetical protein, partial	480	1	2.45842E-77	100.0						G3DSA:3.30.70.3370 (GENE3D); IPR001976 (PFAM); mobidb-lite (MOBIDB_LITE); IPR001976 (PANTHER); PTHR10496:SF8 (PANTHER); IPR001976 (PRODOM); IPR001976 (HAMAP); IPR012678 (SUPERFAMILY)	F:GO:0003735; C:GO:0005622; C:GO:0005840; P:GO:0006412	F:structural constituent of ribosome; C:intracellular; C:ribosome; P:translation	[INTERPRO, BLASTED]
N_viridula_DNassembly_nr_218684_575	60S ribosomal protein L11	575	1	1.77409E-135	98.94						IPR031310 (PFAM); IPR022803 (G3DSA:3.30.1440.GENE3D); IPR002132 (PIRSF); IPR031309 (PFAM); PTHR11994:SF10 (PANTHER); IPR002132 (PANTHER); IPR022803 (SUPERFAMILY)	F:GO:0003735; C:GO:0005840; P:GO:0006412	F:structural constituent of ribosome; C:ribosome; P:translation	[INTERPRO, BLASTED]
N_viridula_DNassembly_nr_217221_491	40S ribosomal protein S15Aa	491	1	1.91135E-90	100.0	3	F:GO:0003735; C:GO:0005840; P:GO:0006412	F:structural constituent of ribosome; C:ribosome; P:translation			IPR000630 (PFAM); G3DSA:3.30.1490.10 (GENE3D); G3DSA:3.30.1370.30 (GENE3D); PTHR11758:SF16 (PANTHER); IPR000630 (PANTHER); IPR035987 (SUPERFAMILY)	F:GO:0003735; C:GO:0005840; P:GO:0006412	F:structural constituent of ribosome; C:ribosome; P:translation	[INTERPRO, BLASTED, MAPPED, ANNOTATED]
N_viridula_DNassembly_nr_268242_878	putative Triosephosphate isomerase, chloroplast precursor	878	1	9.72471E-171	100.0	15	F:GO:0004807; C:GO:0005739; C:GO:0005829; P:GO:0006094; P:GO:0006096; P:GO:0006642; C:GO:0009570; C:GO:0009579; P:GO:0009658; C:GO:0009941; P:GO:0019563; P:GO:0032504; P:GO:0046166; C:GO:0048046; P:GO:0080022	F:triose-phosphate isomerase activity; C:mitochondrion; C:cytosol; P:gluconeogenesis; P:glycolytic process; P:triglyceride mobilization; C:chloroplast stroma; C:thylakoid; P:chloroplast organization; C:chloroplast envelope; P:glycerol catabolic process; P:multicellular organism reproduction; P:glyceraldehyde-3-phosphate biosynthetic process; C:apoplast; P:primary root development	EC:5.3.1.1	Triose-phosphate isomerase	IPR013785 (G3DSA:3.20.20.GENE3D); IPR000652 (TIGRFAM); IPR000652 (PFAM); PTHR21139:SF15 (PANTHER); IPR000652 (PANTHER); IPR022896 (HAMAP); IPR000652 (PROSITE_PROFILES); IPR000652 (CDD); IPR035990 (SUPERFAMILY)	F:GO:0003824; F:GO:0004807; P:GO:0006096; P:GO:0008152	F:catalytic activity; F:triose-phosphate isomerase activity; P:glycolytic process; P:metabolic process	[INTERPRO, BLASTED, MAPPED, ANNOTATED]
N_viridula_DNassembly_nr_205358_241	tachykinin-like peptides receptor 99D isoform X1	241	1	3.06317E-48	98.75						IPR000276 (PRINTS); G3DSA:1.20.1070.10 (GENE3D); IPR000276 (PFAM); PTHR24238:SF31 (PANTHER); PTHR24238 (PANTHER); IPR017452 (PROSITE_PROFILES); SSF81321 (SUPERFAMILY)	F:GO:0004930; P:GO:0007186; C:GO:0016021	F:G-protein coupled receptor activity; P:G-protein coupled receptor signaling pathway; C:integral component of membrane	[INTERPRO, BLASTED]
N_viridula_DNassembly_nr_261906_814	60S ribosomal protein L8	814	1	5.59684E-178	98.85						G3DSA:2.40.50.140 (GENE3D); IPR022666 (PFAM); IPR014726 (G3DSA:4.10.950.GENE3D); IPR014722 (G3DSA:2.30.30.GENE3D); IPR002171 (PIRSF); IPR022669 (PFAM); mobidb-lite (MOBIDB_LITE); IPR002171 (PANTHER); PTHR13691:SF16 (PANTHER); IPR023672 (HAMAP); IPR012340 (SUPERFAMILY); IPR008991 (SUPERFAMILY)	F:GO:0003723; F:GO:0003735; C:GO:0005622; C:GO:0005840; P:GO:0006412; C:GO:0015934	F:RNA binding; F:structural constituent of ribosome; C:intracellular; C:ribosome; P:translation; C:large ribosomal subunit	[INTERPRO, BLASTED]
N_viridula_DNassembly_nr_292352_386	PREDICTED: uncharacterized protein LOC106687959 isoform X1	386	1	3.25123E-79	99.22						IPR000436 (PFAM); G3DSA:2.10.70.10 (GENE3D); mobidb-lite (MOBIDB_LITE); PTHR24049 (PANTHER); IPR000436 (PROSITE_PROFILES); IPR000436 (CDD); IPR035976 (SUPERFAMILY)	no GO terms	no GO terms	[INTERPRO, BLASTED]
N_viridula_DNassembly_nr_279588_227	PREDICTED: uncharacterized protein LOC106679280	227	1	4.71886E-36	98.51						no IPS match	no IPS match	no IPS match	[INTERPRO, BLASTED]
N_viridula_DNassembly_nr_278654_544	40S ribosomal protein S23	544	1	1.10489E-99	99.32						IPR006032 (PIRSF); IPR005680 (TIGRFAM); G3DSA:2.40.50.140 (GENE3D); IPR006032 (PFAM); mobidb-lite (MOBIDB_LITE); PTHR11652:SF34 (PANTHER); IPR006032 (PANTHER); IPR005680 (CDD); IPR012340 (SUPERFAMILY)	F:GO:0003735; C:GO:0005622; C:GO:0005840; P:GO:0006412; C:GO:0015935	F:structural constituent of ribosome; C:intracellular; C:ribosome; P:translation; C:small ribosomal subunit	[INTERPRO, BLASTED]
N_viridula_DNassembly_nr_266166_371	translocon-associated protein subunit alpha	371	1	6.8797E-76	92.68						IPR005595 (PFAM); PTHR12924 (PANTHER)	C:GO:0005789	C:endoplasmic reticulum membrane	[INTERPRO, BLASTED]
N_viridula_DNassembly_nr_290699_338	protein Wnt-5b-like	338	1	1.08454E-75	100.0						IPR005817 (PRINTS); IPR005817 (PFAM); PTHR12027:SF77 (PANTHER); IPR005817 (PANTHER)	F:GO:0005102; C:GO:0005576; P:GO:0007275; P:GO:0016055	F:signaling receptor binding; C:extracellular region; P:multicellular organism development; P:Wnt signaling pathway	[INTERPRO, BLASTED]
N_viridula_DNassembly_nr_262704_1017	PREDICTED: uncharacterized protein LOC106687096	1017	1	1.06935E-74	97.87						IPR028213 (PFAM); mobidb-lite (MOBIDB_LITE); IPR028213 (PANTHER)	no GO terms	no GO terms	[INTERPRO, BLASTED]
N_viridula_DNassembly_nr_299166_729	DNA-directed RNA polymerase II subunit RPB7 isoform X1	729	1	8.95398E-123	100.0						G3DSA:2.40.50.140 (GENE3D); IPR036898 (G3DSA:3.30.1490.GENE3D); IPR003029 (PFAM); IPR005576 (PFAM); PTHR12709 (PANTHER); PTHR12709:SF4 (PANTHER); cd04462 (CDD); cd04329 (CDD); IPR036898 (SUPERFAMILY); IPR012340 (SUPERFAMILY)	F:GO:0003676; F:GO:0003899; P:GO:0006351	F:nucleic acid binding; F:DNA-directed 5'-3' RNA polymerase activity; P:transcription, DNA-templated	[INTERPRO, BLASTED]
N_viridula_DNassembly_nr_299194_218	15-hydroxyprostaglandin dehydrogenase [NAD(+)]-like	218	1	9.88599E-34	100.0						no IPS match	no IPS match	no IPS match	[INTERPRO, BLASTED]
N_viridula_DNassembly_nr_299128_269	endocuticle structural glycoprotein SgAbd-8-like	269	1	2.0162E-42	100.0						mobidb-lite (MOBIDB_LITE)	no GO terms	no GO terms	[INTERPRO, BLASTED]
N_viridula_DNassembly_nr_221568_448	PREDICTED: uncharacterized protein LOC106692527	448	1	2.49078E-53	89.69						IPR000618 (PFAM); PTHR12236:SF45 (PANTHER); PTHR12236 (PANTHER); IPR000618 (PROSITE_PROFILES)	F:GO:0042302	F:structural constituent of cuticle	[INTERPRO, BLASTED]
N_viridula_DNassembly_nr_221521_773	60S ribosomal protein L6	773	1	1.37519E-119	93.68	3	F:GO:0003735; C:GO:0005840; P:GO:0006412	F:structural constituent of ribosome; C:ribosome; P:translation			IPR005568 (PFAM); IPR014722 (G3DSA:2.30.30.GENE3D); IPR000915 (PFAM); PTHR10715:SF0 (PANTHER); IPR000915 (PANTHER); cd13156 (CDD); IPR008991 (SUPERFAMILY)	F:GO:0003735; C:GO:0005622; C:GO:0005840; P:GO:0006412	F:structural constituent of ribosome; C:intracellular; C:ribosome; P:translation	[INTERPRO, BLASTED, MAPPED, ANNOTATED]
N_viridula_DNassembly_nr_269981_873	cholesterol desaturase daf-36	873	1	0.0	96.22						IPR036922 (G3DSA:2.102.10.GENE3D); G3DSA:3.30.530.90 (GENE3D); PTHR21266 (PANTHER); PTHR21266:SF32 (PANTHER); IPR017941 (PROSITE_PROFILES); IPR036922 (SUPERFAMILY); SSF55961 (SUPERFAMILY)	F:GO:0016491; F:GO:0051537; P:GO:0055114	F:oxidoreductase activity; F:2 iron, 2 sulfur cluster binding; P:oxidation-reduction process	[INTERPRO, BLASTED]
N_viridula_DNassembly_nr_233432_394	40S ribosomal protein S27	394	1	4.01046E-55	100.0	4	F:GO:0003735; C:GO:0005840; P:GO:0006412; F:GO:0046872	F:structural constituent of ribosome; C:ribosome; P:translation; F:metal ion binding			G3DSA:2.20.25.640 (GENE3D); IPR000592 (PFAM); IPR000592 (PANTHER); PTHR11594:SF2 (PANTHER); IPR000592 (PRODOM); IPR000592 (HAMAP); IPR011332 (SUPERFAMILY)	F:GO:0003735; C:GO:0005622; C:GO:0005840; P:GO:0006412	F:structural constituent of ribosome; C:intracellular; C:ribosome; P:translation	[INTERPRO, BLASTED, MAPPED, ANNOTATED]
N_viridula_DNassembly_nr_223483_458	Drosophila melanogaster Mlc2	458	1	6.30066E-40	98.55	5	P:GO:0003012; F:GO:0005509; C:GO:0030016; P:GO:0030239; P:GO:0060361	P:muscle system process; F:calcium ion binding; C:myofibril; P:myofibril assembly; P:flight			G3DSA:1.10.238.10 (GENE3D); IPR002048 (PFAM); mobidb-lite (MOBIDB_LITE); PTHR23049 (PANTHER); PTHR23049:SF4 (PANTHER); IPR002048 (PROSITE_PROFILES); IPR002048 (CDD); IPR011992 (SUPERFAMILY)	F:GO:0005509	F:calcium ion binding	[INTERPRO, BLASTED, MAPPED, ANNOTATED]
N_viridula_DNassembly_nr_222791_291	PREDICTED: uncharacterized protein LOC106686437	291	1	2.3891E-40	98.57						IPR009218 (PANTHER)	no GO terms	no GO terms	[INTERPRO, BLASTED]
N_viridula_DNassembly_nr_289501_280	ATP synthase subunit d, mitochondrial	280	1	2.10433E-51	94.62	3	C:GO:0000276; F:GO:0015078; P:GO:0015986	C:mitochondrial proton-transporting ATP synthase complex, coupling factor F(o); F:proton transmembrane transporter activity; P:ATP synthesis coupled proton transport			no IPS match	no IPS match	no IPS match	[INTERPRO, BLASTED, MAPPED, ANNOTATED]
N_viridula_DNassembly_nr_298128_563	pancreas transcription factor 1 subunit alpha	563	1	7.28088E-76	100.0						IPR011598 (PFAM); IPR036638 (G3DSA:4.10.280.GENE3D); PTHR23349:SF59 (PANTHER); PTHR23349 (PANTHER); IPR011598 (PROSITE_PROFILES); IPR011598 (CDD); IPR036638 (SUPERFAMILY)	F:GO:0046983	F:protein dimerization activity	[INTERPRO, BLASTED]
N_viridula_DNassembly_nr_289216_979	ribosomal protein L3	979	1	0.0	100.0	6	F:GO:0003723; F:GO:0003735; C:GO:0005730; C:GO:0005829; C:GO:0005840; P:GO:0006412	F:RNA binding; F:structural constituent of ribosome; C:nucleolus; C:cytosol; C:ribosome; P:translation			G3DSA:4.10.960.10 (GENE3D); IPR000597 (PFAM); G3DSA:2.40.30.10 (GENE3D); G3DSA:3.30.1430.10 (GENE3D); mobidb-lite (MOBIDB_LITE); PTHR11363 (PANTHER); PTHR11363:SF4 (PANTHER); IPR009000 (SUPERFAMILY)	F:GO:0003735; C:GO:0005622; C:GO:0005840; P:GO:0006412	F:structural constituent of ribosome; C:intracellular; C:ribosome; P:translation	[INTERPRO, BLASTED, MAPPED, ANNOTATED]
N_viridula_DNassembly_nr_287162_863	homeobox protein prophet of Pit-1 isoform X2	863	1	1.88799E-85	96.32						mobidb-lite (MOBIDB_LITE); PTHR24329 (PANTHER); PTHR24329:SF385 (PANTHER); PTHR24329:SF385 (PANTHER); PTHR24329 (PANTHER)	no GO terms	no GO terms	[INTERPRO, BLASTED]
N_viridula_DNassembly_nr_290973_459	endocuticle structural glycoprotein SgAbd-4-like	459	1	4.55577E-87	95.97						IPR000618 (PRINTS); IPR000618 (PFAM); mobidb-lite (MOBIDB_LITE); PTHR10380 (PANTHER); PTHR10380:SF154 (PANTHER); IPR000618 (PROSITE_PROFILES)	F:GO:0042302	F:structural constituent of cuticle	[INTERPRO, BLASTED]
N_viridula_DNassembly_nr_263353_505	40S ribosomal protein S10b	505	1	1.38997E-82	96.79	1	C:GO:0005840	C:ribosome			IPR036388 (G3DSA:1.10.10.GENE3D); IPR005326 (PFAM); mobidb-lite (MOBIDB_LITE); PTHR12146:SF0 (PANTHER); IPR037447 (PANTHER)	no GO terms	no GO terms	[INTERPRO, BLASTED, MAPPED, ANNOTATED]
N_viridula_DNassembly_nr_262013_585	60S ribosomal protein L10	585	1	2.79097E-127	100.0	4	F:GO:0003735; C:GO:0005840; P:GO:0006412; C:GO:0043025	F:structural constituent of ribosome; C:ribosome; P:translation; C:neuronal cell body			IPR016180 (PFAM); IPR036920 (G3DSA:3.90.1170.GENE3D); IPR001197 (TIGRFAM); IPR001197 (PIRSF); IPR001197 (PANTHER); IPR016180 (CDD); IPR036920 (SUPERFAMILY)	F:GO:0003735; C:GO:0005622; C:GO:0005840; P:GO:0006412	F:structural constituent of ribosome; C:intracellular; C:ribosome; P:translation	[INTERPRO, BLASTED, MAPPED, ANNOTATED]
N_viridula_DNassembly_nr_217940_994	probable 39S ribosomal protein L24, mitochondrial	994	1	1.36324E-154	94.12						IPR005824 (PFAM); IPR014722 (G3DSA:2.30.30.GENE3D); IPR003256 (TIGRFAM); IPR003256 (PFAM); IPR003256 (PANTHER); PTHR12903:SF0 (PANTHER); cd06089 (CDD); IPR008991 (SUPERFAMILY)	F:GO:0003735; C:GO:0005622; C:GO:0005840; P:GO:0006412	F:structural constituent of ribosome; C:intracellular; C:ribosome; P:translation	[INTERPRO, BLASTED]
N_viridula_DNassembly_nr_217977_284	voltage-dependent T-type calcium channel subunit alpha-1G isoform X4	284	1	4.80218E-35	100.0						mobidb-lite (MOBIDB_LITE)	no GO terms	no GO terms	[INTERPRO, BLASTED]
N_viridula_DNassembly_nr_262872_660	succinate dehydrogenase assembly factor 4, mitochondrial	660	1	2.28589E-73	97.35						IPR012875 (PFAM); mobidb-lite (MOBIDB_LITE); PTHR28524:SF3 (PANTHER); PTHR28524 (PANTHER)	no GO terms	no GO terms	[INTERPRO, BLASTED]
N_viridula_DNassembly_nr_248136_209	synaptobrevin homolog YKT6 isoform X1	209	1	1.46792E-25	97.1						G3DSA:3.30.450.50 (GENE3D); PTHR21136:SF5 (PANTHER); PTHR21136 (PANTHER); IPR010908 (PROSITE_PROFILES); IPR011012 (SUPERFAMILY)	no GO terms	no GO terms	[INTERPRO, BLASTED]
N_viridula_DNassembly_nr_287971_740	protein fuzzy homolog isoform X2	740	1	2.06E-28	93.44						no IPS match	no IPS match	no IPS match	[INTERPRO, BLASTED]
N_viridula_DNassembly_nr_287995_303	homeobox protein slou-like	303	1	3.95421E-32	100.0						G3DSA:1.10.10.60 (GENE3D); IPR001356 (PFAM); mobidb-lite (MOBIDB_LITE); PTHR24340 (PANTHER); PTHR24340:SF37 (PANTHER); IPR001356 (PROSITE_PROFILES); IPR001356 (CDD); IPR009057 (SUPERFAMILY)	F:GO:0003677	F:DNA binding	[INTERPRO, BLASTED]
N_viridula_DNassembly_nr_225444_585	60S acidic ribosomal protein P1	585	1	7.32012E-38	89.29	3	F:GO:0003735; C:GO:0005840; P:GO:0006414	F:structural constituent of ribosome; C:ribosome; P:translational elongation			PF00428 (PFAM); IPR038716 (G3DSA:1.10.10.GENE3D); mobidb-lite (MOBIDB_LITE); PTHR21141:SF36 (PANTHER); PTHR21141 (PANTHER); IPR027534 (HAMAP); cd05831 (CDD)	F:GO:0003735; C:GO:0005622; C:GO:0005840; P:GO:0006414	F:structural constituent of ribosome; C:intracellular; C:ribosome; P:translational elongation	[INTERPRO, BLASTED, MAPPED, ANNOTATED]
N_viridula_DNassembly_nr_225470_606	60S ribosomal protein L13a	606	1	4.67502E-136	100.0	3	F:GO:0003735; P:GO:0006412; C:GO:0015934	F:structural constituent of ribosome; P:translation; C:large ribosomal subunit			IPR005755 (TIGRFAM); IPR036899 (G3DSA:3.90.1180.GENE3D); IPR005822 (PIRSF); IPR005822 (PFAM); IPR005755 (PTHR11545:PANTHER); IPR005822 (PANTHER); IPR005822 (HAMAP); IPR005822 (CDD); IPR036899 (SUPERFAMILY)	F:GO:0003735; C:GO:0005840; P:GO:0006412; C:GO:0015934	F:structural constituent of ribosome; C:ribosome; P:translation; C:large ribosomal subunit	[INTERPRO, BLASTED, MAPPED, ANNOTATED]
N_viridula_DNassembly_nr_236256_211	PREDICTED: uncharacterized protein LOC106689824	211	1	2.71335E-30	98.11						no IPS match	no IPS match	no IPS match	[INTERPRO, BLASTED]
N_viridula_DNassembly_nr_292491_903	uncharacterized protein LOC106672612	903	1	1.38616E-141	99.48						IPR001304 (PFAM); IPR016186 (G3DSA:3.10.100.GENE3D); mobidb-lite (MOBIDB_LITE); PTHR21407 (PANTHER); PTHR21407:SF1 (PANTHER); IPR001304 (PROSITE_PROFILES); cd00037 (CDD); IPR016187 (SUPERFAMILY)	no GO terms	no GO terms	[INTERPRO, BLASTED]
N_viridula_DNassembly_nr_292431_1208	PREDICTED: uncharacterized protein C9orf78 homolog	1208	1	0.0	95.71						IPR010756 (PFAM); mobidb-lite (MOBIDB_LITE); mobidb-lite (MOBIDB_LITE); IPR010756 (PANTHER)	no GO terms	no GO terms	[INTERPRO, BLASTED]
N_viridula_DNassembly_nr_282446_496	40S ribosomal protein S20	496	1	4.79885E-80	99.17						IPR001848 (PRINTS); IPR036838 (G3DSA:3.30.70.GENE3D); IPR027486 (PFAM); IPR005729 (TIGRFAM); PTHR11700:SF8 (PANTHER); IPR001848 (PANTHER); IPR001848 (HAMAP); IPR036838 (SUPERFAMILY)	F:GO:0003735; C:GO:0005840; P:GO:0006412; C:GO:0015935	F:structural constituent of ribosome; C:ribosome; P:translation; C:small ribosomal subunit	[INTERPRO, BLASTED]
N_viridula_DNassembly_nr_226226_423	40S ribosomal protein S11	423	1	5.68754E-100	100.0						IPR000266 (PRINTS); IPR028333 (TIGRFAM); IPR032440 (PFAM); G3DSA:2.40.50.1000 (GENE3D); IPR000266 (PFAM); IPR000266 (PANTHER); PTHR10744:SF9 (PANTHER); IPR000266 (PRODOM); IPR012340 (SUPERFAMILY)	F:GO:0003735; C:GO:0005622; C:GO:0005840; P:GO:0006412	F:structural constituent of ribosome; C:intracellular; C:ribosome; P:translation	[INTERPRO, BLASTED]
N_viridula_DNassembly_nr_255469_651	40S ribosomal protein S14	651	1	8.33292E-76	100.0	3	F:GO:0003735; C:GO:0005840; P:GO:0006412	F:structural constituent of ribosome; C:ribosome; P:translation			IPR001971 (PIRSF); IPR001971 (PFAM); IPR036967 (G3DSA:3.30.420.GENE3D); mobidb-lite (MOBIDB_LITE); IPR001971 (PANTHER); PTHR11759:SF11 (PANTHER); IPR001971 (HAMAP); SSF53137 (SUPERFAMILY)	F:GO:0003735; C:GO:0005840; P:GO:0006412	F:structural constituent of ribosome; C:ribosome; P:translation	[INTERPRO, BLASTED, MAPPED, ANNOTATED]
N_viridula_DNassembly_nr_292052_1872	derriere protein	1872	1	0.0	97.41						IPR029034 (G3DSA:2.10.90.GENE3D); IPR001839 (PFAM); IPR015615 (PANTHER); PTHR11848:SF169 (PANTHER); IPR001839 (PROSITE_PROFILES); IPR029034 (SUPERFAMILY)	F:GO:0008083	F:growth factor activity	[INTERPRO, BLASTED]
N_viridula_DNassembly_nr_281638_363	40S ribosomal protein S17	363	1	4.91805E-82	100.0						IPR036401 (G3DSA:1.10.60.GENE3D); IPR001210 (PFAM); PTHR10732:SF1 (PANTHER); IPR001210 (PANTHER); IPR001210 (HAMAP); IPR036401 (SUPERFAMILY)	F:GO:0003735; C:GO:0005622; C:GO:0005840; P:GO:0006412	F:structural constituent of ribosome; C:intracellular; C:ribosome; P:translation	[INTERPRO, BLASTED]
N_viridula_DNassembly_nr_265464_838	translationally-controlled tumor protein isoform X3	838	1	9.60952E-123	100.0						IPR018105 (PRINTS); IPR018105 (PFAM); IPR011323 (G3DSA:2.170.150.GENE3D); IPR018105 (PANTHER); PTHR11991:SF7 (PANTHER); IPR034737 (PROSITE_PROFILES); IPR011057 (SUPERFAMILY)	no GO terms	no GO terms	[INTERPRO, BLASTED]
N_viridula_DNassembly_nr_290533_264	phospholipase B1, membrane-associated-like	264	1	5.81177E-51	98.8						PTHR21325:SF31 (PANTHER); IPR038885 (PANTHER)	F:GO:0004620	F:phospholipase activity	[INTERPRO, BLASTED]
N_viridula_DNassembly_nr_164588_845	28S ribosomal protein S24, mitochondrial	845	1	5.59853E-111	95.29						IPR026146 (PFAM); IPR026146 (PANTHER)	C:GO:0005739	C:mitochondrion	[INTERPRO, BLASTED]
N_viridula_DNassembly_nr_110724_665	ribosomal protein S2 (chloroplast)	665	1	1.7827E-115	99.38	4	F:GO:0003735; P:GO:0006412; C:GO:0009507; C:GO:0015935	F:structural constituent of ribosome; P:translation; C:chloroplast; C:small ribosomal subunit			IPR001865 (PRINTS); IPR001865 (PFAM); G3DSA:3.40.50.10490 (GENE3D); IPR005706 (TIGRFAM); PTHR12534:SF0 (PANTHER); IPR005706 (PANTHER); IPR005706 (HAMAP); IPR001865 (CDD); IPR023591 (SUPERFAMILY)	F:GO:0003735; C:GO:0005622; C:GO:0005840; P:GO:0006412; C:GO:0015935	F:structural constituent of ribosome; C:intracellular; C:ribosome; P:translation; C:small ribosomal subunit	[INTERPRO, BLASTED, MAPPED, ANNOTATED]
N_viridula_DNassembly_nr_163294_203	zinc finger Ran-binding domain-containing protein 2	203	1	1.60436E-42	100.0						G3DSA:4.10.1060.10 (GENE3D); IPR001876 (PFAM); PTHR12999 (PANTHER); PTHR12999:SF7 (PANTHER); IPR001876 (PROSITE_PROFILES); IPR036443 (SUPERFAMILY)	no GO terms	no GO terms	[INTERPRO, BLASTED]
N_viridula_DNassembly_nr_111215_638	60S ribosomal protein L9	638	1	8.81906E-136	99.47	4	F:GO:0003735; C:GO:0005840; P:GO:0006412; F:GO:0019843	F:structural constituent of ribosome; C:ribosome; P:translation; F:rRNA binding			IPR036789 (G3DSA:3.90.930.GENE3D); IPR036789 (G3DSA:3.90.930.GENE3D); IPR020040 (PFAM); IPR000702 (PIRSF); IPR000702 (PANTHER); PTHR11655:SF16 (PANTHER); IPR036789 (SUPERFAMILY); IPR036789 (SUPERFAMILY)	F:GO:0003735; C:GO:0005840; P:GO:0006412; F:GO:0019843	F:structural constituent of ribosome; C:ribosome; P:translation; F:rRNA binding	[INTERPRO, BLASTED, MAPPED, ANNOTATED]
N_viridula_DNassembly_nr_147534_216	COX4I1 isoform 12	216	1	3.42002E-46	100.0	4	F:GO:0004129; C:GO:0016021; P:GO:0022900; P:GO:1902600	F:cytochrome-c oxidase activity; C:integral component of membrane; P:electron transport chain; P:proton transmembrane transport	EC:1.9.3.1	Cytochrome-c oxidase	no IPS match	no IPS match	no IPS match	[INTERPRO, BLASTED, MAPPED, ANNOTATED]
N_viridula_DNassembly_nr_146234_237	unnamed protein product	237	1	5.82215E-51	100.0						no IPS match	no IPS match	no IPS match	[INTERPRO, BLASTED]
N_viridula_DNassembly_nr_122881_472	probable splicing factor 3B subunit 5	472	1	8.00233E-56	100.0						IPR009846 (PFAM); IPR017089 (PIRSF); IPR009846 (PANTHER)	P:GO:0000398	P:mRNA splicing, via spliceosome	[INTERPRO, BLASTED]
N_viridula_DNassembly_nr_154082_440	40S ribosomal protein S13	440	1	1.71113E-101	100.0						IPR012606 (PFAM); G3DSA:1.10.8.1030 (GENE3D); IPR000589 (PFAM); G3DSA:1.10.287.10 (GENE3D); IPR023029 (PANTHER); PTHR11885:SF6 (PANTHER); IPR023029 (HAMAP); IPR000589 (CDD); IPR009068 (SUPERFAMILY)	F:GO:0003735; C:GO:0005622; C:GO:0005840; P:GO:0006412	F:structural constituent of ribosome; C:intracellular; C:ribosome; P:translation	[INTERPRO, BLASTED]
N_viridula_DNassembly_nr_181185_485	probable NADH dehydrogenase [ubiquinone] 1 alpha subcomplex subunit 5	485	1	8.28789E-67	90.6						IPR006806 (PFAM); PTHR12653 (PANTHER)	C:GO:0005743; F:GO:0016651; P:GO:0022904	C:mitochondrial inner membrane; F:oxidoreductase activity, acting on NAD(P)H; P:respiratory electron transport chain	[INTERPRO, BLASTED]
N_viridula_DNassembly_nr_160261_323	uncharacterized protein Dmoj_GI22741	323	1	1.13614E-34	98.28	3	F:GO:0003735; P:GO:0006412; C:GO:0022627	F:structural constituent of ribosome; P:translation; C:cytosolic small ribosomal subunit			G3DSA:4.10.830.10 (GENE3D); IPR001209 (PFAM); PTHR12010 (PANTHER); PTHR12010:SF2 (PANTHER)	F:GO:0003735; C:GO:0005622; C:GO:0005840; P:GO:0006412	F:structural constituent of ribosome; C:intracellular; C:ribosome; P:translation	[INTERPRO, BLASTED, MAPPED, ANNOTATED]
N_viridula_DNassembly_nr_124810_426	proteasome subunit alpha type-6 isoform X2	426	1	3.70194E-102	100.0						IPR029055 (G3DSA:3.60.20.GENE3D); IPR001353 (PFAM); PTHR11599 (PANTHER); IPR034642 (PTHR11599:PANTHER); IPR023332 (PROSITE_PROFILES); IPR029055 (SUPERFAMILY)	F:GO:0004298; C:GO:0005839; C:GO:0019773; P:GO:0051603	F:threonine-type endopeptidase activity; C:proteasome core complex; C:proteasome core complex, alpha-subunit complex; P:proteolysis involved in cellular protein catabolic process	[INTERPRO, BLASTED]
N_viridula_DNassembly_nr_1633_221	protein arginine N-methyltransferase 5	221	1	4.31969E-45	100.0	2	F:GO:0008168; P:GO:0035246	F:methyltransferase activity; P:peptidyl-arginine N-methylation			no IPS match	no IPS match	no IPS match	[INTERPRO, BLASTED, MAPPED, ANNOTATED]
N_viridula_DNassembly_nr_29153_546	ragulator complex protein LAMTOR2	546	1	9.41642E-85	100.0						G3DSA:3.30.450.30 (GENE3D); IPR004942 (PFAM); IPR037587 (PANTHER); SSF103196 (SUPERFAMILY)	F:GO:0005085; P:GO:0032008; F:GO:0032947	F:guanyl-nucleotide exchange factor activity; P:positive regulation of TOR signaling; F:protein-containing complex scaffold activity	[INTERPRO, BLASTED]
N_viridula_DNassembly_nr_11518_233	charged multivesicular body protein 2a	233	1	4.42011E-45	100.0	1	P:GO:0007034	P:vacuolar transport			IPR005024 (PFAM); PTHR10476:SF4 (PANTHER); PTHR10476 (PANTHER)	P:GO:0007034	P:vacuolar transport	[INTERPRO, BLASTED, MAPPED, ANNOTATED]
N_viridula_DNassembly_nr_27941_1788	glutamate--glyoxylate aminotransferase 2	1788	1	0.0	100.0	3	F:GO:0008483; P:GO:0009058; F:GO:0030170	F:transaminase activity; P:biosynthetic process; F:pyridoxal phosphate binding			IPR015422 (G3DSA:3.90.1150.GENE3D); IPR015421 (G3DSA:3.40.640.GENE3D); IPR004839 (PFAM); PTHR11751:SF373 (PANTHER); PTHR11751 (PANTHER); cd00609 (CDD); IPR015424 (SUPERFAMILY)	F:GO:0003824; P:GO:0009058; F:GO:0030170	F:catalytic activity; P:biosynthetic process; F:pyridoxal phosphate binding	[INTERPRO, BLASTED, MAPPED, ANNOTATED]
N_viridula_DNassembly_nr_75095_262	proteasome subunit beta type-4	262	1	9.66268E-42	100.0	5	F:GO:0004298; C:GO:0005634; C:GO:0005737; C:GO:0005839; P:GO:0051603	F:threonine-type endopeptidase activity; C:nucleus; C:cytoplasm; C:proteasome core complex; P:proteolysis involved in cellular protein catabolic process	EC:3.4.25	Acting on peptide bonds (peptidases)	IPR029055 (G3DSA:3.60.20.GENE3D); IPR016295 (PTHR11599:PANTHER); PTHR11599 (PANTHER); IPR029055 (SUPERFAMILY)	F:GO:0004298	F:threonine-type endopeptidase activity	[INTERPRO, BLASTED, MAPPED, ANNOTATED]
N_viridula_DNassembly_nr_93738_241	hypothetical protein OsI_38931	241	1	1.60083E-47	100.0	4	F:GO:0003999; C:GO:0005737; P:GO:0006168; P:GO:0009116	F:adenine phosphoribosyltransferase activity; C:cytoplasm; P:adenine salvage; P:nucleoside metabolic process	EC:2.4.2.7	Adenine phosphoribosyltransferase	IPR000836 (PFAM); G3DSA:3.40.50.2020 (GENE3D); PTHR11776:SF8 (PANTHER); PTHR11776 (PANTHER); IPR000836 (CDD); IPR029057 (SUPERFAMILY)	P:GO:0009116	P:nucleoside metabolic process	[INTERPRO, BLASTED, MAPPED, ANNOTATED]
N_viridula_DNassembly_nr_55423_614	60S ribosomal protein L34	614	1	1.19533E-69	99.09	3	F:GO:0003735; C:GO:0005840; P:GO:0006412	F:structural constituent of ribosome; C:ribosome; P:translation			IPR008195 (PRINTS); IPR038562 (G3DSA:3.40.1800.GENE3D); IPR008195 (PFAM); mobidb-lite (MOBIDB_LITE); PTHR10759:SF0 (PANTHER); IPR008195 (PANTHER); IPR008195 (HAMAP)	F:GO:0003735; C:GO:0005622; C:GO:0005840; P:GO:0006412	F:structural constituent of ribosome; C:intracellular; C:ribosome; P:translation	[INTERPRO, BLASTED, MAPPED, ANNOTATED]
N_viridula_DNassembly_nr_24392_287	NUCB2 isoform 13	287	1	1.42719E-60	100.0	1	F:GO:0005509	F:calcium ion binding			IPR028813 (PTHR19237:PANTHER); PTHR19237 (PANTHER)	F:GO:0005509	F:calcium ion binding	[INTERPRO, BLASTED, MAPPED, ANNOTATED]
N_viridula_DNassembly_nr_11344_283	60S ribosomal protein L35a	283	1	2.20342E-62	100.0						no IPS match	no IPS match	no IPS match	[INTERPRO, BLASTED]
N_viridula_DNassembly_nr_9038_1063	alpha/beta hydrolase domain-containing protein 11-like	1063	1	0.0	95.21						IPR000639 (PRINTS); IPR000073 (PFAM); IPR029058 (G3DSA:3.40.50.GENE3D); PTHR10992:SF1001 (PANTHER); PTHR10992 (PANTHER); IPR029058 (SUPERFAMILY)	F:GO:0003824	F:catalytic activity	[INTERPRO, BLASTED]
N_viridula_DNassembly_nr_12987_437	small ubiquitin-related modifier 2	437	1	8.58393E-66	100.0						G3DSA:3.10.20.90 (GENE3D); IPR022617 (PFAM); PTHR10562:SF11 (PANTHER); PTHR10562 (PANTHER); IPR000626 (PROSITE_PROFILES); IPR033950 (CDD); IPR029071 (SUPERFAMILY)	F:GO:0005515; P:GO:0016925	F:protein binding; P:protein sumoylation	[INTERPRO, BLASTED]
N_viridula_DNassembly_nr_62937_219	60S ribosomal protein L36	219	1	3.54887E-26	100.0						no IPS match	no IPS match	no IPS match	[INTERPRO, BLASTED]
N_viridula_DNassembly_nr_34173_265	putative 40s ribosomal protein S30	265	1	3.10759E-32	95.45						IPR006846 (PFAM); mobidb-lite (MOBIDB_LITE); mobidb-lite (MOBIDB_LITE); PTHR12650:SF15 (PANTHER); PTHR12650 (PANTHER)	F:GO:0003735; C:GO:0005622; C:GO:0005840; P:GO:0006412	F:structural constituent of ribosome; C:intracellular; C:ribosome; P:translation	[INTERPRO, BLASTED]
N_viridula_DNassembly_nr_8820_288	Histone H2A.Z	288	1	6.87744E-48	100.0	4	C:GO:0000786; F:GO:0003677; C:GO:0005634; F:GO:0046982	C:nucleosome; F:DNA binding; C:nucleus; F:protein heterodimerization activity			IPR002119 (PRINTS); IPR032454 (PFAM); IPR009072 (G3DSA:1.10.20.GENE3D); IPR007125 (PFAM); PTHR23430:SF47 (PANTHER); PTHR23430 (PANTHER); IPR009072 (SUPERFAMILY)	C:GO:0000786; F:GO:0003677; C:GO:0005634; F:GO:0046982	C:nucleosome; F:DNA binding; C:nucleus; F:protein heterodimerization activity	[INTERPRO, BLASTED, MAPPED, ANNOTATED]
N_viridula_DNassembly_nr_348134_855	39S ribosomal protein L13, mitochondrial	855	1	1.16939E-107	95.43						IPR036899 (G3DSA:3.90.1180.GENE3D); IPR005822 (PFAM); IPR005822 (PIRSF); IPR005823 (TIGRFAM); IPR005822 (PANTHER); PTHR11545:SF2 (PANTHER); IPR005822 (HAMAP); IPR005822 (CDD); IPR036899 (SUPERFAMILY)	F:GO:0003735; C:GO:0005840; P:GO:0006412	F:structural constituent of ribosome; C:ribosome; P:translation	[INTERPRO, BLASTED]
N_viridula_DNassembly_nr_325467_966	PREDICTED: cadherin-89D	966	1	0.0	97.82						IPR002126 (PRINTS); G3DSA:2.60.40.60 (GENE3D); G3DSA:2.60.40.60 (GENE3D); G3DSA:2.60.40.60 (GENE3D); IPR002126 (PFAM); PTHR45233 (PANTHER); PTHR45233:SF1 (PANTHER); PS50268 (PROSITE_PROFILES); PS50268 (PROSITE_PROFILES); PS50268 (PROSITE_PROFILES); cd11304 (CDD); cd11304 (CDD); cd11304 (CDD); IPR015919 (SUPERFAMILY); IPR015919 (SUPERFAMILY); IPR015919 (SUPERFAMILY)	F:GO:0005509; P:GO:0007156; C:GO:0016020	F:calcium ion binding; P:homophilic cell adhesion via plasma membrane adhesion molecules; C:membrane	[INTERPRO, BLASTED]
N_viridula_DNassembly_nr_325472_957	choline O-acetyltransferase	957	1	0.0	95.72						IPR000542 (PFAM); G3DSA:3.30.559.40 (GENE3D); IPR000542 (PANTHER); PTHR22589:SF14 (PANTHER); SSF52777 (SUPERFAMILY)	F:GO:0016746	F:transferase activity, transferring acyl groups	[INTERPRO, BLASTED]
N_viridula_DNassembly_nr_324729_1159	immediate early response gene 2 protein-like	1159	1	8.64062E-141	98.67						IPR008653 (PFAM); IPR008653 (PANTHER)	no GO terms	no GO terms	[INTERPRO, BLASTED]
N_viridula_DNassembly_nr_324727_1079	meiotic recombination protein SPO11	1079	1	9.39153E-156	91.48						IPR002815 (PRINTS); IPR013048 (PRINTS); IPR013049 (PFAM); G3DSA:3.40.1360.10 (GENE3D); IPR036388 (G3DSA:1.10.10.GENE3D); IPR002815 (PANTHER); PTHR10848:SF0 (PANTHER); IPR034136 (CDD); IPR036078 (SUPERFAMILY)	P:GO:0000737; F:GO:0003677; F:GO:0003824; F:GO:0005524; C:GO:0005694; P:GO:0006259	P:DNA catabolic process, endonucleolytic; F:DNA binding; F:catalytic activity; F:ATP binding; C:chromosome; P:DNA metabolic process	[INTERPRO, BLASTED]
N_viridula_DNassembly_nr_324781_1202	cell division cycle protein 123 homolog	1202	1	7.58006E-162	81.41						IPR009772 (PFAM); IPR009772 (PANTHER)	P:GO:0007049	P:cell cycle	[INTERPRO, BLASTED]
N_viridula_DNassembly_nr_324748_2629	coiled-coil domain-containing protein 43-like	2629	1	5.46534E-89	98.28						mobidb-lite (MOBIDB_LITE); IPR037666 (PANTHER)	no GO terms	no GO terms	[INTERPRO, BLASTED]
N_viridula_DNassembly_nr_335421_3983	PREDICTED: uncharacterized protein KIAA0556-like	3983	1	0.0	97.04						IPR027859 (PFAM); mobidb-lite (MOBIDB_LITE); IPR026704 (PANTHER)	no GO terms	no GO terms	[INTERPRO, BLASTED]
N_viridula_DNassembly_nr_335481_2071	PREDICTED: uncharacterized protein ZK1073.1	2071	1	0.0	97.8						IPR029058 (G3DSA:3.40.50.GENE3D); IPR004142 (PFAM); IPR004142 (PANTHER); PTHR11034:SF40 (PANTHER); IPR029058 (SUPERFAMILY)	no GO terms	no GO terms	[INTERPRO, BLASTED]
N_viridula_DNassembly_nr_335455_1764	PREDICTED: uncharacterized protein LOC106682587 isoform X2	1764	1	0.0	95.54						mobidb-lite (MOBIDB_LITE); mobidb-lite (MOBIDB_LITE); mobidb-lite (MOBIDB_LITE); mobidb-lite (MOBIDB_LITE)	no GO terms	no GO terms	[INTERPRO, BLASTED]
N_viridula_DNassembly_nr_335458_1912	dynein light chain 1, cytoplasmic-like isoform X1	1912	1	9.12375E-59	100.0						no IPS match	no IPS match	no IPS match	[INTERPRO, BLASTED]
N_viridula_DNassembly_nr_335448_2136	DNA primase small subunit	2136	1	0.0	98.05						IPR002755 (PFAM); IPR014052 (TIGRFAM); G3DSA:3.90.920.30 (GENE3D); IPR014052 (PANTHER); IPR014052 (CDD); SSF56747 (SUPERFAMILY)	F:GO:0003896; P:GO:0006269	F:DNA primase activity; P:DNA replication, synthesis of RNA primer	[INTERPRO, BLASTED]
N_viridula_DNassembly_nr_335420_1496	etoposide-induced protein 2.4 homolog	1496	1	3.79E-173	88.07						PF07264 (PFAM); IPR009890 (PANTHER)	no GO terms	no GO terms	[INTERPRO, BLASTED]
N_viridula_DNassembly_nr_335444_755	ATP synthase subunit delta, mitochondrial	755	1	2.18847E-94	98.6						IPR036771 (G3DSA:2.60.15.GENE3D); IPR001469 (TIGRFAM); IPR020546 (PFAM); IPR001469 (PANTHER); PTHR13822:SF7 (PANTHER); IPR020546 (PRODOM); IPR001469 (HAMAP); IPR001469 (CDD); IPR036794 (SUPERFAMILY); IPR036771 (SUPERFAMILY)	P:GO:0015986; C:GO:0045261; F:GO:0046933	P:ATP synthesis coupled proton transport; C:proton-transporting ATP synthase complex, catalytic core F(1); F:proton-transporting ATP synthase activity, rotational mechanism	[INTERPRO, BLASTED]
N_viridula_DNassembly_nr_335463_2668	ceramide synthase 6	2668	1	0.0	97.82						IPR006634 (PFAM); IPR001356 (PFAM); IPR016439 (PIRSF); G3DSA:1.10.10.60 (GENE3D); mobidb-lite (MOBIDB_LITE); IPR016439 (PANTHER); PTHR12560:SF8 (PANTHER); IPR006634 (PROSITE_PROFILES); IPR001356 (PROSITE_PROFILES); IPR001356 (CDD); IPR009057 (SUPERFAMILY)	F:GO:0003677; C:GO:0016021	F:DNA binding; C:integral component of membrane	[INTERPRO, BLASTED]
N_viridula_DNassembly_nr_335492_1510	calcyclin-binding protein	1510	1	3.65608E-141	96.41						IPR008978 (G3DSA:2.60.40.GENE3D); IPR015120 (PFAM); IPR007052 (PFAM); PTHR13164:SF3 (PANTHER); PTHR13164 (PANTHER); IPR007052 (PROSITE_PROFILES); IPR007699 (PROSITE_PROFILES); IPR037893 (CDD); IPR008978 (SUPERFAMILY)	F:GO:0015631; F:GO:0031625; F:GO:0044548	F:tubulin binding; F:ubiquitin protein ligase binding; F:S100 protein binding	[INTERPRO, BLASTED]
N_viridula_DNassembly_nr_335419_3093	PREDICTED: neurobeachin	3093	1	0.0	99.76						G3DSA:2.60.120.200 (GENE3D); IPR031570 (PFAM); PF13385 (PFAM); PTHR13743 (PANTHER); PTHR13743:SF64 (PANTHER); IPR016024 (SUPERFAMILY); IPR013320 (SUPERFAMILY)	F:GO:0005488	F:binding	[INTERPRO, BLASTED]
N_viridula_DNassembly_nr_307101_218	PREDICTED: uncharacterized protein LOC106685513	218	1	7.99851E-30	100.0						PTHR22907:SF22 (PANTHER); PTHR22907 (PANTHER); IPR001507 (PROSITE_PROFILES)	no GO terms	no GO terms	[INTERPRO, BLASTED]
N_viridula_DNassembly_nr_334743_2681	protein quiver isoform X2	2681	1	2.21117E-61	95.76						IPR031424 (PFAM)	P:GO:0030431; P:GO:0032222; F:GO:0034235; P:GO:1903818	P:sleep; P:regulation of synaptic transmission, cholinergic; F:GPI anchor binding; P:positive regulation of voltage-gated potassium channel activity	[INTERPRO, BLASTED]
N_viridula_DNassembly_nr_334737_1410	cysteine-rich protein 2-binding protein	1410	1	1.00904E-168	92.11						G3DSA:3.40.630.30 (GENE3D); IPR000182 (PFAM); PTHR20916:SF4 (PANTHER); PTHR20916 (PANTHER); IPR000182 (PROSITE_PROFILES); cd04301 (CDD); IPR016181 (SUPERFAMILY)	no GO terms	no GO terms	[INTERPRO, BLASTED]
N_viridula_DNassembly_nr_334748_1903	PREDICTED: uncharacterized protein LOC106680571	1903	1	0.0	93.9						IPR032084 (PFAM); mobidb-lite (MOBIDB_LITE); mobidb-lite (MOBIDB_LITE); mobidb-lite (MOBIDB_LITE); mobidb-lite (MOBIDB_LITE); mobidb-lite (MOBIDB_LITE); mobidb-lite (MOBIDB_LITE)	no GO terms	no GO terms	[INTERPRO, BLASTED]
N_viridula_DNassembly_nr_334752_2099	leucine-rich repeat neuronal protein 2	2099	1	0.0	99.11						IPR032675 (G3DSA:3.80.10.GENE3D); IPR013783 (G3DSA:2.60.40.GENE3D); IPR001611 (PFAM); IPR001611 (PFAM); IPR032675 (G3DSA:3.80.10.GENE3D); PF13927 (PFAM); mobidb-lite (MOBIDB_LITE); mobidb-lite (MOBIDB_LITE); PTHR24366 (PANTHER); PTHR24366:SF11 (PANTHER); IPR001611 (PROSITE_PROFILES); IPR007110 (PROSITE_PROFILES); IPR001611 (PROSITE_PROFILES); IPR001611 (PROSITE_PROFILES); IPR001611 (PROSITE_PROFI…	F:GO:0005515	F:protein binding	[INTERPRO, BLASTED]
N_viridula_DNassembly_nr_334775_3574	LOW QUALITY PROTEIN: uncharacterized protein LOC106684243	3574	1	7.64677E-163	99.29						IPR001766 (PRINTS); IPR036388 (G3DSA:1.10.10.GENE3D); IPR001766 (PFAM); mobidb-lite (MOBIDB_LITE); mobidb-lite (MOBIDB_LITE); mobidb-lite (MOBIDB_LITE); PTHR11829 (PANTHER); PTHR11829 (PANTHER); PTHR11829:SF233 (PANTHER); PTHR11829:SF233 (PANTHER); IPR001766 (PROSITE_PROFILES); IPR001766 (CDD); IPR036390 (SUPERFAMILY)	F:GO:0003700; P:GO:0006355; F:GO:0043565	F:DNA-binding transcription factor activity; P:regulation of transcription, DNA-templated; F:sequence-specific DNA binding	[INTERPRO, BLASTED]
N_viridula_DNassembly_nr_334788_1313	coiled-coil-helix-coiled-coil-helix domain-containing protein 1	1313	1	1.92577E-66	95.04						G3DSA:1.10.287.1130 (GENE3D); IPR010625 (PFAM); IPR033620 (PANTHER); IPR009069 (SUPERFAMILY)	C:GO:0005761; P:GO:0032543	C:mitochondrial ribosome; P:mitochondrial translation	[INTERPRO, BLASTED]
N_viridula_DNassembly_nr_334703_3726	trafficking protein particle complex subunit 12	3726	1	0.0	98.48						PF14559 (PFAM); IPR011990 (G3DSA:1.25.40.GENE3D); mobidb-lite (MOBIDB_LITE); PTHR21581:SF6 (PANTHER); PTHR21581 (PANTHER); IPR019734 (PROSITE_PROFILES); IPR013026 (PROSITE_PROFILES); IPR019734 (PROSITE_PROFILES); IPR019734 (PROSITE_PROFILES); IPR011990 (SUPERFAMILY)	F:GO:0005515	F:protein binding	[INTERPRO, BLASTED]
N_viridula_DNassembly_nr_334771_6265	GTP-binding protein 2 isoform X2	6265	1	0.0	97.81						IPR000795 (PFAM); G3DSA:3.40.50.300 (GENE3D); G3DSA:2.40.30.10 (GENE3D); PTHR43721:SF3 (PANTHER); PTHR43721 (PANTHER); IPR000795 (PROSITE_PROFILES); IPR035531 (CDD); cd03694 (CDD); cd03708 (CDD); IPR009001 (SUPERFAMILY); IPR027417 (SUPERFAMILY); IPR009000 (SUPERFAMILY)	F:GO:0003924; F:GO:0005525	F:GTPase activity; F:GTP binding	[INTERPRO, BLASTED]
N_viridula_DNassembly_nr_334733_2457	probable nuclear hormone receptor HR3	2457	1	0.0	99.07						IPR001728 (PRINTS); IPR001723 (PRINTS); IPR000536 (PFAM); G3DSA:1.10.565.10 (GENE3D); PTHR24082 (PANTHER); PTHR24082:SF324 (PANTHER); IPR000536 (PROSITE_PROFILES); IPR035500 (SUPERFAMILY)	F:GO:0003677; F:GO:0003707; F:GO:0004887; C:GO:0005634; P:GO:0006355	F:DNA binding; F:steroid hormone receptor activity; F:thyroid hormone receptor activity; C:nucleus; P:regulation of transcription, DNA-templated	[INTERPRO, BLASTED]
N_viridula_DNassembly_nr_334751_3738	E3 ubiquitin-protein ligase MYLIP isoform X1	3738	1	0.0	88.12						IPR018979 (PFAM); G3DSA:3.10.20.90 (GENE3D); IPR011993 (G3DSA:2.30.29.GENE3D); PTHR23280 (PANTHER); PTHR23280:SF13 (PANTHER); IPR000299 (PROSITE_PROFILES); IPR029071 (SUPERFAMILY); SSF50729 (SUPERFAMILY)	C:GO:0005856	C:cytoskeleton	[INTERPRO, BLASTED]
N_viridula_DNassembly_nr_334714_2724	tyrosine-protein phosphatase 99A	2724	1	0.0	99.46						IPR000242 (PRINTS); IPR000242 (PFAM); IPR029021 (G3DSA:3.90.190.GENE3D); IPR029021 (G3DSA:3.90.190.GENE3D); PTHR19134 (PANTHER); PTHR19134:SF447 (PANTHER); IPR000242 (PROSITE_PROFILES); IPR000242 (PROSITE_PROFILES); IPR000387 (PROSITE_PROFILES); cd00047 (CDD); IPR029021 (SUPERFAMILY); IPR029021 (SUPERFAMILY)	F:GO:0004725; P:GO:0006470; P:GO:0016311; F:GO:0016791	F:protein tyrosine phosphatase activity; P:protein dephosphorylation; P:dephosphorylation; F:phosphatase activity	[INTERPRO, BLASTED]
N_viridula_DNassembly_nr_319638_578	RNA-binding protein Rsf1-like	578	1	1.64375E-38	100.0						IPR012677 (G3DSA:3.30.70.GENE3D); IPR000504 (PFAM); mobidb-lite (MOBIDB_LITE); PTHR23147:SF18 (PANTHER); PTHR23147 (PANTHER); IPR000504 (PROSITE_PROFILES); cd12373 (CDD); IPR035979 (SUPERFAMILY)	F:GO:0003676	F:nucleic acid binding	[INTERPRO, BLASTED]
N_viridula_DNassembly_nr_346646_3377	PREDICTED: uncharacterized protein LOC106692901 isoform X1	3377	1	2.71738E-122	97.34						mobidb-lite (MOBIDB_LITE); PTHR41155 (PANTHER)	no GO terms	no GO terms	[INTERPRO, BLASTED]
N_viridula_DNassembly_nr_346692_1209	pre-rRNA-processing protein TSR1 homolog	1209	1	0.0	99.41						IPR007034 (PFAM); mobidb-lite (MOBIDB_LITE); PTHR12858:SF1 (PANTHER); PTHR12858 (PANTHER)	no GO terms	no GO terms	[INTERPRO, BLASTED]
N_viridula_DNassembly_nr_346605_4991	bifunctional heparan sulfate N-deacetylase/N-sulfotransferase-like	4991	1	0.0	99.3						IPR021930 (PFAM); IPR000863 (PFAM); G3DSA:3.40.50.300 (GENE3D); PTHR10605:SF36 (PANTHER); IPR037359 (PANTHER); IPR027417 (SUPERFAMILY)	F:GO:0008146; F:GO:0015016; F:GO:0016787	F:sulfotransferase activity; F:[heparan sulfate]-glucosamine N-sulfotransferase activity; F:hydrolase activity	[INTERPRO, BLASTED]
N_viridula_DNassembly_nr_346682_4773	coiled-coil and C2 domain-containing protein 2A	4773	1	0.0	97.4						IPR000008 (PFAM); IPR035892 (G3DSA:2.60.40.GENE3D); IPR028928 (PFAM); mobidb-lite (MOBIDB_LITE); mobidb-lite (MOBIDB_LITE); mobidb-lite (MOBIDB_LITE); mobidb-lite (MOBIDB_LITE); PTHR20837 (PANTHER); PTHR20837:SF0 (PANTHER); PTHR20837:SF0 (PANTHER); PTHR20837 (PANTHER); SSF49562 (SUPERFAMILY)	no GO terms	no GO terms	[INTERPRO, BLASTED]
N_viridula_DNassembly_nr_346650_4090	alanine--glyoxylate aminotransferase 2, mitochondrial isoform X3	4090	1	0.0	96.38						IPR015422 (G3DSA:3.90.1150.GENE3D); IPR005814 (PFAM); IPR015421 (G3DSA:3.40.640.GENE3D); IPR005814 (PIRSF); PTHR11986:SF58 (PANTHER); PTHR11986 (PANTHER); IPR005814 (CDD); IPR015424 (SUPERFAMILY)	F:GO:0003824; F:GO:0008483; F:GO:0030170	F:catalytic activity; F:transaminase activity; F:pyridoxal phosphate binding	[INTERPRO, BLASTED]
N_viridula_DNassembly_nr_346608_5316	probable phospholipid-transporting ATPase VD	5316	1	0.0	98.76						PR00119 (PRINTS); IPR023299 (G3DSA:3.40.1110.GENE3D); IPR023214 (G3DSA:3.40.50.GENE3D); IPR001757 (TIGRFAM); IPR032630 (PFAM); PF13246 (PFAM); IPR006539 (TIGRFAM); mobidb-lite (MOBIDB_LITE); PTHR24092:SF91 (PANTHER); IPR006539 (PANTHER); cd02073 (CDD); IPR008250 (SUPERFAMILY); IPR023298 (SUPERFAMILY); IPR023299 (SUPERFAMILY); IPR036412 (SUPERFAMILY)	F:GO:0000166; F:GO:0000287; F:GO:0004012; F:GO:0005524; P:GO:0015914; C:GO:0016021	F:nucleotide binding; F:magnesium ion binding; F:phospholipid-translocating ATPase activity; F:ATP binding; P:phospholipid transport; C:integral component of membrane	[INTERPRO, BLASTED]
N_viridula_DNassembly_nr_346618_7214	MICOS complex subunit Mic60-like isoform X2	7214	1	0.0	95.44						mobidb-lite (MOBIDB_LITE); mobidb-lite (MOBIDB_LITE); mobidb-lite (MOBIDB_LITE); mobidb-lite (MOBIDB_LITE); mobidb-lite (MOBIDB_LITE); mobidb-lite (MOBIDB_LITE)	no GO terms	no GO terms	[INTERPRO, BLASTED]
N_viridula_DNassembly_nr_346685_3777	zinc finger protein basonuclin-2-like	3777	1	0.0	97.69						G3DSA:3.30.160.60 (GENE3D); mobidb-lite (MOBIDB_LITE); mobidb-lite (MOBIDB_LITE); mobidb-lite (MOBIDB_LITE); mobidb-lite (MOBIDB_LITE); mobidb-lite (MOBIDB_LITE); mobidb-lite (MOBIDB_LITE); mobidb-lite (MOBIDB_LITE); mobidb-lite (MOBIDB_LITE); PTHR15021 (PANTHER); PTHR15021:SF0 (PANTHER); PTHR15021:SF0 (PANTHER); PTHR15021 (PANTHER); IPR013087 (PROSITE_PROFILES); IPR013087 (PROSITE_PROFILES); IPR…	F:GO:0003676	F:nucleic acid binding	[INTERPRO, BLASTED]
N_viridula_DNassembly_nr_346612_4764	probable ATP-dependent RNA helicase DHX34	4764	1	0.0	95.02						IPR001650 (PFAM); G3DSA:3.40.50.300 (GENE3D); IPR011709 (PFAM); IPR007502 (PFAM); G3DSA:1.20.120.1080 (GENE3D); G3DSA:3.40.50.300 (GENE3D); PTHR18934 (PANTHER); PTHR18934:SF148 (PANTHER); IPR001650 (PROSITE_PROFILES); IPR014001 (PROSITE_PROFILES); cd00046 (CDD); IPR001650 (CDD); IPR027417 (SUPERFAMILY); IPR027417 (SUPERFAMILY)	F:GO:0004386	F:helicase activity	[INTERPRO, BLASTED]
N_viridula_DNassembly_nr_346647_5192	zinc finger protein castor homolog 1-like	5192	1	0.0	98.05						mobidb-lite (MOBIDB_LITE); mobidb-lite (MOBIDB_LITE); mobidb-lite (MOBIDB_LITE); mobidb-lite (MOBIDB_LITE); mobidb-lite (MOBIDB_LITE); mobidb-lite (MOBIDB_LITE); PTHR12451 (PANTHER); IPR013087 (PROSITE_PROFILES); IPR013087 (PROSITE_PROFILES); IPR013087 (PROSITE_PROFILES); IPR013087 (PROSITE_PROFILES); IPR013087 (PROSITE_PROFILES)	F:GO:0003676	F:nucleic acid binding	[INTERPRO, BLASTED]
N_viridula_DNassembly_nr_346633_1836	elongation factor Tu GTP-binding domain-containing protein 1	1836	1	0.0	96.25						PF14492 (PFAM); G3DSA:3.90.1430.10 (GENE3D); G3DSA:3.30.70.870 (GENE3D); IPR004161 (PFAM); PTHR42908:SF3 (PANTHER); PTHR42908 (PANTHER); cd16268 (CDD); cd16261 (CDD); IPR027417 (SUPERFAMILY); IPR035647 (SUPERFAMILY); IPR009000 (SUPERFAMILY)	F:GO:0005525	F:GTP binding	[INTERPRO, BLASTED]
N_viridula_DNassembly_nr_346689_2491	homeobox protein Mohawk isoform X2	2491	1	1.82567E-136	99.53						IPR008422 (PFAM); G3DSA:1.10.10.60 (GENE3D); mobidb-lite (MOBIDB_LITE); PTHR11211 (PANTHER); PTHR11211:SF3 (PANTHER); IPR001356 (PROSITE_PROFILES); IPR001356 (CDD); IPR009057 (SUPERFAMILY)	F:GO:0003677; P:GO:0006355	F:DNA binding; P:regulation of transcription, DNA-templated	[INTERPRO, BLASTED]
N_viridula_DNassembly_nr_346610_3303	succinate dehydrogenase [ubiquinone] flavoprotein subunit, mitochondrial-like	3303	1	0.0	97.12						IPR014006 (TIGRFAM); IPR036188 (G3DSA:3.50.50.GENE3D); IPR011281 (TIGRFAM); IPR003953 (PFAM); IPR015939 (PFAM); G3DSA:1.20.58.100 (GENE3D); PIRSF000171 (PIRSF); IPR027477 (G3DSA:3.90.700.GENE3D); G3DSA:4.10.80.40 (GENE3D); PTHR11632:SF51 (PANTHER); PTHR11632 (PANTHER); IPR027477 (SUPERFAMILY); IPR037099 (SUPERFAMILY); IPR036188 (SUPERFAMILY)	P:GO:0006099; F:GO:0016491; F:GO:0016627; P:GO:0022900; F:GO:0050660; P:GO:0055114	P:tricarboxylic acid cycle; F:oxidoreductase activity; F:oxidoreductase activity, acting on the CH-CH group of donors; P:electron transport chain; F:flavin adenine dinucleotide binding; P:oxidation-reduction process	[INTERPRO, BLASTED]
N_viridula_DNassembly_nr_346687_4075	1,4-alpha-glucan-branching enzyme	4075	1	0.0	98.7						IPR006048 (PFAM); G3DSA:3.20.20.80 (GENE3D); IPR013780 (G3DSA:2.60.40.GENE3D); IPR013783 (G3DSA:2.60.40.GENE3D); IPR037439 (PIRSF); IPR004193 (PFAM); IPR006047 (PFAM); IPR037439 (PANTHER); cd11321 (CDD); cd02854 (CDD); IPR014756 (SUPERFAMILY); IPR017853 (SUPERFAMILY); SSF51011 (SUPERFAMILY)	F:GO:0003824; F:GO:0003844; F:GO:0004553; P:GO:0005975; P:GO:0005978; F:GO:0043169	F:catalytic activity; F:1,4-alpha-glucan branching enzyme activity; F:hydrolase activity, hydrolyzing O-glycosyl compounds; P:carbohydrate metabolic process; P:glycogen biosynthetic process; F:cation binding	[INTERPRO, BLASTED]
N_viridula_DNassembly_nr_346655_3038	ATP-binding cassette sub-family C member Sur	3038	1	0.0	98.9						IPR036640 (G3DSA:1.20.1560.GENE3D); G3DSA:3.40.50.300 (GENE3D); IPR011527 (PFAM); G3DSA:3.40.50.300 (GENE3D); IPR003439 (PFAM); mobidb-lite (MOBIDB_LITE); PTHR24223:SF341 (PANTHER); PTHR24223 (PANTHER); IPR011527 (PROSITE_PROFILES); IPR003439 (PROSITE_PROFILES); IPR003439 (PROSITE_PROFILES); cd03244 (CDD); cd03250 (CDD); IPR027417 (SUPERFAMILY); IPR027417 (SUPERFAMILY); IPR036640 (SUPERFAMILY)	F:GO:0005524; C:GO:0016021; F:GO:0016887; F:GO:0042626; P:GO:0055085	F:ATP binding; C:integral component of membrane; F:ATPase activity; F:ATPase activity, coupled to transmembrane movement of substances; P:transmembrane transport	[INTERPRO, BLASTED]
N_viridula_DNassembly_nr_346674_4985	dyslexia-associated protein KIAA0319-like protein isoform X1	4985	1	0.0	97.79						IPR013783 (G3DSA:2.60.40.GENE3D); IPR013783 (G3DSA:2.60.40.GENE3D); mobidb-lite (MOBIDB_LITE); PTHR10083 (PANTHER); PTHR10083:SF217 (PANTHER); PTHR10083:SF217 (PANTHER); PTHR10083 (PANTHER); IPR000742 (PROSITE_PROFILES); IPR000601 (PROSITE_PROFILES); cd00146 (CDD); cd00146 (CDD); cd00146 (CDD); IPR035986 (SUPERFAMILY); IPR035986 (SUPERFAMILY); IPR035986 (SUPERFAMILY); IPR035986 (SUPERFAMILY)	no GO terms	no GO terms	[INTERPRO, BLASTED]
N_viridula_DNassembly_nr_346631_2301	PREDICTED: testican-3	2301	1	0.0	98.8						IPR000716 (PFAM); IPR002350 (PFAM); G3DSA:1.10.238.10 (GENE3D); IPR019577 (PFAM); IPR036857 (G3DSA:4.10.800.GENE3D); mobidb-lite (MOBIDB_LITE); mobidb-lite (MOBIDB_LITE); PTHR44488 (PANTHER); PTHR44488:SF2 (PANTHER); IPR000716 (PROSITE_PROFILES); IPR002350 (PROSITE_PROFILES); IPR000716 (CDD); cd00104 (CDD); IPR011992 (SUPERFAMILY); IPR036058 (SUPERFAMILY); IPR036857 (SUPERFAMILY)	F:GO:0005509; F:GO:0005515; P:GO:0007165	F:calcium ion binding; F:protein binding; P:signal transduction	[INTERPRO, BLASTED]
N_viridula_DNassembly_nr_346616_3679	coiled-coil domain-containing protein 93 isoform X1	3679	1	0.0	97.29						IPR019159 (PFAM); PTHR16441:SF0 (PANTHER); PTHR16441 (PANTHER)	no GO terms	no GO terms	[INTERPRO, BLASTED]
N_viridula_DNassembly_nr_346642_5399	UDP-glucose 6-dehydrogenase	5399	1	0.0	97.69						IPR017476 (TIGRFAM); IPR001732 (PFAM); G3DSA:1.20.5.100 (GENE3D); IPR028356 (PIRSF); IPR014026 (PFAM); G3DSA:3.40.50.720 (GENE3D); G3DSA:3.40.50.720 (GENE3D); IPR014027 (PFAM); IPR017476 (PIRSF); PTHR11374:SF3 (PANTHER); PTHR11374 (PANTHER); IPR036220 (SUPERFAMILY); IPR036291 (SUPERFAMILY); IPR008927 (SUPERFAMILY)	F:GO:0003979; F:GO:0016616; F:GO:0051287; P:GO:0055114	F:UDP-glucose 6-dehydrogenase activity; F:oxidoreductase activity, acting on the CH-OH group of donors, NAD or NADP as acceptor; F:NAD binding; P:oxidation-reduction process	[INTERPRO, BLASTED]
N_viridula_DNassembly_nr_347567_730	40S ribosomal protein S7	730	1	1.87905E-134	99.48	3	F:GO:0003735; C:GO:0005840; P:GO:0006412	F:structural constituent of ribosome; C:ribosome; P:translation			IPR000554 (PFAM); PTHR11278:SF0 (PANTHER); IPR000554 (PANTHER)	F:GO:0003735; C:GO:0005622; C:GO:0005840; P:GO:0006412	F:structural constituent of ribosome; C:intracellular; C:ribosome; P:translation	[INTERPRO, BLASTED, MAPPED, ANNOTATED]
N_viridula_DNassembly_nr_347512_606	40S ribosomal protein S5	606	1	2.6136E-145	99.01	4	F:GO:0003723; F:GO:0003735; P:GO:0006412; C:GO:0015935	F:RNA binding; F:structural constituent of ribosome; P:translation; C:small ribosomal subunit			IPR036823 (G3DSA:1.10.455.GENE3D); IPR023798 (PFAM); IPR005716 (TIGRFAM); IPR000235 (PIRSF); PTHR11205:SF31 (PANTHER); IPR000235 (PANTHER); IPR005716 (CDD); IPR036823 (SUPERFAMILY)	F:GO:0003735; P:GO:0006412; C:GO:0015935	F:structural constituent of ribosome; P:translation; C:small ribosomal subunit	[INTERPRO, BLASTED, MAPPED, ANNOTATED]
N_viridula_DNassembly_nr_347533_375	Os11g0145400, partial	375	1	9.82136E-51	97.59						IPR000626 (PFAM); G3DSA:3.10.20.90 (GENE3D); PTHR13042:SF4 (PANTHER); PTHR13042 (PANTHER); IPR000626 (PROSITE_PROFILES); cd01791 (CDD); IPR029071 (SUPERFAMILY)	F:GO:0005515	F:protein binding	[INTERPRO, BLASTED]
N_viridula_DNassembly_nr_338535_1517	PREDICTED: intersectin-1	1517	1	0.0	97.73						IPR001452 (PFAM); G3DSA:2.30.30.40 (GENE3D); G3DSA:2.30.30.40 (GENE3D); mobidb-lite (MOBIDB_LITE); IPR001452 (PROSITE_PROFILES); IPR001452 (PROSITE_PROFILES); cd00174 (CDD); cd00174 (CDD); IPR036028 (SUPERFAMILY); IPR036028 (SUPERFAMILY)	F:GO:0005515	F:protein binding	[INTERPRO, BLASTED]
N_viridula_DNassembly_nr_338508_2890	7SK snRNA methylphosphate capping enzyme-like	2890	1	0.0	76.74						PF13649 (PFAM); IPR010675 (PFAM); G3DSA:3.40.50.150 (GENE3D); mobidb-lite (MOBIDB_LITE); mobidb-lite (MOBIDB_LITE); mobidb-lite (MOBIDB_LITE); mobidb-lite (MOBIDB_LITE); mobidb-lite (MOBIDB_LITE); PTHR12315:SF0 (PANTHER); PTHR12315 (PANTHER); IPR024160 (PROSITE_PROFILES); cd02440 (CDD); IPR029063 (SUPERFAMILY)	F:GO:0008168	F:methyltransferase activity	[INTERPRO, BLASTED]
N_viridula_DNassembly_nr_338523_5000	cysteine/serine-rich nuclear protein 3	5000	1	0.0	91.45						IPR023260 (PRINTS); IPR031972 (PFAM); mobidb-lite (MOBIDB_LITE); mobidb-lite (MOBIDB_LITE); mobidb-lite (MOBIDB_LITE)	no GO terms	no GO terms	[INTERPRO, BLASTED]
N_viridula_DNassembly_nr_338566_1545	PREDICTED: uncharacterized protein C20orf24 homolog	1545	1	5.05171E-51	98.44						IPR029008 (PFAM); IPR010742 (PANTHER)	no GO terms	no GO terms	[INTERPRO, BLASTED]
N_viridula_DNassembly_nr_338519_1291	casein kinase II subunit beta isoform X1	1291	1	2.72391E-143	97.75						IPR000704 (PRINTS); IPR000704 (PFAM); IPR016149 (G3DSA:1.10.1820.GENE3D); G3DSA:2.20.25.20 (GENE3D); PTHR11740:SF0 (PANTHER); IPR000704 (PANTHER); IPR035991 (SUPERFAMILY)	C:GO:0005956; F:GO:0019887	C:protein kinase CK2 complex; F:protein kinase regulator activity	[INTERPRO, BLASTED]
N_viridula_DNassembly_nr_338588_2790	60 kDa heat shock protein, mitochondrial	2790	1	0.0	99.28						IPR001844 (PRINTS); IPR027409 (G3DSA:3.50.7.GENE3D); IPR027410 (G3DSA:3.30.260.GENE3D); IPR001844 (TIGRFAM); IPR027413 (G3DSA:1.10.560.GENE3D); IPR002423 (PFAM); PTHR11353 (PANTHER); PTHR11353:SF64 (PANTHER); IPR001844 (HAMAP); IPR001844 (CDD); IPR027410 (SUPERFAMILY); IPR027413 (SUPERFAMILY); IPR027409 (SUPERFAMILY)	F:GO:0005524; C:GO:0005737; P:GO:0042026	F:ATP binding; C:cytoplasm; P:protein refolding	[INTERPRO, BLASTED]
N_viridula_DNassembly_nr_338528_1973	MFS-type transporter SLC18B1 isoform X1	1973	1	0.0	98.43						IPR011701 (PFAM); G3DSA:1.20.1250.20 (GENE3D); mobidb-lite (MOBIDB_LITE); PTHR23506 (PANTHER); PTHR23506:SF26 (PANTHER); IPR020846 (PROSITE_PROFILES); IPR020846 (CDD); IPR036259 (SUPERFAMILY)	C:GO:0016021; P:GO:0055085	C:integral component of membrane; P:transmembrane transport	[INTERPRO, BLASTED]
N_viridula_DNassembly_nr_338567_2093	polypeptide N-acetylgalactosaminyltransferase 3-like	2093	1	0.0	99.39						IPR000772 (PFAM); IPR029044 (G3DSA:3.90.550.GENE3D); G3DSA:2.80.10.50 (GENE3D); IPR027791 (PFAM); PTHR11675:SF11 (PANTHER); PTHR11675 (PANTHER); PTHR11675 (PANTHER); PTHR11675:SF11 (PANTHER); IPR000772 (PROSITE_PROFILES); IPR000772 (CDD); IPR035992 (SUPERFAMILY); IPR029044 (SUPERFAMILY)	no GO terms	no GO terms	[INTERPRO, BLASTED]
N_viridula_DNassembly_nr_338520_2345	tropomyosin-1 isoform X2	2345	1	1.03919E-164	99.3						IPR000533 (PRINTS); IPR000533 (PFAM); G3DSA:1.20.5.340 (GENE3D); G3DSA:1.20.5.340 (GENE3D); mobidb-lite (MOBIDB_LITE); PTHR19269:SF53 (PANTHER); PTHR19269 (PANTHER); SSF57997 (SUPERFAMILY)	no GO terms	no GO terms	[INTERPRO, BLASTED]
N_viridula_DNassembly_nr_338506_4731	inward rectifier potassium channel 2-like isoform X1	4731	1	0.0	97.68						IPR016449 (PRINTS); IPR016449 (PFAM); IPR013518 (G3DSA:2.60.40.GENE3D); IPR016449 (PIRSF); G3DSA:1.10.287.70 (GENE3D); mobidb-lite (MOBIDB_LITE); IPR016449 (PANTHER); PTHR11767:SF93 (PANTHER); SSF81324 (SUPERFAMILY); IPR014756 (SUPERFAMILY)	F:GO:0005242; P:GO:0006813; C:GO:0016021	F:inward rectifier potassium channel activity; P:potassium ion transport; C:integral component of membrane	[INTERPRO, BLASTED]
N_viridula_DNassembly_nr_339660_2316	ecdysone receptor isoform A	2316	1	0.0	100.0	7	F:GO:0004884; C:GO:0005634; P:GO:0006355; F:GO:0008270; P:GO:0035076; F:GO:0035100; F:GO:0043565	F:ecdysteroid hormone receptor activity; C:nucleus; P:regulation of transcription, DNA-templated; F:zinc ion binding; P:ecdysone receptor-mediated signaling pathway; F:ecdysone binding; F:sequence-specific DNA binding			IPR001628 (PRINTS); IPR001723 (PRINTS); IPR003069 (PRINTS); IPR013088 (G3DSA:3.30.50.GENE3D); IPR000536 (PFAM); IPR001628 (PFAM); G3DSA:1.10.565.10 (GENE3D); mobidb-lite (MOBIDB_LITE); PTHR24082:SF331 (PANTHER); PTHR24082 (PANTHER); IPR000536 (PROSITE_PROFILES); IPR001628 (PROSITE_PROFILES); cd07161 (CDD); cd06938 (CDD); IPR035500 (SUPERFAMILY); SSF57716 (SUPERFAMILY)	F:GO:0003677; F:GO:0003700; F:GO:0003707; F:GO:0004884; C:GO:0005634; P:GO:0006355; F:GO:0008270; P:GO:0035076; F:GO:0035100; F:GO:0043565	F:DNA binding; F:DNA-binding transcription factor activity; F:steroid hormone receptor activity; F:ecdysteroid hormone receptor activity; C:nucleus; P:regulation of transcription, DNA-templated; F:zinc ion binding; P:ecdysone receptor-mediated signaling pathway; F:ecdysone binding; F:sequence-specific DNA binding	[INTERPRO, BLASTED, MAPPED, ANNOTATED]
N_viridula_DNassembly_nr_339685_3332	AP-2 complex subunit alpha	3332	1	0.0	99.36						IPR017104 (PIRSF); IPR011989 (G3DSA:1.25.10.GENE3D); IPR002553 (PFAM); IPR003164 (PFAM); G3DSA:2.60.40.1230 (GENE3D); IPR008152 (PFAM); IPR012295 (G3DSA:3.30.310.GENE3D); mobidb-lite (MOBIDB_LITE); PTHR22780:SF19 (PANTHER); PTHR22780 (PANTHER); IPR009028 (SUPERFAMILY); IPR013041 (SUPERFAMILY); IPR016024 (SUPERFAMILY)	F:GO:0005488; P:GO:0006886; P:GO:0015031; C:GO:0016020; P:GO:0016192; C:GO:0030117; C:GO:0030131; F:GO:0035615; P:GO:0072583	F:binding; P:intracellular protein transport; P:protein transport; C:membrane; P:vesicle-mediated transport; C:membrane coat; C:clathrin adaptor complex; F:clathrin adaptor activity; P:clathrin-dependent endocytosis	[INTERPRO, BLASTED]
N_viridula_DNassembly_nr_339657_3993	syntaxin-6 isoform X2	3993	1	7.37272E-104	100.0						G3DSA:1.20.5.110 (GENE3D); IPR000727 (PFAM); mobidb-lite (MOBIDB_LITE); PTHR19957:SF104 (PANTHER); PTHR19957 (PANTHER); IPR000727 (PROSITE_PROFILES); cd15851 (CDD); SSF58038 (SUPERFAMILY)	no GO terms	no GO terms	[INTERPRO, BLASTED]
N_viridula_DNassembly_nr_339623_1512	methyltransferase-like protein 6	1512	1	7.58255E-141	95.92						G3DSA:3.40.50.150 (GENE3D); IPR026113 (PIRSF); PF13489 (PFAM); PTHR22809:SF1 (PANTHER); IPR026113 (PANTHER); cd02440 (CDD); IPR029063 (SUPERFAMILY)	no GO terms	no GO terms	[INTERPRO, BLASTED]
N_viridula_DNassembly_nr_339699_3744	DDB1- and CUL4-associated factor 6	3744	1	0.0	98.7						IPR001680 (PFAM); IPR015943 (G3DSA:2.130.10.GENE3D); IPR015943 (G3DSA:2.130.10.GENE3D); mobidb-lite (MOBIDB_LITE); mobidb-lite (MOBIDB_LITE); mobidb-lite (MOBIDB_LITE); PTHR15574:SF39 (PANTHER); PTHR15574 (PANTHER); IPR017986 (PROSITE_PROFILES); IPR017986 (PROSITE_PROFILES); IPR036322 (SUPERFAMILY)	F:GO:0005515	F:protein binding	[INTERPRO, BLASTED]
N_viridula_DNassembly_nr_339661_2615	putative deoxyribonuclease TATDN1	2615	1	0.0	95.33						IPR001130 (PIRSF); G3DSA:3.20.20.140 (GENE3D); IPR001130 (PFAM); IPR001130 (PANTHER); PTHR10060:SF15 (PANTHER); IPR001130 (CDD); IPR032466 (SUPERFAMILY)	F:GO:0016788	F:hydrolase activity, acting on ester bonds	[INTERPRO, BLASTED]
N_viridula_DNassembly_nr_339692_1585	suppressor of lurcher protein 1-like	1585	1	0.0	96.77						IPR035914 (G3DSA:2.60.120.GENE3D); IPR000859 (PFAM); IPR035914 (G3DSA:2.60.120.GENE3D); PTHR44131 (PANTHER); IPR000859 (PROSITE_PROFILES); IPR000859 (CDD); IPR035914 (SUPERFAMILY); IPR035914 (SUPERFAMILY)	no GO terms	no GO terms	[INTERPRO, BLASTED]
N_viridula_DNassembly_nr_339698_2359	rac GTPase-activating protein 1-like isoform X1	2359	1	0.0	97.71						IPR000198 (PFAM); G3DSA:3.30.60.20 (GENE3D); IPR002219 (PFAM); IPR008936 (G3DSA:1.10.555.GENE3D); mobidb-lite (MOBIDB_LITE); PTHR23176 (PANTHER); PTHR23176:SF57 (PANTHER); IPR002219 (PROSITE_PROFILES); IPR000198 (PROSITE_PROFILES); cd04382 (CDD); IPR002219 (CDD); IPR008936 (SUPERFAMILY); SSF57889 (SUPERFAMILY)	P:GO:0007165; P:GO:0035556	P:signal transduction; P:intracellular signal transduction	[INTERPRO, BLASTED]
N_viridula_DNassembly_nr_339654_2288	actin-related protein 2 isoform X2	2288	1	0.0	100.0						IPR004000 (PRINTS); G3DSA:3.30.420.40 (GENE3D); G3DSA:3.90.640.10 (GENE3D); IPR004000 (PFAM); G3DSA:3.30.420.40 (GENE3D); IPR027306 (PTHR11937:PANTHER); IPR004000 (PANTHER); cd00012 (CDD); SSF53067 (SUPERFAMILY); SSF53067 (SUPERFAMILY)	F:GO:0005524; C:GO:0005856; C:GO:0005885; P:GO:0007015; P:GO:0034314	F:ATP binding; C:cytoskeleton; C:Arp2/3 protein complex; P:actin filament organization; P:Arp2/3 complex-mediated actin nucleation	[INTERPRO, BLASTED]
N_viridula_DNassembly_nr_339679_2862	phosphoglucomutase-2	2862	1	0.0	95.91						G3DSA:3.40.120.10 (GENE3D); IPR005846 (PFAM); IPR005843 (PFAM); G3DSA:3.40.120.10 (GENE3D); IPR005845 (PFAM); PTHR22573 (PANTHER); PTHR22573:SF42 (PANTHER); IPR016055 (SUPERFAMILY); IPR016055 (SUPERFAMILY); IPR036900 (SUPERFAMILY)	P:GO:0005975; F:GO:0016868; P:GO:0071704	P:carbohydrate metabolic process; F:intramolecular transferase activity, phosphotransferases; P:organic substance metabolic process	[INTERPRO, BLASTED]
N_viridula_DNassembly_nr_339680_1975	uncharacterized protein LOC106685082	1975	1	2.30372E-73	96.67						PTHR33562 (PANTHER); PTHR33562:SF3 (PANTHER); SSF57302 (SUPERFAMILY)	no GO terms	no GO terms	[INTERPRO, BLASTED]
N_viridula_DNassembly_nr_339690_3187	protein Skeletor, isoforms B/C	3187	1	0.0	98.65						IPR005018 (PFAM); IPR019545 (PFAM); PTHR24036 (PANTHER); PTHR24036:SF13 (PANTHER); IPR019545 (PROSITE_PROFILES); IPR005018 (PROSITE_PROFILES); IPR019545 (PROSITE_PROFILES); cd09631 (CDD)	no GO terms	no GO terms	[INTERPRO, BLASTED]
N_viridula_DNassembly_nr_339687_3729	rab proteins geranylgeranyltransferase component A 1	3729	1	0.0	98.75						IPR018203 (PRINTS); IPR017230 (PRINTS); IPR036188 (G3DSA:3.50.50.GENE3D); G3DSA:3.30.519.10 (GENE3D); IPR018203 (PFAM); G3DSA:1.10.405.10 (GENE3D); IPR001738 (PIRSF); mobidb-lite (MOBIDB_LITE); IPR018203 (PANTHER); PTHR11787:SF4 (PANTHER); IPR036188 (SUPERFAMILY); SSF54373 (SUPERFAMILY)	F:GO:0005092; C:GO:0005968; P:GO:0006886; P:GO:0007264; P:GO:0018344	F:GDP-dissociation inhibitor activity; C:Rab-protein geranylgeranyltransferase complex; P:intracellular protein transport; P:small GTPase mediated signal transduction; P:protein geranylgeranylation	[INTERPRO, BLASTED]
N_viridula_DNassembly_nr_339664_2493	anamorsin homolog	2493	1	8.61072E-90	89.39						G3DSA:3.40.50.150 (GENE3D); IPR007785 (PANTHER); cd02440 (CDD); IPR029063 (SUPERFAMILY)	C:GO:0005737; P:GO:0016226; F:GO:0051536	C:cytoplasm; P:iron-sulfur cluster assembly; F:iron-sulfur cluster binding	[INTERPRO, BLASTED]
N_viridula_DNassembly_nr_339674_1499	ubiquinol-cytochrome-c reductase complex assembly factor 1 isoform X1	1499	1	6.78837E-150	92.24						IPR021150 (PFAM); PTHR12184:SF1 (PANTHER); IPR007129 (PANTHER)	no GO terms	no GO terms	[INTERPRO, BLASTED]
N_viridula_DNassembly_nr_339621_2081	yemanuclein	2081	1	1.33917E-104	96.28						IPR014840 (PFAM); mobidb-lite (MOBIDB_LITE); mobidb-lite (MOBIDB_LITE); mobidb-lite (MOBIDB_LITE); PTHR21669:SF15 (PANTHER); PTHR21669 (PANTHER)	no GO terms	no GO terms	[INTERPRO, BLASTED]
N_viridula_DNassembly_nr_339631_1700	probable ATP-dependent RNA helicase DDX47	1700	1	0.0	96.27						G3DSA:3.40.50.300 (GENE3D); IPR011545 (PFAM); IPR001650 (PFAM); G3DSA:3.40.50.300 (GENE3D); mobidb-lite (MOBIDB_LITE); mobidb-lite (MOBIDB_LITE); PTHR24031:SF78 (PANTHER); PTHR24031 (PANTHER); IPR001650 (PROSITE_PROFILES); IPR014001 (PROSITE_PROFILES); IPR014014 (PROSITE_PROFILES); IPR001650 (CDD); cd00268 (CDD); IPR027417 (SUPERFAMILY)	F:GO:0003676; F:GO:0005524	F:nucleic acid binding; F:ATP binding	[INTERPRO, BLASTED]
N_viridula_DNassembly_nr_339649_3052	leucine zipper transcription factor-like protein 1	3052	1	2.63506E-52	97.73						IPR026157 (PFAM)	no GO terms	no GO terms	[INTERPRO, BLASTED]
N_viridula_DNassembly_nr_345092_4339	nuclear receptor coactivator 1 isoform X3	4339	1	0.0	90.91						PF14598 (PFAM); IPR036638 (G3DSA:4.10.280.GENE3D); G3DSA:3.30.450.20 (GENE3D); G3DSA:3.30.450.20 (GENE3D); mobidb-lite (MOBIDB_LITE); mobidb-lite (MOBIDB_LITE); mobidb-lite (MOBIDB_LITE); mobidb-lite (MOBIDB_LITE); mobidb-lite (MOBIDB_LITE); mobidb-lite (MOBIDB_LITE); mobidb-lite (MOBIDB_LITE); mobidb-lite (MOBIDB_LITE); mobidb-lite (MOBIDB_LITE); mobidb-lite (MOBIDB_LITE); mobidb-lite (MOBIDB_LI…	C:GO:0005634; P:GO:0006355; F:GO:0030374; F:GO:0046983	C:nucleus; P:regulation of transcription, DNA-templated; F:ligand-dependent nuclear receptor transcription coactivator activity; F:protein dimerization activity	[INTERPRO, BLASTED]
N_viridula_DNassembly_nr_345098_1198	NTF2-related export protein isoform X2	1198	1	5.27091E-89	100.0						G3DSA:3.10.450.50 (GENE3D); IPR002075 (PFAM); PTHR12612 (PANTHER); PTHR12612:SF9 (PANTHER); IPR018222 (PROSITE_PROFILES); IPR018222 (CDD); IPR032710 (SUPERFAMILY)	no GO terms	no GO terms	[INTERPRO, BLASTED]
N_viridula_DNassembly_nr_345067_4321	zinc transporter 2-like isoform X2	4321	1	0.0	96.26						IPR027469 (G3DSA:1.20.1510.GENE3D); IPR002524 (PFAM); IPR002524 (TIGRFAM); mobidb-lite (MOBIDB_LITE); mobidb-lite (MOBIDB_LITE); PTHR11562 (PANTHER); PTHR11562:SF31 (PANTHER); IPR027469 (SUPERFAMILY); IPR036837 (SUPERFAMILY)	P:GO:0006812; F:GO:0008324; C:GO:0016021; P:GO:0055085	P:cation transport; F:cation transmembrane transporter activity; C:integral component of membrane; P:transmembrane transport	[INTERPRO, BLASTED]
N_viridula_DNassembly_nr_345032_3515	GDP-mannose 4,6 dehydratase	3515	1	0.0	99.16						IPR006368 (TIGRFAM); G3DSA:3.90.25.10 (GENE3D); G3DSA:3.40.50.720 (GENE3D); IPR016040 (PFAM); IPR006368 (PANTHER); IPR006368 (HAMAP); cd05260 (CDD); IPR036291 (SUPERFAMILY)	F:GO:0008446; P:GO:0019673	F:GDP-mannose 4,6-dehydratase activity; P:GDP-mannose metabolic process	[INTERPRO, BLASTED]
N_viridula_DNassembly_nr_345003_2961	intraflagellar transport protein 88 homolog isoform X1	2961	1	0.0	99.41						IPR011990 (G3DSA:1.25.40.GENE3D); IPR019734 (PFAM); IPR011990 (G3DSA:1.25.40.GENE3D); IPR019412 (PFAM); IPR011990 (G3DSA:1.25.40.GENE3D); PF13432 (PFAM); mobidb-lite (MOBIDB_LITE); PTHR44117 (PANTHER); IPR013026 (PROSITE_PROFILES); IPR013026 (PROSITE_PROFILES); IPR019734 (PROSITE_PROFILES); IPR019734 (PROSITE_PROFILES); IPR019734 (PROSITE_PROFILES); IPR019734 (PROSITE_PROFILES); IPR019734 (PROSIT…	F:GO:0005515	F:protein binding	[INTERPRO, BLASTED]
N_viridula_DNassembly_nr_345019_3564	valine--tRNA ligase isoform X1	3564	1	0.0	97.16						IPR002303 (PRINTS); IPR002300 (PFAM); G3DSA:1.10.730.10 (GENE3D); IPR014729 (G3DSA:3.40.50.GENE3D); IPR002303 (TIGRFAM); IPR014729 (G3DSA:3.40.50.GENE3D); IPR013155 (PFAM); IPR019499 (PFAM); IPR009008 (G3DSA:3.90.740.GENE3D); IPR037118 (G3DSA:1.10.287.GENE3D); mobidb-lite (MOBIDB_LITE); PTHR11946:SF54 (PANTHER); PTHR11946 (PANTHER); IPR002303 (HAMAP); cd00817 (CDD); IPR033705 (CDD); SSF52374 (SUP…	F:GO:0000166; F:GO:0002161; F:GO:0004812; F:GO:0004832; F:GO:0005524; C:GO:0005737; P:GO:0006418; P:GO:0006438	F:nucleotide binding; F:aminoacyl-tRNA editing activity; F:aminoacyl-tRNA ligase activity; F:valine-tRNA ligase activity; F:ATP binding; C:cytoplasm; P:tRNA aminoacylation for protein translation; P:valyl-tRNA aminoacylation	[INTERPRO, BLASTED]
N_viridula_DNassembly_nr_345061_2822	mannose-6-phosphate isomerase-like	2822	1	0.0	88.72						IPR016305 (PRINTS); G3DSA:1.10.441.10 (GENE3D); IPR001250 (TIGRFAM); IPR016305 (PIRSF); IPR014710 (G3DSA:2.60.120.GENE3D); IPR001250 (PFAM); IPR014710 (G3DSA:2.60.120.GENE3D); IPR016305 (PANTHER); IPR011051 (SUPERFAMILY)	F:GO:0004476; P:GO:0005975; F:GO:0008270; P:GO:0009298	F:mannose-6-phosphate isomerase activity; P:carbohydrate metabolic process; F:zinc ion binding; P:GDP-mannose biosynthetic process	[INTERPRO, BLASTED]
N_viridula_DNassembly_nr_345039_3772	ribonucleoside-diphosphate reductase subunit M2 B isoform X1	3772	1	0.0	97.68						IPR012348 (G3DSA:1.10.620.GENE3D); IPR000358 (PFAM); IPR000358 (PANTHER); PTHR23409:SF20 (PANTHER); IPR033909 (CDD); IPR009078 (SUPERFAMILY)	P:GO:0009263; F:GO:0016491; P:GO:0055114	P:deoxyribonucleotide biosynthetic process; F:oxidoreductase activity; P:oxidation-reduction process	[INTERPRO, BLASTED]
N_viridula_DNassembly_nr_345093_3550	facilitated trehalose transporter Tret1-like isoform X1	3550	1	0.0	96.17						IPR003663 (PRINTS); IPR005828 (PFAM); IPR003663 (TIGRFAM); G3DSA:1.20.1250.20 (GENE3D); PTHR23500:SF345 (PANTHER); PTHR23500 (PANTHER); IPR020846 (PROSITE_PROFILES); IPR020846 (CDD); IPR036259 (SUPERFAMILY)	C:GO:0016020; C:GO:0016021; F:GO:0022857; P:GO:0055085	C:membrane; C:integral component of membrane; F:transmembrane transporter activity; P:transmembrane transport	[INTERPRO, BLASTED]
N_viridula_DNassembly_nr_345008_5167	probable Ras GTPase-activating protein isoform X2	5167	1	0.0	98.35						IPR001936 (PFAM); IPR000008 (PFAM); IPR021887 (PFAM); IPR035892 (G3DSA:2.60.40.GENE3D); G3DSA:1.10.506.10 (GENE3D); G3DSA:1.10.506.20 (GENE3D); mobidb-lite (MOBIDB_LITE); mobidb-lite (MOBIDB_LITE); mobidb-lite (MOBIDB_LITE); mobidb-lite (MOBIDB_LITE); PTHR10194:SF125 (PANTHER); PTHR10194 (PANTHER); IPR001849 (PROSITE_PROFILES); IPR001936 (PROSITE_PROFILES); cd04013 (CDD); cd05136 (CDD); SSF49562 …	P:GO:0007165; P:GO:0043087	P:signal transduction; P:regulation of GTPase activity	[INTERPRO, BLASTED]
N_viridula_DNassembly_nr_345012_2191	long-chain-fatty-acid--CoA ligase 1	2191	1	0.0	99.09						G3DSA:3.40.50.12780 (GENE3D); IPR000873 (PFAM); G3DSA:3.40.50.12780 (GENE3D); PTHR43272 (PANTHER); PTHR43272:SF28 (PANTHER); cd05927 (CDD); SSF56801 (SUPERFAMILY)	F:GO:0003824; P:GO:0008152	F:catalytic activity; P:metabolic process	[INTERPRO, BLASTED]
N_viridula_DNassembly_nr_345057_5429	furin-like protease 2	5429	1	0.0	93.17						IPR015500 (PRINTS); IPR008979 (G3DSA:2.60.120.GENE3D); G3DSA:2.10.220.10 (GENE3D); IPR032815 (PFAM); IPR000209 (PFAM); IPR038466 (G3DSA:3.30.70.GENE3D); IPR006212 (PFAM); IPR002884 (PFAM); IPR036852 (G3DSA:3.40.50.GENE3D); mobidb-lite (MOBIDB_LITE); PTHR42884 (PANTHER); PTHR42884:SF2 (PANTHER); IPR002884 (PROSITE_PROFILES); cd00064 (CDD); IPR034182 (CDD); cd00064 (CDD); IPR009030 (SUPERFAMILY); S…	F:GO:0004252; P:GO:0006508	F:serine-type endopeptidase activity; P:proteolysis	[INTERPRO, BLASTED]
N_viridula_DNassembly_nr_345006_3281	abl interactor 2 isoform X1	3281	1	0.0	99.53						IPR001452 (PRINTS); IPR012849 (PFAM); IPR001452 (PFAM); G3DSA:2.30.30.40 (GENE3D); mobidb-lite (MOBIDB_LITE); IPR036993 (PTHR10460:PANTHER); IPR028457 (PANTHER); IPR000727 (PROSITE_PROFILES); IPR001452 (PROSITE_PROFILES); cd11826 (CDD); IPR036028 (SUPERFAMILY)	F:GO:0005515; P:GO:0008154	F:protein binding; P:actin polymerization or depolymerization	[INTERPRO, BLASTED]
N_viridula_DNassembly_nr_345081_3416	F-box/LRR-repeat protein 20 isoform X1	3416	1	0.0	99.21						IPR001611 (PFAM); IPR032675 (G3DSA:3.80.10.GENE3D); PTHR44001 (PANTHER); PTHR44001:SF3 (PANTHER); SSF52047 (SUPERFAMILY)	F:GO:0005515	F:protein binding	[INTERPRO, BLASTED]
N_viridula_DNassembly_nr_345049_3810	annulin	3810	1	0.0	96.03						IPR013783 (G3DSA:2.60.40.GENE3D); IPR008958 (PFAM); IPR002931 (PFAM); IPR013783 (G3DSA:2.60.40.GENE3D); IPR013783 (G3DSA:2.60.40.GENE3D); IPR023608 (PIRSF); IPR036985 (G3DSA:3.90.260.GENE3D); IPR001102 (PFAM); PTHR11590:SF69 (PANTHER); PTHR11590 (PANTHER); IPR014756 (SUPERFAMILY); IPR036238 (SUPERFAMILY); IPR036238 (SUPERFAMILY); IPR038765 (SUPERFAMILY)	F:GO:0003810; P:GO:0018149	F:protein-glutamine gamma-glutamyltransferase activity; P:peptide cross-linking	[INTERPRO, BLASTED]
N_viridula_DNassembly_nr_345078_2633	CDK-activating kinase assembly factor MAT1	2633	1	0.0	98.69						IPR001841 (PFAM); IPR013083 (G3DSA:3.30.40.GENE3D); IPR015877 (PFAM); IPR004575 (TIGRFAM); IPR004575 (PTHR12683:PANTHER); PTHR12683 (PANTHER); IPR001841 (PROSITE_PROFILES); cd16517 (CDD); SSF57850 (SUPERFAMILY)	C:GO:0005675; P:GO:0006289; P:GO:0045737; F:GO:0061575	C:holo TFIIH complex; P:nucleotide-excision repair; P:positive regulation of cyclin-dependent protein serine/threonine kinase activity; F:cyclin-dependent protein serine/threonine kinase activator activity	[INTERPRO, BLASTED]
N_viridula_DNassembly_nr_345068_5267	FACT complex subunit spt16 isoform X2	5267	1	0.0	93.22						G3DSA:2.30.29.150 (GENE3D); IPR029148 (PFAM); G3DSA:3.90.230.10 (GENE3D); IPR013719 (PFAM); IPR000994 (PFAM); IPR011993 (G3DSA:2.30.29.GENE3D); IPR013953 (PFAM); IPR029149 (G3DSA:3.40.350.GENE3D); G3DSA:2.30.29.210 (GENE3D); mobidb-lite (MOBIDB_LITE); mobidb-lite (MOBIDB_LITE); IPR033825 (CDD); IPR036005 (SUPERFAMILY)	no GO terms	no GO terms	[INTERPRO, BLASTED]
N_viridula_DNassembly_nr_345072_3386	facilitated trehalose transporter Tret1-like	3386	1	0.0	98.29						IPR003663 (PRINTS); IPR005828 (PFAM); G3DSA:1.20.1250.20 (GENE3D); PTHR23500 (PANTHER); PTHR23500:SF11 (PANTHER); IPR020846 (PROSITE_PROFILES); IPR020846 (CDD); IPR036259 (SUPERFAMILY)	C:GO:0016020; C:GO:0016021; F:GO:0022857; P:GO:0055085	C:membrane; C:integral component of membrane; F:transmembrane transporter activity; P:transmembrane transport	[INTERPRO, BLASTED]
N_viridula_DNassembly_nr_345087_3923	ubiquitin carboxyl-terminal hydrolase 15-like	3923	1	0.0	91.1						G3DSA:3.30.2230.10 (GENE3D); IPR006615 (PFAM); IPR001394 (PFAM); G3DSA:3.90.70.10 (GENE3D); G3DSA:3.10.20.90 (GENE3D); IPR028135 (PFAM); IPR028134 (PANTHER); IPR028889 (PROSITE_PROFILES); IPR006615 (PROSITE_PROFILES); cd02674 (CDD); IPR035927 (SUPERFAMILY); IPR038765 (SUPERFAMILY)	F:GO:0004843; P:GO:0016579; F:GO:0036459	F:thiol-dependent ubiquitin-specific protease activity; P:protein deubiquitination; F:thiol-dependent ubiquitinyl hydrolase activity	[INTERPRO, BLASTED]
N_viridula_DNassembly_nr_345048_3354	transmembrane protein 135-like	3354	1	0.0	96.23						PF02466 (PFAM); IPR026749 (PANTHER); PTHR12459:SF3 (PANTHER)	no GO terms	no GO terms	[INTERPRO, BLASTED]
N_viridula_DNassembly_nr_345075_3454	H(+)/Cl(-) exchange transporter 5 isoform X2	3454	1	0.0	99.5						IPR001807 (PRINTS); IPR001807 (PFAM); G3DSA:3.10.580.20 (GENE3D); G3DSA:3.90.1280.20 (GENE3D); IPR000644 (PFAM); IPR014743 (G3DSA:1.10.3080.GENE3D); mobidb-lite (MOBIDB_LITE); PTHR11689 (PANTHER); PTHR11689:SF85 (PANTHER); IPR000644 (PROSITE_PROFILES); IPR000644 (PROSITE_PROFILES); cd03684 (CDD); cd04591 (CDD); IPR014743 (SUPERFAMILY); SSF54631 (SUPERFAMILY)	F:GO:0005247; P:GO:0006821; C:GO:0016020; P:GO:0055085	F:voltage-gated chloride channel activity; P:chloride transport; C:membrane; P:transmembrane transport	[INTERPRO, BLASTED]
N_viridula_DNassembly_nr_345086_2842	cadherin EGF LAG seven-pass G-type receptor 2	2842	1	0.0	97.25						IPR002126 (PRINTS); IPR002126 (PFAM); G3DSA:2.60.40.60 (GENE3D); G3DSA:2.60.40.60 (GENE3D); G3DSA:2.60.40.60 (GENE3D); G3DSA:2.60.40.60 (GENE3D); G3DSA:2.60.40.60 (GENE3D); G3DSA:2.60.40.60 (GENE3D); PTHR43956:SF5 (PANTHER); PTHR43956 (PANTHER); PS50268 (PROSITE_PROFILES); PS50268 (PROSITE_PROFILES); PS50268 (PROSITE_PROFILES); PS50268 (PROSITE_PROFILES); PS50268 (PROSITE_PROFILES); PS50268 (PROS…	F:GO:0005509; P:GO:0007156; C:GO:0016020	F:calcium ion binding; P:homophilic cell adhesion via plasma membrane adhesion molecules; C:membrane	[INTERPRO, BLASTED]
N_viridula_DNassembly_nr_345054_3152	ATP-dependent Clp protease ATP-binding subunit clpX-like, mitochondrial isoform X1	3152	1	0.0	97.87						IPR019489 (PFAM); IPR003959 (PFAM); G3DSA:1.10.8.60 (GENE3D); mobidb-lite (MOBIDB_LITE); PTHR11262:SF4 (PANTHER); IPR004487 (PANTHER); cd00009 (CDD); IPR027417 (SUPERFAMILY)	F:GO:0005524; P:GO:0006457; F:GO:0051082	F:ATP binding; P:protein folding; F:unfolded protein binding	[INTERPRO, BLASTED]
N_viridula_DNassembly_nr_345036_2229	myelin expression factor 2	2229	1	0.0	98.49						IPR000504 (PFAM); IPR012677 (G3DSA:3.30.70.GENE3D); IPR012677 (G3DSA:3.30.70.GENE3D); mobidb-lite (MOBIDB_LITE); mobidb-lite (MOBIDB_LITE); mobidb-lite (MOBIDB_LITE); PTHR23003:SF3 (PANTHER); PTHR23003 (PANTHER); IPR000504 (PROSITE_PROFILES); IPR000504 (PROSITE_PROFILES); cd12385 (CDD); cd12386 (CDD); IPR035979 (SUPERFAMILY); IPR035979 (SUPERFAMILY)	F:GO:0003676	F:nucleic acid binding	[INTERPRO, BLASTED]
N_viridula_DNassembly_nr_344350_3228	rho GTPase-activating protein 20 isoform X1	3228	1	0.0	99.32						IPR008936 (G3DSA:1.10.555.GENE3D); IPR011993 (G3DSA:2.30.29.GENE3D); IPR000198 (PFAM); mobidb-lite (MOBIDB_LITE); mobidb-lite (MOBIDB_LITE); mobidb-lite (MOBIDB_LITE); mobidb-lite (MOBIDB_LITE); mobidb-lite (MOBIDB_LITE); PTHR23179 (PANTHER); IPR000198 (PROSITE_PROFILES); cd13319 (CDD); IPR008936 (SUPERFAMILY); SSF50729 (SUPERFAMILY)	P:GO:0007165	P:signal transduction	[INTERPRO, BLASTED]
N_viridula_DNassembly_nr_344398_3903	TELO2-interacting protein 1 homolog	3903	1	0.0	91.59						mobidb-lite (MOBIDB_LITE); PTHR18460 (PANTHER); IPR016024 (SUPERFAMILY)	F:GO:0005488	F:binding	[INTERPRO, BLASTED]
N_viridula_DNassembly_nr_344388_2335	pyrroline-5-carboxylate reductase 1, mitochondrial	2335	1	1.46145E-141	88.98						IPR029036 (PFAM); G3DSA:1.10.3730.10 (GENE3D); G3DSA:3.40.50.720 (GENE3D); PTHR11645:SF46 (PANTHER); PTHR11645 (PANTHER); IPR008927 (SUPERFAMILY)	P:GO:0055114	P:oxidation-reduction process	[INTERPRO, BLASTED]
N_viridula_DNassembly_nr_344394_3331	zinc finger protein 1 isoform X2	3331	1	0.0	99.5						IPR001356 (PFAM); G3DSA:3.30.160.60 (GENE3D); G3DSA:3.30.160.60 (GENE3D); G3DSA:3.30.160.60 (GENE3D); PF00096 (PFAM); PF13894 (PFAM); G3DSA:1.10.10.60 (GENE3D); G3DSA:3.30.160.60 (GENE3D); G3DSA:3.30.160.60 (GENE3D); mobidb-lite (MOBIDB_LITE); mobidb-lite (MOBIDB_LITE); mobidb-lite (MOBIDB_LITE); mobidb-lite (MOBIDB_LITE); PTHR24391 (PANTHER); PTHR24391:SF14 (PANTHER); PTHR24391:SF14 (PANTHER); P…	F:GO:0003676; F:GO:0003677	F:nucleic acid binding; F:DNA binding	[INTERPRO, BLASTED]
N_viridula_DNassembly_nr_344313_3271	alpha,alpha-trehalose-phosphate synthase [UDP-forming] isoform X2	3271	1	0.0	99.31						G3DSA:3.40.50.2000 (GENE3D); IPR001830 (PFAM); IPR003337 (TIGRFAM); G3DSA:3.40.50.2000 (GENE3D); IPR003337 (PFAM); G3DSA:3.30.70.1020 (GENE3D); IPR006379 (TIGRFAM); IPR023214 (G3DSA:3.40.50.GENE3D); mobidb-lite (MOBIDB_LITE); PTHR10788:SF6 (PANTHER); PTHR10788 (PANTHER); IPR001830 (CDD); SSF53756 (SUPERFAMILY); IPR036412 (SUPERFAMILY)	F:GO:0003824; P:GO:0005992	F:catalytic activity; P:trehalose biosynthetic process	[INTERPRO, BLASTED]
N_viridula_DNassembly_nr_344371_5274	sialin isoform X2	5274	1	0.0	97.92						IPR011701 (PFAM); G3DSA:1.20.1250.20 (GENE3D); G3DSA:1.20.1250.20 (GENE3D); PTHR11662 (PANTHER); PTHR11662:SF326 (PANTHER); IPR020846 (PROSITE_PROFILES); IPR020846 (CDD); IPR036259 (SUPERFAMILY)	C:GO:0016021; P:GO:0055085	C:integral component of membrane; P:transmembrane transport	[INTERPRO, BLASTED]
N_viridula_DNassembly_nr_344329_3976	calcineurin-binding protein cabin-1	3976	1	0.0	95.43						IPR019734 (PFAM); IPR011990 (G3DSA:1.25.40.GENE3D); mobidb-lite (MOBIDB_LITE); mobidb-lite (MOBIDB_LITE); mobidb-lite (MOBIDB_LITE); IPR033053 (PANTHER); IPR013026 (PROSITE_PROFILES); IPR019734 (PROSITE_PROFILES); IPR019734 (PROSITE_PROFILES); IPR011990 (SUPERFAMILY)	F:GO:0005515; P:GO:0006336	F:protein binding; P:DNA replication-independent nucleosome assembly	[INTERPRO, BLASTED]
N_viridula_DNassembly_nr_344366_2961	transport and Golgi organization protein 6 homolog	2961	1	0.0	89.16						IPR019451 (PFAM); IPR019414 (PFAM); IPR011989 (G3DSA:1.25.10.GENE3D); PTHR20959 (PANTHER); IPR016024 (SUPERFAMILY)	F:GO:0005488	F:binding	[INTERPRO, BLASTED]
N_viridula_DNassembly_nr_344341_3903	sorting nexin-14-like isoform X1	3903	1	0.0	97.25						IPR036871 (G3DSA:3.30.1520.GENE3D); G3DSA:1.20.58.1850 (GENE3D); IPR003114 (PFAM); IPR016137 (PFAM); mobidb-lite (MOBIDB_LITE); PTHR22775:SF3 (PANTHER); PTHR22775 (PANTHER); IPR003114 (PROSITE_PROFILES); IPR016137 (PROSITE_PROFILES); IPR036305 (SUPERFAMILY); IPR036871 (SUPERFAMILY)	F:GO:0035091	F:phosphatidylinositol binding	[INTERPRO, BLASTED]
N_viridula_DNassembly_nr_344399_2566	gastrulation defective protein 1 homolog	2566	1	0.0	90.72						IPR020472 (PRINTS); IPR015943 (G3DSA:2.130.10.GENE3D); IPR015943 (G3DSA:2.130.10.GENE3D); IPR001680 (PFAM); mobidb-lite (MOBIDB_LITE); mobidb-lite (MOBIDB_LITE); mobidb-lite (MOBIDB_LITE); PTHR16017 (PANTHER); IPR001680 (PROSITE_PROFILES); IPR001680 (PROSITE_PROFILES); IPR017986 (PROSITE_PROFILES); IPR001680 (PROSITE_PROFILES); IPR036322 (SUPERFAMILY)	F:GO:0005515	F:protein binding	[INTERPRO, BLASTED]
N_viridula_DNassembly_nr_344335_2279	centaurin-gamma-1A isoform X2	2279	1	0.0	99.11						IPR001164 (PRINTS); IPR001164 (PFAM); IPR038508 (G3DSA:3.30.40.GENE3D); IPR002110 (PFAM); IPR036770 (G3DSA:1.25.40.GENE3D); IPR001806 (PFAM); IPR011993 (G3DSA:2.30.29.GENE3D); G3DSA:3.40.50.300 (GENE3D); mobidb-lite (MOBIDB_LITE); PTHR23180 (PANTHER); PTHR23180:SF304 (PANTHER); IPR020683 (PROSITE_PROFILES); IPR001164 (PROSITE_PROFILES); IPR001849 (PROSITE_PROFILES); IPR002110 (PROSITE_PROFILES); …	F:GO:0003924; F:GO:0005096; F:GO:0005515; F:GO:0005525; P:GO:0007165; C:GO:0016020	F:GTPase activity; F:GTPase activator activity; F:protein binding; F:GTP binding; P:signal transduction; C:membrane	[INTERPRO, BLASTED]
N_viridula_DNassembly_nr_344347_3558	polycomb protein Scm-like	3558	1	0.0	92.81						IPR004092 (PFAM); G3DSA:1.10.150.50 (GENE3D); G3DSA:2.30.30.140 (GENE3D); IPR001660 (PFAM); G3DSA:2.30.30.140 (GENE3D); mobidb-lite (MOBIDB_LITE); mobidb-lite (MOBIDB_LITE); PTHR12247:SF84 (PANTHER); PTHR12247:SF84 (PANTHER); PTHR12247 (PANTHER); PTHR12247 (PANTHER); IPR004092 (PROSITE_PROFILES); IPR001660 (PROSITE_PROFILES); IPR004092 (PROSITE_PROFILES); cd09578 (CDD); SSF63748 (SUPERFAMILY); IP…	F:GO:0005515; C:GO:0005634; P:GO:0006355	F:protein binding; C:nucleus; P:regulation of transcription, DNA-templated	[INTERPRO, BLASTED]
N_viridula_DNassembly_nr_344353_3863	protein draper-like isoform X1	3863	1	0.0	95.48						PR00011 (PRINTS); G3DSA:2.10.25.10 (GENE3D); IPR002049 (PFAM); G3DSA:2.170.300.10 (GENE3D); IPR013032 (PFAM); mobidb-lite (MOBIDB_LITE); PTHR24035 (PANTHER); PTHR24035:SF122 (PANTHER); PTHR24035:SF122 (PANTHER); PTHR24035 (PANTHER); PTHR24035:SF122 (PANTHER); PTHR24035 (PANTHER); PD968187 (PRODOM); IPR000742 (PROSITE_PROFILES); IPR000742 (PROSITE_PROFILES); IPR000742 (PROSITE_PROFILES); IPR011489…	F:GO:0005515	F:protein binding	[INTERPRO, BLASTED]
N_viridula_DNassembly_nr_344372_2486	circadian locomoter output cycles protein kaput isoform X1	2486	1	0.0	98.08						IPR001067 (PRINTS); IPR011598 (PFAM); G3DSA:3.30.450.20 (GENE3D); IPR013767 (PFAM); PF14598 (PFAM); IPR036638 (G3DSA:4.10.280.GENE3D); G3DSA:3.30.450.20 (GENE3D); mobidb-lite (MOBIDB_LITE); mobidb-lite (MOBIDB_LITE); PTHR23042:SF67 (PANTHER); PTHR23042 (PANTHER); IPR000014 (PROSITE_PROFILES); IPR011598 (PROSITE_PROFILES); IPR000014 (PROSITE_PROFILES); IPR000014 (CDD); IPR000014 (CDD); IPR011598 (…	F:GO:0003700; C:GO:0005634; C:GO:0005667; C:GO:0005737; P:GO:0006355; F:GO:0046983	F:DNA-binding transcription factor activity; C:nucleus; C:transcription factor complex; C:cytoplasm; P:regulation of transcription, DNA-templated; F:protein dimerization activity	[INTERPRO, BLASTED]
N_viridula_DNassembly_nr_344378_2106	equilibrative nucleoside transporter 1 isoform X1	2106	1	0.0	96.38						IPR002259 (PRINTS); IPR002259 (PIRSF); IPR002259 (PFAM); IPR002259 (PANTHER); PTHR10332:SF23 (PANTHER)	F:GO:0005337; C:GO:0016021; P:GO:1901642	F:nucleoside transmembrane transporter activity; C:integral component of membrane; P:nucleoside transmembrane transport	[INTERPRO, BLASTED]
N_viridula_DNassembly_nr_344368_6975	disintegrin and metalloproteinase domain-containing protein 10	6975	1	0.0	94.93						PF13574 (PFAM); IPR024079 (G3DSA:3.40.390.GENE3D); IPR001762 (PFAM); IPR036436 (G3DSA:4.10.70.GENE3D); mobidb-lite (MOBIDB_LITE); mobidb-lite (MOBIDB_LITE); mobidb-lite (MOBIDB_LITE); PTHR11905:SF166 (PANTHER); PTHR11905 (PANTHER); IPR001590 (PROSITE_PROFILES); IPR001762 (PROSITE_PROFILES); IPR034025 (CDD); IPR036436 (SUPERFAMILY); SSF55486 (SUPERFAMILY)	F:GO:0004222; P:GO:0006508; F:GO:0008237	F:metalloendopeptidase activity; P:proteolysis; F:metallopeptidase activity	[INTERPRO, BLASTED]
N_viridula_DNassembly_nr_344310_2450	myotubularin-related protein 9	2450	1	0.0	98.22						IPR011993 (G3DSA:2.30.29.GENE3D); IPR010569 (PFAM); mobidb-lite (MOBIDB_LITE); IPR030564 (PANTHER); PTHR10807:SF52 (PANTHER); IPR010569 (PROSITE_PROFILES); IPR029021 (SUPERFAMILY); SSF50729 (SUPERFAMILY)	no GO terms	no GO terms	[INTERPRO, BLASTED]
N_viridula_DNassembly_nr_344358_6712	pre-mRNA-splicing factor SYF1	6712	1	0.0	99.51						IPR011990 (G3DSA:1.25.40.GENE3D); IPR011990 (G3DSA:1.25.40.GENE3D); IPR019734 (PFAM); IPR011990 (G3DSA:1.25.40.GENE3D); PTHR11246:SF5 (PANTHER); PTHR11246 (PANTHER); IPR011990 (SUPERFAMILY); IPR011990 (SUPERFAMILY); IPR011990 (SUPERFAMILY); IPR011990 (SUPERFAMILY); IPR011990 (SUPERFAMILY); IPR011990 (SUPERFAMILY)	F:GO:0005515	F:protein binding	[INTERPRO, BLASTED]
N_viridula_DNassembly_nr_344380_2679	eukaryotic peptide chain release factor GTP-binding subunit ERF3A isoform X2	2679	1	0.0	99.17						IPR000795 (PRINTS); IPR004161 (PFAM); IPR009818 (PFAM); IPR000795 (PFAM); G3DSA:2.40.30.10 (GENE3D); G3DSA:3.40.50.300 (GENE3D); IPR004160 (PFAM); G3DSA:2.40.30.10 (GENE3D); mobidb-lite (MOBIDB_LITE); mobidb-lite (MOBIDB_LITE); PTHR23115:SF226 (PANTHER); PTHR23115 (PANTHER); IPR000795 (PROSITE_PROFILES); cd03704 (CDD); cd01883 (CDD); cd04089 (CDD); IPR027417 (SUPERFAMILY); IPR009001 (SUPERFAMILY)…	F:GO:0003924; F:GO:0005525	F:GTPase activity; F:GTP binding	[INTERPRO, BLASTED]
N_viridula_DNassembly_nr_344390_3288	microtubule-associated protein tau	3288	1	0.0	87.26						IPR001084 (PFAM); mobidb-lite (MOBIDB_LITE); mobidb-lite (MOBIDB_LITE); mobidb-lite (MOBIDB_LITE); IPR001084 (PROSITE_PROFILES); IPR001084 (PROSITE_PROFILES)	F:GO:0015631	F:tubulin binding	[INTERPRO, BLASTED]
N_viridula_DNassembly_nr_344320_4445	titin-like	4445	1	0.0	93.63						G3DSA:2.30.30.140 (GENE3D); IPR001025 (PFAM); G3DSA:2.30.30.490 (GENE3D); mobidb-lite (MOBIDB_LITE); mobidb-lite (MOBIDB_LITE); mobidb-lite (MOBIDB_LITE); mobidb-lite (MOBIDB_LITE); mobidb-lite (MOBIDB_LITE); PTHR12505 (PANTHER); IPR029616 (PTHR12505:PANTHER); IPR001025 (PROSITE_PROFILES)	F:GO:0003682; P:GO:0030154	F:chromatin binding; P:cell differentiation	[INTERPRO, BLASTED]
N_viridula_DNassembly_nr_344375_3539	serine--tRNA ligase, mitochondrial	3539	1	0.0	84.26						G3DSA:3.30.930.10 (GENE3D); PTHR11778:SF0 (PANTHER); IPR002317 (PANTHER); SSF55681 (SUPERFAMILY)	F:GO:0000166; F:GO:0004828; F:GO:0005524; C:GO:0005737; P:GO:0006434	F:nucleotide binding; F:serine-tRNA ligase activity; F:ATP binding; C:cytoplasm; P:seryl-tRNA aminoacylation	[INTERPRO, BLASTED]
N_viridula_DNassembly_nr_344396_4088	dynein assembly factor 5, axonemal	4088	1	0.0	89.57						IPR011989 (G3DSA:1.25.10.GENE3D); IPR011989 (G3DSA:1.25.10.GENE3D); PTHR16216 (PANTHER); IPR016024 (SUPERFAMILY)	F:GO:0005488	F:binding	[INTERPRO, BLASTED]
N_viridula_DNassembly_nr_344386_3226	mitochondrial proton/calcium exchanger protein-like	3226	1	0.0	95.91						IPR011685 (PFAM); mobidb-lite (MOBIDB_LITE); PTHR14009 (PANTHER); PTHR14009:SF26 (PANTHER); IPR002048 (PROSITE_PROFILES); IPR033122 (PROSITE_PROFILES); IPR002048 (PROSITE_PROFILES); IPR011992 (SUPERFAMILY)	F:GO:0005509; F:GO:0043022	F:calcium ion binding; F:ribosome binding	[INTERPRO, BLASTED]
N_viridula_DNassembly_nr_344379_3740	attractin isoform X1	3740	1	0.0	99.51						IPR015915 (G3DSA:2.120.10.GENE3D); PF13854 (PFAM); PF13415 (PFAM); G3DSA:2.10.25.10 (GENE3D); IPR035914 (G3DSA:2.60.120.GENE3D); IPR002165 (PFAM); IPR000859 (PFAM); IPR013111 (PFAM); PTHR10574:SF267 (PANTHER); PTHR10574 (PANTHER); IPR000859 (PROSITE_PROFILES); IPR000742 (PROSITE_PROFILES); IPR000859 (CDD); IPR035914 (SUPERFAMILY); IPR015915 (SUPERFAMILY); IPR011043 (SUPERFAMILY)	F:GO:0005515	F:protein binding	[INTERPRO, BLASTED]
N_viridula_DNassembly_nr_344369_2620	kinesin light chain isoform X8	2620	1	0.0	100.0						IPR002151 (PRINTS); PF13374 (PFAM); PF13424 (PFAM); IPR011990 (G3DSA:1.25.40.GENE3D); mobidb-lite (MOBIDB_LITE); PTHR19959:SF203 (PANTHER); PTHR19959 (PANTHER); IPR019734 (PROSITE_PROFILES); IPR019734 (PROSITE_PROFILES); IPR019734 (PROSITE_PROFILES); IPR019734 (PROSITE_PROFILES); IPR019734 (PROSITE_PROFILES); IPR019734 (PROSITE_PROFILES); IPR013026 (PROSITE_PROFILES); IPR013026 (PROSITE_PROFILES)…	F:GO:0003777; F:GO:0005515; C:GO:0005871	F:microtubule motor activity; F:protein binding; C:kinesin complex	[INTERPRO, BLASTED]
N_viridula_DNassembly_nr_344373_4645	ATP-dependent RNA helicase DHX36-like isoform X3	4645	1	0.0	94.88						G3DSA:3.40.50.300 (GENE3D); IPR007502 (PFAM); G3DSA:3.40.50.300 (GENE3D); IPR011709 (PFAM); IPR011545 (PFAM); IPR001650 (PFAM); G3DSA:1.20.120.1080 (GENE3D); mobidb-lite (MOBIDB_LITE); PTHR18934:SF100 (PANTHER); PTHR18934 (PANTHER); IPR001650 (PROSITE_PROFILES); IPR014001 (PROSITE_PROFILES); cd00046 (CDD); IPR001650 (CDD); IPR027417 (SUPERFAMILY)	F:GO:0003676; F:GO:0004386; F:GO:0005524	F:nucleic acid binding; F:helicase activity; F:ATP binding	[INTERPRO, BLASTED]
N_viridula_DNassembly_nr_336227_2083	lactoylglutathione lyase	2083	1	7.26936E-56	97.96						IPR004360 (PFAM); IPR029068 (G3DSA:3.10.180.GENE3D); PTHR10374 (PANTHER); PTHR10374:SF16 (PANTHER); cd07233 (CDD); IPR029068 (SUPERFAMILY)	no GO terms	no GO terms	[INTERPRO, BLASTED]
N_viridula_DNassembly_nr_336200_2425	coiled-coil domain-containing protein 28A	2425	1	1.50685E-129	100.0						IPR025271 (PFAM); mobidb-lite (MOBIDB_LITE); PTHR13400:SF4 (PANTHER); PTHR13400 (PANTHER)	no GO terms	no GO terms	[INTERPRO, BLASTED]
N_viridula_DNassembly_nr_336210_4111	solute carrier family 25 member 44-like	4111	1	0.0	99.69						IPR018108 (PFAM); IPR023395 (G3DSA:1.50.40.GENE3D); PTHR24089 (PANTHER); PTHR24089:SF456 (PANTHER); IPR018108 (PROSITE_PROFILES); IPR018108 (PROSITE_PROFILES); IPR018108 (PROSITE_PROFILES); IPR023395 (SUPERFAMILY)	no GO terms	no GO terms	[INTERPRO, BLASTED]
N_viridula_DNassembly_nr_336255_1752	malignant T-cell-amplified sequence 1	1752	1	8.08065E-125	98.9						IPR002478 (PFAM); IPR036974 (G3DSA:2.30.130.GENE3D); IPR004521 (TIGRFAM); IPR016437 (PIRSF); PTHR22798:SF5 (PANTHER); IPR016437 (PANTHER); IPR002478 (PROSITE_PROFILES); cd11609 (CDD); IPR015947 (SUPERFAMILY)	F:GO:0003723	F:RNA binding	[INTERPRO, BLASTED]
N_viridula_DNassembly_nr_336291_2283	V-type proton ATPase subunit S1-like	2283	1	0.0	83.72						IPR008388 (PFAM); PTHR12471:SF7 (PANTHER); IPR008388 (PANTHER); PTHR12471:SF7 (PANTHER)	P:GO:0015991; C:GO:0033180; F:GO:0046933; F:GO:0046961	P:ATP hydrolysis coupled proton transport; C:proton-transporting V-type ATPase, V1 domain; F:proton-transporting ATP synthase activity, rotational mechanism; F:proton-transporting ATPase activity, rotational mechanism	[INTERPRO, BLASTED]
N_viridula_DNassembly_nr_336286_4470	cohesin subunit SA-2	4470	1	0.0	99.28						IPR013721 (PFAM); mobidb-lite (MOBIDB_LITE); mobidb-lite (MOBIDB_LITE); mobidb-lite (MOBIDB_LITE); PTHR11199 (PANTHER); IPR020839 (PROSITE_PROFILES); IPR016024 (SUPERFAMILY)	F:GO:0005488	F:binding	[INTERPRO, BLASTED]
N_viridula_DNassembly_nr_336244_3695	protein bric-a-brac 2 isoform X1	3695	1	7.71163E-158	98.71						PF00096 (PFAM); G3DSA:3.30.160.60 (GENE3D); G3DSA:3.30.710.10 (GENE3D); IPR000210 (PFAM); mobidb-lite (MOBIDB_LITE); mobidb-lite (MOBIDB_LITE); PTHR23110:SF91 (PANTHER); PTHR23110:SF91 (PANTHER); PTHR23110 (PANTHER); PTHR23110 (PANTHER); IPR000210 (PROSITE_PROFILES); IPR013087 (PROSITE_PROFILES); IPR013087 (PROSITE_PROFILES); IPR011333 (SUPERFAMILY); IPR036236 (SUPERFAMILY)	F:GO:0003676; F:GO:0005515	F:nucleic acid binding; F:protein binding	[INTERPRO, BLASTED]
N_viridula_DNassembly_nr_336252_3108	sodium-dependent phosphate transport protein 1, chloroplastic-like	3108	1	4.90129E-69	100.0						G3DSA:1.20.1250.20 (GENE3D); PTHR11662 (PANTHER); PTHR11662:SF40 (PANTHER); IPR036259 (SUPERFAMILY)	no GO terms	no GO terms	[INTERPRO, BLASTED]
N_viridula_DNassembly_nr_336265_1772	probable phosphoserine aminotransferase isoform X1	1772	1	0.0	96.51						IPR015422 (G3DSA:3.90.1150.GENE3D); IPR022278 (PIRSF); IPR015421 (G3DSA:3.40.640.GENE3D); IPR022278 (TIGRFAM); IPR000192 (PFAM); PTHR43247 (PANTHER); IPR022278 (HAMAP); IPR022278 (CDD); IPR015424 (SUPERFAMILY)	F:GO:0003824; F:GO:0004648; P:GO:0006564	F:catalytic activity; F:O-phospho-L-serine:2-oxoglutarate aminotransferase activity; P:L-serine biosynthetic process	[INTERPRO, BLASTED]
N_viridula_DNassembly_nr_336261_1769	uncharacterized protein LOC106678350	1769	1	2.34999E-173	98.52						IPR004302 (PFAM); PTHR21113:SF6 (PANTHER); PTHR21113 (PANTHER)	no GO terms	no GO terms	[INTERPRO, BLASTED]
N_viridula_DNassembly_nr_336282_2815	probable tubulin polyglutamylase TTLL1	2815	1	0.0	96.24						IPR004344 (PFAM); IPR013815 (G3DSA:3.30.1490.GENE3D); G3DSA:3.30.470.20 (GENE3D); mobidb-lite (MOBIDB_LITE); PTHR12241 (PANTHER); IPR027750 (PTHR12241:PANTHER); IPR004344 (PROSITE_PROFILES); SSF56059 (SUPERFAMILY)	F:GO:0005524; P:GO:0006464; P:GO:0018095	F:ATP binding; P:cellular protein modification process; P:protein polyglutamylation	[INTERPRO, BLASTED]
N_viridula_DNassembly_nr_336277_4967	protein couch potato isoform X6	4967	1	1.0291E-133	98.72						IPR012677 (G3DSA:3.30.70.GENE3D); IPR012677 (G3DSA:3.30.70.GENE3D); IPR000504 (PFAM); mobidb-lite (MOBIDB_LITE); PTHR45539 (PANTHER); IPR000504 (PROSITE_PROFILES); IPR034788 (CDD); IPR035979 (SUPERFAMILY)	F:GO:0003676	F:nucleic acid binding	[INTERPRO, BLASTED]
N_viridula_DNassembly_nr_336228_1180	omega-amidase NIT2 isoform X2	1180	1	0.0	94.52						IPR036526 (G3DSA:3.60.110.GENE3D); IPR003010 (PFAM); PTHR23088:SF30 (PANTHER); PTHR23088 (PANTHER); IPR003010 (PROSITE_PROFILES); cd07572 (CDD); IPR036526 (SUPERFAMILY)	P:GO:0006807	P:nitrogen compound metabolic process	[INTERPRO, BLASTED]
N_viridula_DNassembly_nr_336223_1811	protein phosphatase PTC7 homolog	1811	1	0.0	98.69						IPR036457 (G3DSA:3.60.40.GENE3D); IPR001932 (PFAM); PTHR12320:SF1 (PANTHER); PTHR12320 (PANTHER); IPR001932 (PROSITE_PROFILES); IPR036457 (SUPERFAMILY)	F:GO:0003824	F:catalytic activity	[INTERPRO, BLASTED]
N_viridula_DNassembly_nr_336299_1428	39S ribosomal protein L16, mitochondrial	1428	1	8.09139E-108	85.95						IPR036920 (G3DSA:3.90.1170.GENE3D); IPR016180 (PFAM); PTHR12220:SF13 (PANTHER); IPR000114 (PANTHER); IPR016180 (CDD); IPR036920 (SUPERFAMILY)	F:GO:0003735; C:GO:0005840; P:GO:0006412; F:GO:0019843	F:structural constituent of ribosome; C:ribosome; P:translation; F:rRNA binding	[INTERPRO, BLASTED]
N_viridula_DNassembly_nr_336214_1791	uncharacterized protein LOC106689451	1791	1	2.21501E-137	97.31						G3DSA:3.20.20.80 (GENE3D); IPR002557 (PFAM); mobidb-lite (MOBIDB_LITE); mobidb-lite (MOBIDB_LITE); PTHR22933 (PANTHER); PTHR22933:SF13 (PANTHER); PTHR22933 (PANTHER); PTHR22933:SF13 (PANTHER); IPR002557 (PROSITE_PROFILES); IPR036508 (SUPERFAMILY)	C:GO:0005576; P:GO:0006030; F:GO:0008061	C:extracellular region; P:chitin metabolic process; F:chitin binding	[INTERPRO, BLASTED]
N_viridula_DNassembly_nr_337127_1627	sentrin-specific protease 8-like	1627	1	1.803e-123	97.65						G3DSA:3.40.395.10 (GENE3D); IPR003653 (PFAM); PTHR12606 (PANTHER); IPR003653 (PROSITE_PROFILES); IPR038765 (SUPERFAMILY)	P:GO:0006508; F:GO:0008234	P:proteolysis; F:cysteine-type peptidase activity	[INTERPRO, BLASTED]
N_viridula_DNassembly_nr_337168_1926	mitoguardin	1926	1	0.0	96.08						IPR019392 (PFAM); PTHR21508:SF4 (PANTHER); IPR019392 (PANTHER)	P:GO:0008053	P:mitochondrial fusion	[INTERPRO, BLASTED]
N_viridula_DNassembly_nr_337178_4877	uncharacterized protein LOC106689569	4877	1	0.0	95.87						mobidb-lite (MOBIDB_LITE); mobidb-lite (MOBIDB_LITE); PTHR12752 (PANTHER)	no GO terms	no GO terms	[INTERPRO, BLASTED]
N_viridula_DNassembly_nr_337172_3855	phosphatidylinositol 5-phosphate 4-kinase type-2 alpha isoform X1	3855	1	0.0	89.22						IPR002498 (PFAM); IPR027483 (G3DSA:3.30.810.GENE3D); IPR027484 (G3DSA:3.30.800.GENE3D); mobidb-lite (MOBIDB_LITE); PTHR23086:SF21 (PANTHER); IPR023610 (PANTHER); IPR002498 (PROSITE_PROFILES); SSF56104 (SUPERFAMILY)	F:GO:0016307; P:GO:0046488	F:phosphatidylinositol phosphate kinase activity; P:phosphatidylinositol metabolic process	[INTERPRO, BLASTED]
N_viridula_DNassembly_nr_337153_5107	zinc finger protein 729-like isoform X1	5107	1	0.0	96.55						G3DSA:3.30.160.60 (GENE3D); PF00096 (PFAM); G3DSA:3.30.160.60 (GENE3D); PF12874 (PFAM); G3DSA:3.30.160.60 (GENE3D); G3DSA:3.30.160.60 (GENE3D); G3DSA:3.30.160.60 (GENE3D); G3DSA:3.30.160.60 (GENE3D); G3DSA:3.30.160.60 (GENE3D); G3DSA:3.30.160.60 (GENE3D); mobidb-lite (MOBIDB_LITE); mobidb-lite (MOBIDB_LITE); mobidb-lite (MOBIDB_LITE); mobidb-lite (MOBIDB_LITE); mobidb-lite (MOBIDB_LITE); PTHR2437…	F:GO:0003676	F:nucleic acid binding	[INTERPRO, BLASTED]
N_viridula_DNassembly_nr_337173_3106	cullin-2-like	3106	1	0.0	99.87						G3DSA:1.20.1310.10 (GENE3D); IPR036388 (G3DSA:1.10.10.GENE3D); G3DSA:1.20.1310.10 (GENE3D); IPR001373 (PFAM); G3DSA:1.10.10.2620 (GENE3D); G3DSA:1.20.1310.10 (GENE3D); G3DSA:1.20.1310.10 (GENE3D); IPR019559 (PFAM); PTHR11932 (PANTHER); PTHR11932:SF123 (PANTHER); IPR016158 (PROSITE_PROFILES); IPR036390 (SUPERFAMILY); IPR016159 (SUPERFAMILY); IPR036317 (SUPERFAMILY)	P:GO:0006511; F:GO:0031625	P:ubiquitin-dependent protein catabolic process; F:ubiquitin protein ligase binding	[INTERPRO, BLASTED]
N_viridula_DNassembly_nr_337119_1389	prohibitin-2	1389	1	0.0	94.48						IPR000163 (PRINTS); IPR001107 (PFAM); PTHR23222:SF1 (PANTHER); IPR000163 (PANTHER); IPR000163 (CDD); IPR036013 (SUPERFAMILY)	C:GO:0016020	C:membrane	[INTERPRO, BLASTED]
N_viridula_DNassembly_nr_337109_1627	general transcription factor IIF subunit 2	1627	1	7.21041E-160	100.0						IPR036388 (G3DSA:1.10.10.GENE3D); IPR003196 (PIRSF); IPR003196 (PFAM); PTHR10445:SF0 (PANTHER); IPR003196 (PANTHER); cd07980 (CDD); IPR011039 (SUPERFAMILY); IPR036390 (SUPERFAMILY)	C:GO:0005674; P:GO:0006366; P:GO:0006367	C:transcription factor TFIIF complex; P:transcription by RNA polymerase II; P:transcription initiation from RNA polymerase II promoter	[INTERPRO, BLASTED]
N_viridula_DNassembly_nr_337124_2035	chromosome transmission fidelity protein 8 homolog	2035	1	1.05155E-30	96.97						no IPS match	no IPS match	no IPS match	[INTERPRO, BLASTED]
N_viridula_DNassembly_nr_337188_2342	integrator complex subunit 6	2342	1	0.0	98.44						IPR002035 (PFAM); IPR036465 (G3DSA:3.40.50.GENE3D); mobidb-lite (MOBIDB_LITE); PTHR12957 (PANTHER); IPR002035 (PROSITE_PROFILES); cd00198 (CDD); IPR036465 (SUPERFAMILY)	no GO terms	no GO terms	[INTERPRO, BLASTED]
N_viridula_DNassembly_nr_337108_2025	protein tilB homolog	2025	1	7.39331E-174	85.6						mobidb-lite (MOBIDB_LITE); PTHR44175 (PANTHER)	no GO terms	no GO terms	[INTERPRO, BLASTED]
N_viridula_DNassembly_nr_337185_2610	retinoblastoma-binding protein 5 homolog	2610	1	0.0	99.35						IPR001680 (PFAM); IPR015943 (G3DSA:2.130.10.GENE3D); mobidb-lite (MOBIDB_LITE); mobidb-lite (MOBIDB_LITE); IPR037850 (PANTHER); IPR017986 (PROSITE_PROFILES); IPR001680 (PROSITE_PROFILES); SSF117289 (SUPERFAMILY)	F:GO:0005515; C:GO:0048188	F:protein binding; C:Set1C/COMPASS complex	[INTERPRO, BLASTED]
N_viridula_DNassembly_nr_337102_4212	transcription factor MafG isoform X1	4212	1	1.24541E-27	100.0						G3DSA:1.10.880.10 (GENE3D); IPR004826 (PFAM); IPR024874 (PANTHER); IPR008917 (SUPERFAMILY)	F:GO:0003677; F:GO:0003700; C:GO:0005634; P:GO:0006355	F:DNA binding; F:DNA-binding transcription factor activity; C:nucleus; P:regulation of transcription, DNA-templated	[INTERPRO, BLASTED]
N_viridula_DNassembly_nr_337123_1612	vacuolar protein sorting-associated protein 72 homolog	1612	1	0.0	96.4						IPR013272 (PFAM); IPR008895 (PFAM); mobidb-lite (MOBIDB_LITE); mobidb-lite (MOBIDB_LITE); IPR008895 (PANTHER)	C:GO:0005634; P:GO:0006338; P:GO:0006355; P:GO:0043486	C:nucleus; P:chromatin remodeling; P:regulation of transcription, DNA-templated; P:histone exchange	[INTERPRO, BLASTED]
N_viridula_DNassembly_nr_337129_2227	transmembrane protein 39A	2227	1	0.0	99.42						IPR019397 (PFAM); IPR019397 (PANTHER); PTHR12995:SF4 (PANTHER)	no GO terms	no GO terms	[INTERPRO, BLASTED]
N_viridula_DNassembly_nr_337166_3257	REST corepressor 1 isoform X2	3257	1	0.0	99.56						G3DSA:1.10.1740.200 (GENE3D); G3DSA:1.20.58.1880 (GENE3D); IPR000949 (PFAM); IPR001005 (PFAM); G3DSA:1.10.10.60 (GENE3D); mobidb-lite (MOBIDB_LITE); mobidb-lite (MOBIDB_LITE); mobidb-lite (MOBIDB_LITE); PTHR16089:SF13 (PANTHER); PTHR16089 (PANTHER); PTHR16089:SF13 (PANTHER); PTHR16089 (PANTHER); IPR017884 (PROSITE_PROFILES); IPR017884 (PROSITE_PROFILES); IPR000949 (PROSITE_PROFILES); IPR001005 (C…	F:GO:0003677	F:DNA binding	[INTERPRO, BLASTED]
N_viridula_DNassembly_nr_337176_2048	elongation of very long chain fatty acids protein AAEL008004	2048	1	9.14445E-178	93.24						IPR002076 (PFAM); IPR002076 (PANTHER); PTHR11157:SF103 (PANTHER)	C:GO:0016021	C:integral component of membrane	[INTERPRO, BLASTED]
N_viridula_DNassembly_nr_304779_1877	MDS1 and EVI1 complex locus protein EVI1-like isoform X1	1877	1	0.0	93.65						G3DSA:3.30.160.60 (GENE3D); G3DSA:3.30.160.60 (GENE3D); PF00096 (PFAM); G3DSA:3.30.160.60 (GENE3D); mobidb-lite (MOBIDB_LITE); mobidb-lite (MOBIDB_LITE); mobidb-lite (MOBIDB_LITE); mobidb-lite (MOBIDB_LITE); IPR030413 (PTHR24393:PANTHER); PTHR24393 (PANTHER); IPR013087 (PROSITE_PROFILES); IPR013087 (PROSITE_PROFILES); IPR013087 (PROSITE_PROFILES); IPR036236 (SUPERFAMILY); IPR036236 (SUPERFAMILY)	F:GO:0003676; P:GO:0006355	F:nucleic acid binding; P:regulation of transcription, DNA-templated	[INTERPRO, BLASTED]
N_viridula_DNassembly_nr_326237_805	PRKR-interacting protein 1 homolog	805	1	1.66344E-71	95.27						IPR009548 (PFAM); mobidb-lite (MOBIDB_LITE); IPR009548 (PANTHER)	no GO terms	no GO terms	[INTERPRO, BLASTED]
N_viridula_DNassembly_nr_326207_982	DNA polymerase epsilon subunit 2	982	1	2.49246E-170	95.42						G3DSA:1.10.8.60 (GENE3D); IPR024639 (PFAM); PTHR12708 (PANTHER)	no GO terms	no GO terms	[INTERPRO, BLASTED]
N_viridula_DNassembly_nr_326201_364	RNA polymerase II degradation factor 1-like	364	1	1.37802E-63	92.56						mobidb-lite (MOBIDB_LITE)	no GO terms	no GO terms	[INTERPRO, BLASTED]
N_viridula_DNassembly_nr_315431_1100	uncharacterized protein LOC106683872 isoform X1	1100	1	4.94487E-103	98.33						mobidb-lite (MOBIDB_LITE); PTHR21588:SF13 (PANTHER); PTHR21588 (PANTHER)	no GO terms	no GO terms	[INTERPRO, BLASTED]
N_viridula_DNassembly_nr_327105_749	39S ribosomal protein L41, mitochondrial	749	1	1.9333E-102	94.74						IPR019189 (PFAM); IPR019189 (PANTHER)	no GO terms	no GO terms	[INTERPRO, BLASTED]
N_viridula_DNassembly_nr_327185_1335	39S ribosomal protein L22, mitochondrial	1335	1	5.37304E-124	92.63						IPR036394 (G3DSA:3.90.470.GENE3D); IPR001063 (PFAM); PTHR13501:SF0 (PANTHER); IPR005727 (PANTHER); IPR001063 (CDD); IPR036394 (SUPERFAMILY)	F:GO:0003735; C:GO:0005840; P:GO:0006412; C:GO:0015934	F:structural constituent of ribosome; C:ribosome; P:translation; C:large ribosomal subunit	[INTERPRO, BLASTED]
N_viridula_DNassembly_nr_327147_1606	protoporphyrinogen oxidase	1606	1	0.0	97.03						IPR004572 (TIGRFAM); IPR002937 (PFAM); IPR036188 (G3DSA:3.50.50.GENE3D); PTHR42923:SF3 (PANTHER); PTHR42923 (PANTHER); IPR036188 (SUPERFAMILY); SSF54373 (SUPERFAMILY)	F:GO:0004729; P:GO:0006779; F:GO:0016491; P:GO:0055114	F:oxygen-dependent protoporphyrinogen oxidase activity; P:porphyrin-containing compound biosynthetic process; F:oxidoreductase activity; P:oxidation-reduction process	[INTERPRO, BLASTED]
N_viridula_DNassembly_nr_327164_1790	muscarinic acetylcholine receptor M2	1790	1	0.0	98.49						G3DSA:1.20.1070.10 (GENE3D); G3DSA:1.20.1070.10 (GENE3D); IPR000276 (PFAM); mobidb-lite (MOBIDB_LITE); mobidb-lite (MOBIDB_LITE); mobidb-lite (MOBIDB_LITE); mobidb-lite (MOBIDB_LITE); PTHR43914 (PANTHER); PTHR43914:SF4 (PANTHER); IPR017452 (PROSITE_PROFILES); SSF81321 (SUPERFAMILY)	F:GO:0004930; P:GO:0007186; C:GO:0016021	F:G-protein coupled receptor activity; P:G-protein coupled receptor signaling pathway; C:integral component of membrane	[INTERPRO, BLASTED]
N_viridula_DNassembly_nr_342828_4006	poly [ADP-ribose] polymerase	4006	1	0.0	96.94						IPR036930 (G3DSA:2.20.140.GENE3D); IPR036616 (G3DSA:1.20.142.GENE3D); IPR008893 (PFAM); IPR036420 (G3DSA:3.40.50.GENE3D); IPR038650 (G3DSA:2.20.25.GENE3D); IPR012317 (PFAM); IPR001357 (PFAM); IPR036957 (G3DSA:3.30.1740.GENE3D); IPR008288 (PIRSF); G3DSA:1.10.20.130 (GENE3D); IPR036957 (G3DSA:3.30.1740.GENE3D); IPR012982 (PFAM); IPR004102 (PFAM); IPR001510 (PFAM); G3DSA:3.90.228.10 (GENE3D); mobidb…	F:GO:0003677; F:GO:0003950; C:GO:0005634; P:GO:0006471; F:GO:0008270; F:GO:0051287	F:DNA binding; F:NAD+ ADP-ribosyltransferase activity; C:nucleus; P:protein ADP-ribosylation; F:zinc ion binding; F:NAD binding	[INTERPRO, BLASTED]
N_viridula_DNassembly_nr_342888_4225	ets DNA-binding protein pokkuri	4225	1	0.0	98.03						IPR000418 (PRINTS); IPR000418 (PFAM); IPR003118 (PFAM); IPR036388 (G3DSA:1.10.10.GENE3D); G3DSA:1.10.150.50 (GENE3D); mobidb-lite (MOBIDB_LITE); mobidb-lite (MOBIDB_LITE); IPR033077 (PTHR11849:PANTHER); PTHR11849 (PANTHER); IPR003118 (PROSITE_PROFILES); IPR000418 (PROSITE_PROFILES); IPR036390 (SUPERFAMILY); IPR013761 (SUPERFAMILY)	P:GO:0000122; P:GO:0001709; F:GO:0003700; C:GO:0005634; P:GO:0006355; F:GO:0043565; P:GO:0045596; P:GO:0045892	P:negative regulation of transcription by RNA polymerase II; P:cell fate determination; F:DNA-binding transcription factor activity; C:nucleus; P:regulation of transcription, DNA-templated; F:sequence-specific DNA binding; P:negative regulation of cell differentiation; P:negative regulation of transcription, DNA-templated	[INTERPRO, BLASTED]
N_viridula_DNassembly_nr_342898_3275	protein bicaudal C homolog 1	3275	1	0.0	99.48						IPR001660 (PFAM); IPR004088 (PFAM); G3DSA:1.10.150.50 (GENE3D); G3DSA:3.30.310.270 (GENE3D); mobidb-lite (MOBIDB_LITE); mobidb-lite (MOBIDB_LITE); PTHR10627 (PANTHER); PTHR10627 (PANTHER); PTHR10627:SF45 (PANTHER); PTHR10627:SF45 (PANTHER); PS50084 (PROSITE_PROFILES); PS50084 (PROSITE_PROFILES); IPR001660 (PROSITE_PROFILES); cd02394 (CDD); cd02394 (CDD); IPR013761 (SUPERFAMILY); IPR036612 (SUPERF…	F:GO:0003723; F:GO:0005515	F:RNA binding; F:protein binding	[INTERPRO, BLASTED]
N_viridula_DNassembly_nr_342850_6071	uncharacterized protein LOC106683430	6071	1	0.0	88.67						IPR008909 (PFAM); G3DSA:1.10.730.10 (GENE3D); IPR037380 (PANTHER); IPR009080 (SUPERFAMILY)	F:GO:0000166; F:GO:0004812; F:GO:0004814; F:GO:0005524; P:GO:0006418; P:GO:0006420	F:nucleotide binding; F:aminoacyl-tRNA ligase activity; F:arginine-tRNA ligase activity; F:ATP binding; P:tRNA aminoacylation for protein translation; P:arginyl-tRNA aminoacylation	[INTERPRO, BLASTED]
N_viridula_DNassembly_nr_342824_1253	guanine deaminase isoform X2	1253	1	0.0	95.55						G3DSA:3.20.20.140 (GENE3D); IPR006680 (PFAM); IPR014311 (PTHR11271:PANTHER); PTHR11271 (PANTHER); IPR032466 (SUPERFAMILY)	P:GO:0006147; F:GO:0008270; F:GO:0008892; F:GO:0016787	P:guanine catabolic process; F:zinc ion binding; F:guanine deaminase activity; F:hydrolase activity	[INTERPRO, BLASTED]
N_viridula_DNassembly_nr_342819_3522	katanin p60 ATPase-containing subunit A-like 1 isoform X1	3522	1	0.0	99.44						IPR015415 (PFAM); IPR003959 (PFAM); G3DSA:3.40.50.300 (GENE3D); G3DSA:1.10.8.60 (GENE3D); G3DSA:1.20.58.280 (GENE3D); mobidb-lite (MOBIDB_LITE); PTHR23074 (PANTHER); PTHR23074:SF65 (PANTHER); IPR028596 (HAMAP); cd00009 (CDD); IPR027417 (SUPERFAMILY)	F:GO:0005524; F:GO:0008017; F:GO:0008568; P:GO:0051013	F:ATP binding; F:microtubule binding; F:microtubule-severing ATPase activity; P:microtubule severing	[INTERPRO, BLASTED]
N_viridula_DNassembly_nr_342884_2861	lysophosphatidylcholine acyltransferase	2861	1	0.0	99.18						IPR002048 (PFAM); G3DSA:1.10.238.10 (GENE3D); IPR002123 (PFAM); PTHR23063:SF21 (PANTHER); PTHR23063 (PANTHER); IPR002048 (PROSITE_PROFILES); IPR002048 (PROSITE_PROFILES); cd07991 (CDD); IPR002048 (CDD); SSF69593 (SUPERFAMILY); IPR011992 (SUPERFAMILY)	F:GO:0005509; P:GO:0008152; F:GO:0016746	F:calcium ion binding; P:metabolic process; F:transferase activity, transferring acyl groups	[INTERPRO, BLASTED]
N_viridula_DNassembly_nr_342846_3038	calcium homeostasis endoplasmic reticulum protein	3038	1	0.0	98.17						IPR008942 (G3DSA:1.25.40.GENE3D); IPR035967 (G3DSA:1.10.10.GENE3D); IPR000467 (PFAM); IPR006903 (PFAM); IPR000061 (PFAM); mobidb-lite (MOBIDB_LITE); mobidb-lite (MOBIDB_LITE); PTHR12323 (PANTHER); IPR000467 (PROSITE_PROFILES); IPR006569 (PROSITE_PROFILES); IPR000061 (PROSITE_PROFILES); IPR035967 (SUPERFAMILY); IPR008942 (SUPERFAMILY)	F:GO:0003676; F:GO:0003723; P:GO:0006396	F:nucleic acid binding; F:RNA binding; P:RNA processing	[INTERPRO, BLASTED]
N_viridula_DNassembly_nr_342899_4159	B-cell lymphoma/leukemia 11A isoform X1	4159	1	0.0	98.39						G3DSA:3.30.160.60 (GENE3D); PF00096 (PFAM); G3DSA:3.30.160.60 (GENE3D); G3DSA:3.30.160.60 (GENE3D); mobidb-lite (MOBIDB_LITE); mobidb-lite (MOBIDB_LITE); PTHR23233:SF55 (PANTHER); PTHR23233 (PANTHER); IPR013087 (PROSITE_PROFILES); IPR013087 (PROSITE_PROFILES); IPR013087 (PROSITE_PROFILES); IPR013087 (PROSITE_PROFILES); IPR013087 (PROSITE_PROFILES); IPR036236 (SUPERFAMILY); IPR036236 (SUPERFAMILY)…	F:GO:0003676	F:nucleic acid binding	[INTERPRO, BLASTED]
N_viridula_DNassembly_nr_342804_3551	protein pellino isoform X2	3551	1	0.0	100.0						IPR006800 (PIRSF); IPR006800 (PFAM); IPR006800 (PANTHER)	P:GO:0008063	P:Toll signaling pathway	[INTERPRO, BLASTED]
N_viridula_DNassembly_nr_342851_3074	anoctamin-10 isoform X3	3074	1	0.0	97.25						IPR007632 (PFAM); PTHR12308:SF74 (PANTHER); IPR007632 (PANTHER)	no GO terms	no GO terms	[INTERPRO, BLASTED]
N_viridula_DNassembly_nr_342895_4715	large proline-rich protein BAG6 isoform X2	4715	1	0.0	94.4						G3DSA:3.10.20.90 (GENE3D); IPR000626 (PFAM); IPR021925 (PFAM); mobidb-lite (MOBIDB_LITE); mobidb-lite (MOBIDB_LITE); mobidb-lite (MOBIDB_LITE); mobidb-lite (MOBIDB_LITE); mobidb-lite (MOBIDB_LITE); mobidb-lite (MOBIDB_LITE); PTHR15204 (PANTHER); PTHR15204:SF0 (PANTHER); IPR000626 (PROSITE_PROFILES); cd01809 (CDD); IPR029071 (SUPERFAMILY)	F:GO:0005515	F:protein binding	[INTERPRO, BLASTED]
N_viridula_DNassembly_nr_342885_2249	uncharacterized protein DDB_G0283697-like	2249	1	1.59477E-165	92.47						IPR002557 (PFAM); mobidb-lite (MOBIDB_LITE); mobidb-lite (MOBIDB_LITE); PTHR22933:SF7 (PANTHER); PTHR22933:SF7 (PANTHER); PTHR22933 (PANTHER); PTHR22933 (PANTHER); IPR002557 (PROSITE_PROFILES); IPR036508 (SUPERFAMILY)	C:GO:0005576; P:GO:0006030; F:GO:0008061	C:extracellular region; P:chitin metabolic process; F:chitin binding	[INTERPRO, BLASTED]
N_viridula_DNassembly_nr_342802_3088	ketimine reductase mu-crystallin	3088	1	0.0	95.83						IPR003462 (PIRSF); G3DSA:3.40.50.720 (GENE3D); IPR023401 (G3DSA:3.30.1780.GENE3D); IPR003462 (PFAM); IPR003462 (PANTHER); PTHR13812:SF19 (PANTHER); IPR036291 (SUPERFAMILY)	no GO terms	no GO terms	[INTERPRO, BLASTED]
N_viridula_DNassembly_nr_342818_2209	uncharacterized protein LOC106681193 isoform X7	2209	1	5.78861E-141	92.24						mobidb-lite (MOBIDB_LITE)	no GO terms	no GO terms	[INTERPRO, BLASTED]
N_viridula_DNassembly_nr_342870_2147	uncharacterized protein F54F2.9	2147	1	0.0	94.92						IPR001623 (PRINTS); G3DSA:1.10.10.60 (GENE3D); G3DSA:1.10.10.60 (GENE3D); IPR001005 (PFAM); IPR036869 (G3DSA:1.10.287.GENE3D); IPR001623 (PFAM); mobidb-lite (MOBIDB_LITE); mobidb-lite (MOBIDB_LITE); PTHR44653 (PANTHER); IPR001623 (PROSITE_PROFILES); IPR017877 (PROSITE_PROFILES); IPR001623 (CDD); IPR001005 (CDD); IPR009057 (SUPERFAMILY); IPR009057 (SUPERFAMILY); IPR036869 (SUPERFAMILY)	F:GO:0003677	F:DNA binding	[INTERPRO, BLASTED]
N_viridula_DNassembly_nr_342864_2257	syntaxin-5	2257	1	0.0	98.53						G3DSA:1.20.58.70 (GENE3D); IPR000727 (PFAM); mobidb-lite (MOBIDB_LITE); mobidb-lite (MOBIDB_LITE); PTHR19957:SF3 (PANTHER); PTHR19957 (PANTHER); IPR000727 (PROSITE_PROFILES); cd15844 (CDD); IPR010989 (SUPERFAMILY)	C:GO:0016020; P:GO:0016192	C:membrane; P:vesicle-mediated transport	[INTERPRO, BLASTED]
N_viridula_DNassembly_nr_342872_3031	fibropellin-1	3031	1	0.0	98.9						PR00010 (PRINTS); G3DSA:2.10.25.10 (GENE3D); G3DSA:2.10.25.10 (GENE3D); G3DSA:2.10.25.10 (GENE3D); IPR000742 (PFAM); G3DSA:2.10.25.10 (GENE3D); PTHR44034:SF1 (PANTHER); PTHR44034:SF1 (PANTHER); PTHR44034:SF1 (PANTHER); PTHR44034 (PANTHER); PTHR44034 (PANTHER); PTHR44034 (PANTHER); IPR000742 (PROSITE_PROFILES); IPR000742 (PROSITE_PROFILES); IPR000742 (PROSITE_PROFILES); IPR000742 (PROSITE_PROFILES…	no GO terms	no GO terms	[INTERPRO, BLASTED]
N_viridula_DNassembly_nr_342878_2437	F-box/LRR-repeat protein 7-like	2437	1	0.0	99.76						IPR001611 (PFAM); IPR032675 (G3DSA:3.80.10.GENE3D); G3DSA:1.20.1280.50 (GENE3D); IPR001810 (PFAM); IPR032675 (G3DSA:3.80.10.GENE3D); PTHR44522 (PANTHER); IPR001810 (PROSITE_PROFILES); SSF52047 (SUPERFAMILY)	F:GO:0005515	F:protein binding	[INTERPRO, BLASTED]
N_viridula_DNassembly_nr_342875_2307	ATP-binding cassette sub-family F member 3	2307	1	0.0	96.19						G3DSA:3.40.50.300 (GENE3D); IPR003439 (PFAM); IPR032781 (PFAM); G3DSA:3.40.50.300 (GENE3D); PTHR19211:SF45 (PANTHER); PTHR19211 (PANTHER); IPR003439 (PROSITE_PROFILES); IPR003439 (PROSITE_PROFILES); cd03221 (CDD); cd03221 (CDD); IPR027417 (SUPERFAMILY); IPR027417 (SUPERFAMILY)	F:GO:0005524; F:GO:0016887	F:ATP binding; F:ATPase activity	[INTERPRO, BLASTED]
N_viridula_DNassembly_nr_342830_2134	SAGA-associated factor 29 isoform X2	2134	1	0.0	97.46						IPR010750 (PFAM); G3DSA:2.30.30.140 (GENE3D); G3DSA:2.30.30.140 (GENE3D); IPR037802 (PANTHER); PTHR21539:SF3 (PANTHER); IPR010750 (PROSITE_PROFILES)	C:GO:0000124	C:SAGA complex	[INTERPRO, BLASTED]
N_viridula_DNassembly_nr_342820_4512	integrator complex subunit 7	4512	1	0.0	99.21						IPR033060 (PANTHER); IPR016024 (SUPERFAMILY)	F:GO:0005488; P:GO:0016180; C:GO:0032039	F:binding; P:snRNA processing; C:integrator complex	[INTERPRO, BLASTED]
N_viridula_DNassembly_nr_342858_7905	E3 SUMO-protein ligase RanBP2 isoform X1	7905	1	0.0	91.35						G3DSA:4.10.1060.10 (GENE3D); IPR011993 (G3DSA:2.30.29.GENE3D); IPR001876 (PFAM); IPR019734 (PFAM); G3DSA:4.10.1060.10 (GENE3D); IPR000156 (PFAM); IPR011990 (G3DSA:1.25.40.GENE3D); IPR011990 (G3DSA:1.25.40.GENE3D); mobidb-lite (MOBIDB_LITE); mobidb-lite (MOBIDB_LITE); mobidb-lite (MOBIDB_LITE); mobidb-lite (MOBIDB_LITE); mobidb-lite (MOBIDB_LITE); mobidb-lite (MOBIDB_LITE); PTHR23138 (PANTHER); PT…	F:GO:0005515; P:GO:0046907	F:protein binding; P:intracellular transport	[INTERPRO, BLASTED]
N_viridula_DNassembly_nr_342896_2281	hexokinase-2-like isoform X1	2281	1	0.0	97.48						PR00475 (PRINTS); G3DSA:3.40.367.20 (GENE3D); IPR022672 (PFAM); IPR022673 (PFAM); G3DSA:3.30.420.40 (GENE3D); IPR001312 (PANTHER); IPR001312 (PROSITE_PROFILES); cd00012 (CDD); SSF53067 (SUPERFAMILY); SSF53067 (SUPERFAMILY)	P:GO:0001678; F:GO:0004396; F:GO:0005524; F:GO:0005536; P:GO:0005975; F:GO:0016773	P:cellular glucose homeostasis; F:hexokinase activity; F:ATP binding; F:glucose binding; P:carbohydrate metabolic process; F:phosphotransferase activity, alcohol group as acceptor	[INTERPRO, BLASTED]
N_viridula_DNassembly_nr_342854_3222	cytochrome b5 reductase 4	3222	1	0.0	96.07						IPR001709 (PRINTS); IPR001834 (PRINTS); IPR036400 (G3DSA:3.10.120.GENE3D); G3DSA:2.40.30.10 (GENE3D); G3DSA:3.40.50.80 (GENE3D); IPR001433 (PFAM); IPR008333 (PFAM); IPR001199 (PFAM); PTHR19370:SF122 (PANTHER); PTHR19370 (PANTHER); IPR001199 (PROSITE_PROFILES); IPR017927 (PROSITE_PROFILES); cd06183 (CDD); SSF52343 (SUPERFAMILY); IPR036400 (SUPERFAMILY); IPR017938 (SUPERFAMILY)	F:GO:0016491; P:GO:0055114	F:oxidoreductase activity; P:oxidation-reduction process	[INTERPRO, BLASTED]
N_viridula_DNassembly_nr_330953_1164	RWD domain-containing protein 4	1164	1	2.25923E-114	92.27						IPR006575 (PFAM); IPR016135 (G3DSA:3.10.110.GENE3D); mobidb-lite (MOBIDB_LITE); PTHR21275 (PANTHER); IPR006575 (PROSITE_PROFILES); IPR016135 (SUPERFAMILY)	F:GO:0005515	F:protein binding	[INTERPRO, BLASTED]
N_viridula_DNassembly_nr_330906_1193	60S ribosomal protein L29-1	1193	1	1.81649E-16	97.73						no IPS match	no IPS match	no IPS match	[INTERPRO, BLASTED]
N_viridula_DNassembly_nr_330907_1927	peptidyl-prolyl cis-trans isomerase-like 2	1927	1	0.0	97.64						IPR002130 (PRINTS); IPR029000 (G3DSA:2.40.100.GENE3D); IPR027799 (PFAM); IPR002130 (PFAM); IPR013083 (G3DSA:3.30.40.GENE3D); mobidb-lite (MOBIDB_LITE); IPR024936 (PANTHER); PTHR11071:SF147 (PANTHER); IPR002130 (PROSITE_PROFILES); IPR003613 (PROSITE_PROFILES); cd16663 (CDD); cd01923 (CDD); SSF57850 (SUPERFAMILY); IPR029000 (SUPERFAMILY)	P:GO:0000413; F:GO:0003755; F:GO:0004842; P:GO:0016567	P:protein peptidyl-prolyl isomerization; F:peptidyl-prolyl cis-trans isomerase activity; F:ubiquitin-protein transferase activity; P:protein ubiquitination	[INTERPRO, BLASTED]
N_viridula_DNassembly_nr_330917_647	---NA---	647									IPR007834 (PFAM); IPR007834 (PANTHER); PTHR16771:SF0 (PANTHER)	P:GO:0006406; C:GO:0008541; P:GO:0043248	P:mRNA export from nucleus; C:proteasome regulatory particle, lid subcomplex; P:proteasome assembly	[INTERPRO, NO-BLAST]
N_viridula_DNassembly_nr_330913_808	gamma-aminobutyric acid type B receptor subunit 2	808	1	1.21326E-142	96.65						mobidb-lite (MOBIDB_LITE)	no GO terms	no GO terms	[INTERPRO, BLASTED]
N_viridula_DNassembly_nr_330932_851	rRNA-processing protein FCF1 homolog	851	1	8.49458E-130	95.65						G3DSA:3.40.50.1010 (GENE3D); IPR006984 (PFAM); PTHR12416:SF2 (PANTHER); PTHR12416 (PANTHER); IPR037503 (CDD); IPR029060 (SUPERFAMILY)	C:GO:0032040	C:small-subunit processome	[INTERPRO, BLASTED]
N_viridula_DNassembly_nr_330950_1209	mediator of RNA polymerase II transcription subunit 20	1209	1	3.2414E-146	100.0						IPR013921 (PFAM); PTHR12465 (PANTHER)	F:GO:0003712; P:GO:0006357; C:GO:0016592	F:transcription coregulator activity; P:regulation of transcription by RNA polymerase II; C:mediator complex	[INTERPRO, BLASTED]
N_viridula_DNassembly_nr_330989_1201	---NA---	1201									IPR013783 (G3DSA:2.60.40.GENE3D); IPR013098 (PFAM); IPR001611 (PFAM); IPR032675 (G3DSA:3.80.10.GENE3D); PTHR24366:SF18 (PANTHER); PTHR24366 (PANTHER); IPR001611 (PROSITE_PROFILES); IPR007110 (PROSITE_PROFILES); IPR001611 (PROSITE_PROFILES); IPR001611 (PROSITE_PROFILES); IPR001611 (PROSITE_PROFILES); cd00096 (CDD); SSF52058 (SUPERFAMILY); IPR036179 (SUPERFAMILY)	F:GO:0005515	F:protein binding	[INTERPRO, NO-BLAST]
N_viridula_DNassembly_nr_328516_725	guanine nucleotide exchange factor MSS4 homolog	725	1	6.44955E-76	96.52						IPR007515 (PFAM); IPR011323 (G3DSA:2.170.150.GENE3D); IPR007515 (PANTHER); IPR007515 (PROSITE_PROFILES); IPR011057 (SUPERFAMILY)	F:GO:0005085; P:GO:0007264	F:guanyl-nucleotide exchange factor activity; P:small GTPase mediated signal transduction	[INTERPRO, BLASTED]
N_viridula_DNassembly_nr_328500_1466	RNA exonuclease 4	1466	1	8.27392E-158	92.33						IPR013520 (PFAM); IPR036397 (G3DSA:3.30.420.GENE3D); PTHR12801:SF110 (PANTHER); PTHR12801 (PANTHER); IPR037431 (CDD); IPR012337 (SUPERFAMILY)	F:GO:0003676; P:GO:0006364; F:GO:0008408	F:nucleic acid binding; P:rRNA processing; F:3'-5' exonuclease activity	[INTERPRO, BLASTED]
N_viridula_DNassembly_nr_328588_1181	elongin-B	1181	1	2.09144E-75	100.0						G3DSA:3.10.20.90 (GENE3D); mobidb-lite (MOBIDB_LITE); PTHR13248 (PANTHER); IPR000626 (PROSITE_PROFILES); IPR029071 (SUPERFAMILY)	F:GO:0005515	F:protein binding	[INTERPRO, BLASTED]
N_viridula_DNassembly_nr_329642_909	ribonuclease P protein subunit p25-like protein	909	1	4.23001E-91	94.04						IPR002775 (PFAM); IPR036882 (G3DSA:3.30.110.GENE3D); mobidb-lite (MOBIDB_LITE); PTHR13516 (PANTHER); PTHR13516:SF8 (PANTHER); IPR036882 (SUPERFAMILY)	F:GO:0003676	F:nucleic acid binding	[INTERPRO, BLASTED]
N_viridula_DNassembly_nr_329606_1100	mitochondrial fission 1 protein	1100	1	6.9421E-79	99.17						IPR028061 (PFAM); IPR016543 (PIRSF); IPR011990 (G3DSA:1.25.40.GENE3D); IPR028058 (PFAM); IPR016543 (PANTHER); PTHR13247:SF0 (PANTHER); IPR013026 (PROSITE_PROFILES); IPR019734 (PROSITE_PROFILES); IPR033745 (CDD); IPR011990 (SUPERFAMILY)	P:GO:0000266; F:GO:0005515	P:mitochondrial fission; F:protein binding	[INTERPRO, BLASTED]
N_viridula_DNassembly_nr_329628_1231	uncharacterized protein LOC106678238	1231	1	8.23133E-74	93.33						PTHR38640 (PANTHER)	no GO terms	no GO terms	[INTERPRO, BLASTED]
N_viridula_DNassembly_nr_329671_1023	multiple C2 and transmembrane domain-containing protein isoform X5	1023	1	1.20296E-123	96.32						IPR000008 (PFAM); IPR035892 (G3DSA:2.60.40.GENE3D); PTHR10774 (PANTHER); PTHR10774:SF126 (PANTHER); IPR000008 (PROSITE_PROFILES); cd08376 (CDD); SSF49562 (SUPERFAMILY)	no GO terms	no GO terms	[INTERPRO, BLASTED]
N_viridula_DNassembly_nr_302893_1377	GPN-loop GTPase 2	1377	1	0.0	98.32						G3DSA:3.40.50.300 (GENE3D); IPR004130 (PFAM); IPR004130 (PANTHER); IPR030231 (PTHR21231:PANTHER); IPR027417 (SUPERFAMILY)	no GO terms	no GO terms	[INTERPRO, BLASTED]
N_viridula_DNassembly_nr_302866_1583	voltage-dependent T-type calcium channel subunit alpha-1G isoform X4	1583	1	0.0	99.06						IPR005821 (PFAM); G3DSA:1.10.287.70 (GENE3D); mobidb-lite (MOBIDB_LITE); mobidb-lite (MOBIDB_LITE); mobidb-lite (MOBIDB_LITE); PTHR10037:SF192 (PANTHER); PTHR10037 (PANTHER); SSF81324 (SUPERFAMILY)	F:GO:0005216; P:GO:0006811; C:GO:0016020; P:GO:0055085	F:ion channel activity; P:ion transport; C:membrane; P:transmembrane transport	[INTERPRO, BLASTED]
N_viridula_DNassembly_nr_315041_361	meiosis-specific with OB domain-containing protein	361	1	2.84817E-74	99.17						G3DSA:2.40.50.140 (GENE3D); PTHR21166:SF2 (PANTHER); PTHR21166 (PANTHER)	no GO terms	no GO terms	[INTERPRO, BLASTED]
N_viridula_DNassembly_nr_326625_947	NADH dehydrogenase [ubiquinone] 1 beta subcomplex subunit 8, mitochondrial	947	1	1.53299E-89	87.95						IPR008699 (PFAM); IPR008699 (PANTHER)	F:GO:0003954; C:GO:0005739; F:GO:0008137	F:NADH dehydrogenase activity; C:mitochondrion; F:NADH dehydrogenase (ubiquinone) activity	[INTERPRO, BLASTED]
N_viridula_DNassembly_nr_326641_1337	26S proteasome non-ATPase regulatory subunit 14	1337	1	0.0	100.0						IPR024969 (PFAM); G3DSA:3.40.140.10 (GENE3D); IPR000555 (PFAM); PTHR10410 (PANTHER); IPR035299 (PTHR10410:PANTHER); IPR037518 (PROSITE_PROFILES); cd08069 (CDD); SSF102712 (SUPERFAMILY)	F:GO:0005515; F:GO:0061578	F:protein binding; F:Lys63-specific deubiquitinase activity	[INTERPRO, BLASTED]
N_viridula_DNassembly_nr_326663_727	uncharacterized protein LOC106687161	727	1	1.91406E-51	77.52						IPR000618 (PFAM); PTHR10380:SF179 (PANTHER); PTHR10380 (PANTHER); IPR000618 (PROSITE_PROFILES); PS51257 (PROSITE_PROFILES)	F:GO:0042302	F:structural constituent of cuticle	[INTERPRO, BLASTED]
N_viridula_DNassembly_nr_314311_962	achaete-scute homolog 1a	962	1	2.39232E-107	99.01						IPR011598 (PFAM); IPR036638 (G3DSA:4.10.280.GENE3D); mobidb-lite (MOBIDB_LITE); PTHR13935:SF81 (PANTHER); PTHR13935:SF81 (PANTHER); IPR015660 (PANTHER); IPR015660 (PANTHER); IPR011598 (PROSITE_PROFILES); IPR011598 (CDD); IPR036638 (SUPERFAMILY)	F:GO:0003677; P:GO:0006357; F:GO:0046983	F:DNA binding; P:regulation of transcription by RNA polymerase II; F:protein dimerization activity	[INTERPRO, BLASTED]
N_viridula_DNassembly_nr_328168_1260	elongation factor 2	1260	1	0.0	99.41	4	F:GO:0003746; F:GO:0003924; F:GO:0005525; P:GO:0006414	F:translation elongation factor activity; F:GTPase activity; F:GTP binding; P:translational elongation	EC:3.6.1.15	Nucleoside-triphosphate phosphatase	IPR005517 (PFAM); IPR000640 (PFAM); G3DSA:3.30.70.870 (GENE3D); IPR014721 (G3DSA:3.30.230.GENE3D); G3DSA:3.30.70.240 (GENE3D); PTHR42908:SF10 (PANTHER); PTHR42908 (PANTHER); cd01681 (CDD); cd04096 (CDD); IPR035647 (SUPERFAMILY); IPR035647 (SUPERFAMILY); IPR020568 (SUPERFAMILY)	F:GO:0005525	F:GTP binding	[INTERPRO, BLASTED, MAPPED, ANNOTATED]
N_viridula_DNassembly_nr_328182_786	uncharacterized protein LOC106689274	786	1	5.96541E-115	93.69						IPR012464 (PFAM); PTHR21879:SF10 (PANTHER); PTHR21879:SF10 (PANTHER); IPR012464 (PANTHER)	no GO terms	no GO terms	[INTERPRO, BLASTED]
N_viridula_DNassembly_nr_328104_807	ubiquitin-conjugating enzyme E2 G2	807	1	5.05377E-121	99.42						IPR016135 (G3DSA:3.10.110.GENE3D); IPR000608 (PFAM); PTHR24067 (PANTHER); PTHR24067:SF154 (PANTHER); IPR000608 (PROSITE_PROFILES); IPR000608 (CDD); IPR016135 (SUPERFAMILY)	no GO terms	no GO terms	[INTERPRO, BLASTED]
N_viridula_DNassembly_nr_328193_814	DNA-directed RNA polymerases I, II, and III subunit RPABC1	814	1	2.42029E-153	100.0						IPR014381 (PIRSF); IPR036710 (G3DSA:3.40.1340.GENE3D); IPR005571 (PFAM); IPR000783 (PFAM); IPR035913 (G3DSA:3.90.940.GENE3D); PTHR10535 (PANTHER); IPR000783 (PRODOM); IPR020609 (HAMAP); IPR036710 (SUPERFAMILY); IPR035913 (SUPERFAMILY)	F:GO:0003677; F:GO:0003899; C:GO:0005634; P:GO:0006351	F:DNA binding; F:DNA-directed 5'-3' RNA polymerase activity; C:nucleus; P:transcription, DNA-templated	[INTERPRO, BLASTED]
N_viridula_DNassembly_nr_328139_1092	zinc finger protein 467 isoform X2	1092	1	1.91102E-169	100.0						PF00096 (PFAM); G3DSA:3.30.160.60 (GENE3D); IPR012934 (PFAM); G3DSA:3.30.160.60 (GENE3D); PTHR43892 (PANTHER); PTHR43892:SF2 (PANTHER); IPR013087 (PROSITE_PROFILES); IPR013087 (PROSITE_PROFILES); SSF57716 (SUPERFAMILY); IPR036236 (SUPERFAMILY)	F:GO:0003676; C:GO:0005634; F:GO:0008270	F:nucleic acid binding; C:nucleus; F:zinc ion binding	[INTERPRO, BLASTED]
N_viridula_DNassembly_nr_338115_1698	probable cytosolic iron-sulfur protein assembly protein Ciao1	1698	1	0.0	98.8						IPR020472 (PRINTS); IPR001680 (PFAM); IPR024977 (PFAM); IPR015943 (G3DSA:2.130.10.GENE3D); IPR028608 (PANTHER); IPR001680 (PROSITE_PROFILES); IPR028608 (HAMAP); IPR001680 (PROSITE_PROFILES); IPR001680 (PROSITE_PROFILES); IPR001680 (PROSITE_PROFILES); IPR001680 (PROSITE_PROFILES); IPR001680 (PROSITE_PROFILES); IPR017986 (PROSITE_PROFILES); cd00200 (CDD); IPR036322 (SUPERFAMILY)	F:GO:0005515; P:GO:0016226; C:GO:0097361	F:protein binding; P:iron-sulfur cluster assembly; C:CIA complex	[INTERPRO, BLASTED]
N_viridula_DNassembly_nr_338140_2991	translation initiation factor eIF-2B subunit delta	2991	1	0.0	87.16						IPR000649 (PFAM); G3DSA:3.40.50.10470 (GENE3D); mobidb-lite (MOBIDB_LITE); mobidb-lite (MOBIDB_LITE); PTHR10233:SF14 (PANTHER); PTHR10233 (PANTHER); PTHR10233 (PANTHER); PTHR10233:SF14 (PANTHER); PTHR10233 (PANTHER); IPR037171 (SUPERFAMILY)	P:GO:0044237	P:cellular metabolic process	[INTERPRO, BLASTED]
N_viridula_DNassembly_nr_338156_2166	zinc finger protein Xfin	2166	1	0.0	95.45						G3DSA:3.30.710.10 (GENE3D); PF12874 (PFAM); G3DSA:3.30.160.60 (GENE3D); PF00096 (PFAM); G3DSA:3.30.160.60 (GENE3D); G3DSA:3.30.160.60 (GENE3D); IPR000210 (PFAM); mobidb-lite (MOBIDB_LITE); mobidb-lite (MOBIDB_LITE); mobidb-lite (MOBIDB_LITE); PTHR23110:SF88 (PANTHER); PTHR23110 (PANTHER); PTHR23110 (PANTHER); IPR013087 (PROSITE_PROFILES); IPR000210 (PROSITE_PROFILES); IPR013087 (PROSITE_PROFILES)…	F:GO:0003676; F:GO:0005515	F:nucleic acid binding; F:protein binding	[INTERPRO, BLASTED]
N_viridula_DNassembly_nr_338146_4662	protein RCC2 homolog	4662	1	0.0	98.91						IPR000408 (PRINTS); IPR009091 (G3DSA:2.130.10.GENE3D); IPR000408 (PFAM); mobidb-lite (MOBIDB_LITE); PTHR22870 (PANTHER); PTHR22870:SF257 (PANTHER); IPR000408 (PROSITE_PROFILES); IPR000408 (PROSITE_PROFILES); IPR000408 (PROSITE_PROFILES); IPR000408 (PROSITE_PROFILES); IPR000408 (PROSITE_PROFILES); IPR009091 (SUPERFAMILY)	no GO terms	no GO terms	[INTERPRO, BLASTED]
N_viridula_DNassembly_nr_338134_1439	protein phosphatase inhibitor 2-like	1439	1	1.36446E-80	97.3						IPR007062 (PFAM); mobidb-lite (MOBIDB_LITE); IPR007062 (PANTHER)	F:GO:0004864; P:GO:0009966; P:GO:0043666	F:protein phosphatase inhibitor activity; P:regulation of signal transduction; P:regulation of phosphoprotein phosphatase activity	[INTERPRO, BLASTED]
N_viridula_DNassembly_nr_338129_1880	spermidine synthase	1880	1	3.61191E-125	97.87						G3DSA:3.40.50.150 (GENE3D); PF01564 (PFAM); PTHR11558 (PANTHER); PTHR11558:SF11 (PANTHER); IPR001045 (HAMAP); IPR030374 (PROSITE_PROFILES); cd02440 (CDD); IPR029063 (SUPERFAMILY)	F:GO:0003824	F:catalytic activity	[INTERPRO, BLASTED]
N_viridula_DNassembly_nr_338170_2993	katanin p60 ATPase-containing subunit A1 isoform X3	2993	1	0.0	98.32						G3DSA:3.40.50.300 (GENE3D); G3DSA:1.10.8.60 (GENE3D); IPR003959 (PFAM); IPR015415 (PFAM); mobidb-lite (MOBIDB_LITE); PTHR23074:SF136 (PANTHER); PTHR23074 (PANTHER); IPR028596 (HAMAP); cd00009 (CDD); IPR027417 (SUPERFAMILY)	F:GO:0005524; F:GO:0008017; F:GO:0008568; P:GO:0051013	F:ATP binding; F:microtubule binding; F:microtubule-severing ATPase activity; P:microtubule severing	[INTERPRO, BLASTED]
N_viridula_DNassembly_nr_338125_3124	protein MRVI1	3124	1	6.97639E-103	96.65						IPR008677 (PFAM); mobidb-lite (MOBIDB_LITE); mobidb-lite (MOBIDB_LITE); IPR008677 (PANTHER)	no GO terms	no GO terms	[INTERPRO, BLASTED]
N_viridula_DNassembly_nr_338112_2597	endophilin-B1 isoform X3	2597	1	0.0	94.79						IPR027267 (G3DSA:1.20.1270.GENE3D); IPR004148 (PFAM); PTHR44071 (PANTHER); IPR004148 (PROSITE_PROFILES); cd07594 (CDD); IPR027267 (SUPERFAMILY)	F:GO:0005515; C:GO:0005737	F:protein binding; C:cytoplasm	[INTERPRO, BLASTED]
N_viridula_DNassembly_nr_338102_2346	uncharacterized protein LOC106685123 isoform X1	2346	1	0.0	99.37						IPR009263 (PFAM); mobidb-lite (MOBIDB_LITE); mobidb-lite (MOBIDB_LITE); mobidb-lite (MOBIDB_LITE); PTHR14272:SF1 (PANTHER); PTHR14272:SF1 (PANTHER); PTHR14272 (PANTHER); PTHR14272 (PANTHER); IPR009263 (PROSITE_PROFILES)	no GO terms	no GO terms	[INTERPRO, BLASTED]
N_viridula_DNassembly_nr_338108_1650	epoxide hydrolase 4-like	1650	1	0.0	95.45						IPR000639 (PRINTS); IPR000073 (PRINTS); IPR029058 (G3DSA:3.40.50.GENE3D); IPR000073 (PFAM); PTHR43329 (PANTHER); PTHR43329:SF17 (PANTHER); IPR029058 (SUPERFAMILY)	F:GO:0003824	F:catalytic activity	[INTERPRO, BLASTED]
N_viridula_DNassembly_nr_338116_1972	mRNA export factor-like isoform X1	1972	1	0.0	99.72						IPR020472 (PRINTS); IPR001680 (PFAM); IPR015943 (G3DSA:2.130.10.GENE3D); IPR037631 (PTHR10971:PANTHER); PTHR10971 (PANTHER); IPR001680 (PROSITE_PROFILES); IPR001680 (PROSITE_PROFILES); IPR017986 (PROSITE_PROFILES); IPR001680 (PROSITE_PROFILES); IPR001680 (PROSITE_PROFILES); IPR036322 (SUPERFAMILY)	F:GO:0005515; P:GO:0006406	F:protein binding; P:mRNA export from nucleus	[INTERPRO, BLASTED]
N_viridula_DNassembly_nr_338106_2792	transmembrane protease serine 9	2792	1	0.0	96.06						IPR001314 (PRINTS); G3DSA:2.40.10.10 (GENE3D); IPR001254 (PFAM); PTHR44081:SF1 (PANTHER); PTHR44081 (PANTHER); IPR001254 (PROSITE_PROFILES); IPR001254 (CDD); IPR009003 (SUPERFAMILY)	F:GO:0004252; P:GO:0006508	F:serine-type endopeptidase activity; P:proteolysis	[INTERPRO, BLASTED]
N_viridula_DNassembly_nr_338159_2135	UPF0160 protein MYG1, mitochondrial	2135	1	0.0	91.48						IPR003226 (PFAM); IPR003226 (PANTHER); PTHR11215:SF1 (PANTHER)	no GO terms	no GO terms	[INTERPRO, BLASTED]
N_viridula_DNassembly_nr_338153_1686	hypothetical protein OFAS_OFAS008280	1686	1	4.97803E-120	86.27						IPR002067 (PRINTS); IPR023395 (G3DSA:1.50.40.GENE3D); IPR018108 (PFAM); PTHR24089:SF45 (PANTHER); PTHR24089 (PANTHER); IPR018108 (PROSITE_PROFILES); IPR018108 (PROSITE_PROFILES); IPR018108 (PROSITE_PROFILES); IPR023395 (SUPERFAMILY)	P:GO:0055085	P:transmembrane transport	[INTERPRO, BLASTED]
N_viridula_DNassembly_nr_338143_2167	transmembrane protein 104 homolog	2167	1	0.0	97.73						IPR013057 (PFAM); PTHR16189:SF0 (PANTHER); PTHR16189 (PANTHER)	no GO terms	no GO terms	[INTERPRO, BLASTED]
N_viridula_DNassembly_nr_338168_3639	C-terminal-binding protein isoform X2	3639	1	0.0	98.89						IPR006140 (PFAM); G3DSA:3.40.50.720 (GENE3D); IPR006139 (PFAM); G3DSA:3.40.50.720 (GENE3D); mobidb-lite (MOBIDB_LITE); PTHR10996:SF173 (PANTHER); PTHR10996 (PANTHER); cd05299 (CDD); SSF52283 (SUPERFAMILY); SSF52283 (SUPERFAMILY); IPR036291 (SUPERFAMILY)	P:GO:0008152; F:GO:0016616; F:GO:0051287; P:GO:0055114	P:metabolic process; F:oxidoreductase activity, acting on the CH-OH group of donors, NAD or NADP as acceptor; F:NAD binding; P:oxidation-reduction process	[INTERPRO, BLASTED]
N_viridula_DNassembly_nr_338107_2956	proline-rich protein PRCC	2956	1	2.90852E-169	86.81						IPR018800 (PFAM); mobidb-lite (MOBIDB_LITE); mobidb-lite (MOBIDB_LITE); IPR018800 (PANTHER)	no GO terms	no GO terms	[INTERPRO, BLASTED]
N_viridula_DNassembly_nr_338152_2720	agrin	2720	1	0.0	98.79						G3DSA:3.30.60.30 (GENE3D); G3DSA:3.30.60.30 (GENE3D); G3DSA:3.30.60.30 (GENE3D); G3DSA:3.30.60.30 (GENE3D); G3DSA:3.30.60.30 (GENE3D); G3DSA:3.30.60.30 (GENE3D); G3DSA:3.30.60.30 (GENE3D); IPR002350 (PFAM); IPR002350 (PFAM); PTHR10913:SF50 (PANTHER); PTHR10913 (PANTHER); IPR002350 (PROSITE_PROFILES); IPR002350 (PROSITE_PROFILES); IPR002350 (PROSITE_PROFILES); IPR002350 (PROSITE_PROFILES); IPR0023…	F:GO:0005515	F:protein binding	[INTERPRO, BLASTED]
N_viridula_DNassembly_nr_338158_2613	protein ABHD16A isoform X1	2613	1	0.0	97.28						IPR029058 (G3DSA:3.40.50.GENE3D); IPR000073 (PFAM); PTHR12277:SF72 (PANTHER); PTHR12277 (PANTHER); IPR029058 (SUPERFAMILY)	no GO terms	no GO terms	[INTERPRO, BLASTED]
N_viridula_DNassembly_nr_338130_1450	6-phosphogluconolactonase	1450	1	2.30248E-105	90.79						G3DSA:3.40.50.1360 (GENE3D); IPR006148 (PFAM); IPR005900 (TIGRFAM); PTHR11054 (PANTHER); PTHR11054:SF0 (PANTHER); IPR005900 (CDD); IPR037171 (SUPERFAMILY)	P:GO:0005975; P:GO:0006098; F:GO:0017057	P:carbohydrate metabolic process; P:pentose-phosphate shunt; F:6-phosphogluconolactonase activity	[INTERPRO, BLASTED]
N_viridula_DNassembly_nr_338111_2735	neurogenic locus protein delta	2735	1	0.0	98.53						G3DSA:2.10.25.10 (GENE3D); G3DSA:2.10.25.10 (GENE3D); IPR001774 (PFAM); IPR000742 (PFAM); IPR011651 (PFAM); G3DSA:2.10.25.140 (GENE3D); G3DSA:2.10.25.10 (GENE3D); G3DSA:2.10.25.10 (GENE3D); G3DSA:2.10.25.10 (GENE3D); G3DSA:2.60.40.3510 (GENE3D); IPR013032 (PFAM); mobidb-lite (MOBIDB_LITE); mobidb-lite (MOBIDB_LITE); PTHR24044:SF320 (PANTHER); PTHR24044 (PANTHER); IPR000742 (PROSITE_PROFILES); IPR…	P:GO:0007154; P:GO:0007219; P:GO:0007275; C:GO:0016020; C:GO:0016021	P:cell communication; P:Notch signaling pathway; P:multicellular organism development; C:membrane; C:integral component of membrane	[INTERPRO, BLASTED]
N_viridula_DNassembly_nr_338144_2050	F-box only protein 9	2050	1	0.0	94.8						G3DSA:1.20.58.280 (GENE3D); G3DSA:1.20.1280.50 (GENE3D); IPR001810 (PFAM); mobidb-lite (MOBIDB_LITE); PTHR12874:SF9 (PANTHER); PTHR12874 (PANTHER); IPR019734 (PROSITE_PROFILES); IPR013026 (PROSITE_PROFILES); IPR036047 (SUPERFAMILY)	F:GO:0005515	F:protein binding	[INTERPRO, BLASTED]
N_viridula_DNassembly_nr_339205_3360	transmembrane and TPR repeat-containing protein CG4050	3360	1	0.0	98.5						IPR013618 (PFAM); IPR011990 (G3DSA:1.25.40.GENE3D); IPR011990 (G3DSA:1.25.40.GENE3D); IPR019734 (PFAM); PF13414 (PFAM); IPR011990 (G3DSA:1.25.40.GENE3D); PTHR44395:SF1 (PANTHER); PTHR44395 (PANTHER); IPR019734 (PROSITE_PROFILES); IPR019734 (PROSITE_PROFILES); IPR019734 (PROSITE_PROFILES); IPR013026 (PROSITE_PROFILES); IPR019734 (PROSITE_PROFILES); IPR019734 (PROSITE_PROFILES); IPR019734 (PROSITE_…	F:GO:0005515	F:protein binding	[INTERPRO, BLASTED]
N_viridula_DNassembly_nr_339215_3125	hypothetical protein OFAS_OFAS011207	3125	1	1.17659E-151	100.0						IPR036703 (G3DSA:1.20.140.GENE3D); IPR005301 (PFAM); IPR005301 (PANTHER); PTHR22599:SF30 (PANTHER); IPR036703 (SUPERFAMILY)	no GO terms	no GO terms	[INTERPRO, BLASTED]
N_viridula_DNassembly_nr_339246_2329	dolichyl-phosphate beta-glucosyltransferase	2329	1	1.38874E-147	92.18						no IPS match	no IPS match	no IPS match	[INTERPRO, BLASTED]
N_viridula_DNassembly_nr_339294_1521	peroxiredoxin-2	1521	1	9.87874E-151	92.95						IPR000866 (PFAM); G3DSA:3.40.30.10 (GENE3D); IPR019479 (PFAM); IPR024706 (PIRSF); mobidb-lite (MOBIDB_LITE); PTHR10681 (PANTHER); PTHR10681:SF102 (PANTHER); IPR013766 (PROSITE_PROFILES); cd03015 (CDD); IPR036249 (SUPERFAMILY)	F:GO:0016209; F:GO:0016491; P:GO:0045454; F:GO:0051920; P:GO:0055114	F:antioxidant activity; F:oxidoreductase activity; P:cell redox homeostasis; F:peroxiredoxin activity; P:oxidation-reduction process	[INTERPRO, BLASTED]
N_viridula_DNassembly_nr_339224_3128	protein transport protein Sec23A	3128	1	0.0	99.87						G3DSA:1.20.120.730 (GENE3D); IPR012990 (PFAM); IPR006896 (PFAM); IPR007123 (PFAM); IPR006900 (PFAM); IPR036465 (G3DSA:3.40.50.GENE3D); IPR006895 (PFAM); IPR029006 (G3DSA:3.40.20.GENE3D); G3DSA:2.60.40.1670 (GENE3D); G3DSA:2.30.30.380 (GENE3D); IPR037364 (PANTHER); PTHR11141:SF10 (PANTHER); IPR037550 (CDD); cd01478 (CDD); IPR036174 (SUPERFAMILY); IPR036180 (SUPERFAMILY); IPR036175 (SUPERFAMILY); I…	P:GO:0006886; P:GO:0006888; F:GO:0008270; C:GO:0030127; P:GO:0090114	P:intracellular protein transport; P:ER to Golgi vesicle-mediated transport; F:zinc ion binding; C:COPII vesicle coat; P:COPII-coated vesicle budding	[INTERPRO, BLASTED]
N_viridula_DNassembly_nr_339271_1865	thioredoxin-dependent peroxide reductase, mitochondrial isoform X1	1865	1	0.0	96.49						IPR000866 (PFAM); G3DSA:3.40.30.10 (GENE3D); PTHR10681 (PANTHER); PTHR10681:SF102 (PANTHER); IPR013766 (PROSITE_PROFILES); cd03015 (CDD); IPR036249 (SUPERFAMILY)	F:GO:0016209; F:GO:0016491; P:GO:0045454; P:GO:0055114	F:antioxidant activity; F:oxidoreductase activity; P:cell redox homeostasis; P:oxidation-reduction process	[INTERPRO, BLASTED]
N_viridula_DNassembly_nr_339204_2357	ATP synthase subunit gamma, mitochondrial	2357	1	0.0	99.65						IPR000131 (PRINTS); G3DSA:1.10.287.80 (GENE3D); PIRSF039089 (PIRSF); IPR000131 (TIGRFAM); G3DSA:3.40.1380.10 (GENE3D); G3DSA:1.10.287.80 (GENE3D); IPR000131 (PFAM); PTHR11693 (PANTHER); PTHR11693:SF22 (PANTHER); IPR000131 (CDD); IPR035968 (SUPERFAMILY)	P:GO:0015986; C:GO:0045261; F:GO:0046933	P:ATP synthesis coupled proton transport; C:proton-transporting ATP synthase complex, catalytic core F(1); F:proton-transporting ATP synthase activity, rotational mechanism	[INTERPRO, BLASTED]
N_viridula_DNassembly_nr_339283_2675	GTP-binding protein 1 isoform X1	2675	1	0.0	99.53						G3DSA:3.40.50.300 (GENE3D); G3DSA:2.40.30.10 (GENE3D); G3DSA:2.40.30.10 (GENE3D); IPR000795 (PFAM); mobidb-lite (MOBIDB_LITE); mobidb-lite (MOBIDB_LITE); PTHR43721:SF14 (PANTHER); PTHR43721 (PANTHER); IPR000795 (PROSITE_PROFILES); cd03694 (CDD); cd03708 (CDD); IPR035531 (CDD); IPR009000 (SUPERFAMILY); IPR009001 (SUPERFAMILY); IPR027417 (SUPERFAMILY)	F:GO:0003924; F:GO:0005525	F:GTPase activity; F:GTP binding	[INTERPRO, BLASTED]
N_viridula_DNassembly_nr_339293_1570	la protein homolog	1570	1	0.0	98.22						IPR002344 (PRINTS); IPR012677 (G3DSA:3.30.70.GENE3D); IPR006630 (PFAM); IPR012677 (G3DSA:3.30.70.GENE3D); IPR014886 (PFAM); IPR000504 (PFAM); IPR036388 (G3DSA:1.10.10.GENE3D); mobidb-lite (MOBIDB_LITE); mobidb-lite (MOBIDB_LITE); PTHR22792:SF100 (PANTHER); PTHR22792 (PANTHER); IPR006630 (PROSITE_PROFILES); IPR000504 (PROSITE_PROFILES); cd12291 (CDD); cd08028 (CDD); IPR036390 (SUPERFAMILY); IPR035…	F:GO:0003676; F:GO:0003723; C:GO:0005634; P:GO:0006396; C:GO:1990904	F:nucleic acid binding; F:RNA binding; C:nucleus; P:RNA processing; C:ribonucleoprotein complex	[INTERPRO, BLASTED]
N_viridula_DNassembly_nr_339299_1782	cyclin-dependent kinase 7	1782	1	0.0	99.71						G3DSA:1.10.510.10 (GENE3D); G3DSA:3.30.200.20 (GENE3D); PIRSF000654 (PIRSF); IPR000719 (PFAM); IPR037770 (PTHR24056:PANTHER); PTHR24056 (PANTHER); IPR000719 (PROSITE_PROFILES); cd07841 (CDD); IPR011009 (SUPERFAMILY)	F:GO:0004672; F:GO:0005524; C:GO:0005675; P:GO:0006468; F:GO:0008353; C:GO:0070985	F:protein kinase activity; F:ATP binding; C:holo TFIIH complex; P:protein phosphorylation; F:RNA polymerase II carboxy-terminal domain kinase activity; C:TFIIK complex	[INTERPRO, BLASTED]
N_viridula_DNassembly_nr_339212_2818	angiotensin-converting enzyme-like isoform X1	2818	1	0.0	92.95						IPR001548 (PRINTS); G3DSA:1.10.1370.30 (GENE3D); IPR001548 (PFAM); mobidb-lite (MOBIDB_LITE); PTHR10514:SF35 (PANTHER); IPR001548 (PANTHER); IPR001548 (CDD); SSF55486 (SUPERFAMILY)	P:GO:0006508; F:GO:0008237; F:GO:0008241; C:GO:0016020	P:proteolysis; F:metallopeptidase activity; F:peptidyl-dipeptidase activity; C:membrane	[INTERPRO, BLASTED]
N_viridula_DNassembly_nr_339221_1880	metallophosphoesterase domain-containing protein 1	1880	1	2.6333E-130	97.49						IPR029052 (G3DSA:3.60.21.GENE3D); PTHR12905 (PANTHER); PTHR12905:SF0 (PANTHER); SSF56300 (SUPERFAMILY)	no GO terms	no GO terms	[INTERPRO, BLASTED]
N_viridula_DNassembly_nr_339274_4042	ATP-dependent DNA helicase Q5-like	4042	1	0.0	92.65						IPR001650 (PFAM); IPR011545 (PFAM); G3DSA:3.40.50.300 (GENE3D); IPR032284 (PFAM); IPR004589 (TIGRFAM); G3DSA:3.40.50.300 (GENE3D); mobidb-lite (MOBIDB_LITE); PTHR13710:SF105 (PANTHER); PTHR13710 (PANTHER); PTHR13710:SF105 (PANTHER); PTHR13710 (PANTHER); IPR001650 (PROSITE_PROFILES); IPR014001 (PROSITE_PROFILES); IPR001650 (CDD); cd00046 (CDD); IPR027417 (SUPERFAMILY)	F:GO:0003676; F:GO:0005524; P:GO:0006310; F:GO:0008026	F:nucleic acid binding; F:ATP binding; P:DNA recombination; F:ATP-dependent helicase activity	[INTERPRO, BLASTED]
N_viridula_DNassembly_nr_339264_1723	5-methylcytosine rRNA methyltransferase NSUN4 isoform X2	1723	1	0.0	91.95						IPR023267 (PRINTS); G3DSA:3.30.70.3470 (GENE3D); G3DSA:3.40.50.150 (GENE3D); IPR001678 (PFAM); PTHR22808 (PANTHER); PTHR22808:SF3 (PANTHER); IPR001678 (PROSITE_PROFILES); IPR029063 (SUPERFAMILY)	F:GO:0008168	F:methyltransferase activity	[INTERPRO, BLASTED]
N_viridula_DNassembly_nr_339253_2886	lysine-specific histone demethylase 1A	2886	1	0.0	81.76	9	F:GO:0003677; C:GO:0005634; P:GO:0006355; F:GO:0008168; F:GO:0016491; P:GO:0032259; P:GO:0034720; F:GO:0050660; P:GO:0055114	F:DNA binding; C:nucleus; P:regulation of transcription, DNA-templated; F:methyltransferase activity; F:oxidoreductase activity; P:methylation; P:histone H3-K4 demethylation; F:flavin adenine dinucleotide binding; P:oxidation-reduction process			IPR002937 (PFAM); IPR036188 (G3DSA:3.50.50.GENE3D); IPR017366 (PIRSF); IPR007526 (PFAM); G3DSA:3.90.660.10 (GENE3D); IPR036388 (G3DSA:1.10.10.GENE3D); G3DSA:1.10.287.80 (GENE3D); IPR036188 (G3DSA:3.50.50.GENE3D); mobidb-lite (MOBIDB_LITE); PTHR10742:SF353 (PANTHER); PTHR10742 (PANTHER); IPR007526 (PROSITE_PROFILES); SSF54373 (SUPERFAMILY); IPR036188 (SUPERFAMILY); IPR009057 (SUPERFAMILY)	F:GO:0003677; F:GO:0005515; C:GO:0005634; P:GO:0006355; F:GO:0016491; P:GO:0034720; F:GO:0050660; P:GO:0055114	F:DNA binding; F:protein binding; C:nucleus; P:regulation of transcription, DNA-templated; F:oxidoreductase activity; P:histone H3-K4 demethylation; F:flavin adenine dinucleotide binding; P:oxidation-reduction process	[INTERPRO, BLASTED, MAPPED, ANNOTATED]
N_viridula_DNassembly_nr_339291_2125	transducin beta-like protein 2	2125	1	0.0	96.26						IPR015943 (G3DSA:2.130.10.GENE3D); IPR015943 (G3DSA:2.130.10.GENE3D); IPR001680 (PFAM); mobidb-lite (MOBIDB_LITE); PTHR44321 (PANTHER); IPR001680 (PROSITE_PROFILES); IPR017986 (PROSITE_PROFILES); IPR001680 (PROSITE_PROFILES); IPR017986 (PROSITE_PROFILES); IPR036322 (SUPERFAMILY)	F:GO:0005515	F:protein binding	[INTERPRO, BLASTED]
N_viridula_DNassembly_nr_339206_1916	tumor suppressor candidate 3	1916	1	0.0	96.92						IPR021149 (PFAM); G3DSA:3.40.30.10 (GENE3D); PTHR12692:SF1 (PANTHER); PTHR12692 (PANTHER); IPR036249 (SUPERFAMILY)	no GO terms	no GO terms	[INTERPRO, BLASTED]
N_viridula_DNassembly_nr_339255_2576	guanosine-3',5'-bis(diphosphate) 3'-pyrophosphohydrolase MESH1 isoform X2	2576	1	4.61693E-94	94.44						IPR003607 (PFAM); G3DSA:1.10.3210.10 (GENE3D); PTHR21262 (PANTHER); PTHR21262:SF27 (PANTHER); IPR003607 (PROSITE_PROFILES); IPR003607 (CDD); SSF109604 (SUPERFAMILY)	no GO terms	no GO terms	[INTERPRO, BLASTED]
N_viridula_DNassembly_nr_339287_2446	nocturnin isoform X1	2446	1	0.0	97.2						IPR036691 (G3DSA:3.60.10.GENE3D); IPR005135 (PFAM); PTHR12121:SF45 (PANTHER); PTHR12121 (PANTHER); IPR036691 (SUPERFAMILY)	no GO terms	no GO terms	[INTERPRO, BLASTED]
N_viridula_DNassembly_nr_339242_2636	serine/threonine-protein kinase fused isoform X1	2636	1	0.0	95.62						IPR000719 (PFAM); PIRSF000615 (PIRSF); G3DSA:1.10.510.10 (GENE3D); PTHR22983 (PANTHER); PTHR22983:SF6 (PANTHER); PTHR22983:SF6 (PANTHER); PTHR22983 (PANTHER); IPR000719 (PROSITE_PROFILES); IPR011009 (SUPERFAMILY)	F:GO:0004672; F:GO:0005524; P:GO:0006468	F:protein kinase activity; F:ATP binding; P:protein phosphorylation	[INTERPRO, BLASTED]
N_viridula_DNassembly_nr_339286_2610	YTH domain-containing family protein 3 isoform X4	2610	1	8.64391E-149	99.31						IPR007275 (PFAM); G3DSA:3.10.590.10 (GENE3D); mobidb-lite (MOBIDB_LITE); mobidb-lite (MOBIDB_LITE); PTHR12357:SF15 (PANTHER); PTHR12357 (PANTHER); IPR007275 (PROSITE_PROFILES)	F:GO:0003723	F:RNA binding	[INTERPRO, BLASTED]
N_viridula_DNassembly_nr_339263_2752	triple functional domain protein isoform X6	2752	1	0.0	98.8						IPR001849 (PFAM); IPR000219 (PFAM); IPR011993 (G3DSA:2.30.29.GENE3D); IPR035899 (G3DSA:1.20.900.GENE3D); mobidb-lite (MOBIDB_LITE); PTHR22826:SF151 (PANTHER); PTHR22826 (PANTHER); IPR001849 (PROSITE_PROFILES); IPR000219 (PROSITE_PROFILES); cd13240 (CDD); IPR000219 (CDD); SSF50729 (SUPERFAMILY); IPR035899 (SUPERFAMILY)	F:GO:0005089; P:GO:0035023	F:Rho guanyl-nucleotide exchange factor activity; P:regulation of Rho protein signal transduction	[INTERPRO, BLASTED]
N_viridula_DNassembly_nr_339269_1496	28S ribosomal protein S5, mitochondrial	1496	1	0.0	94.52						G3DSA:3.30.160.20 (GENE3D); IPR005324 (PFAM); IPR014721 (G3DSA:3.30.230.GENE3D); IPR013810 (PFAM); IPR000851 (PANTHER); PTHR13718:SF61 (PANTHER); IPR013810 (PROSITE_PROFILES); IPR020568 (SUPERFAMILY); SSF54768 (SUPERFAMILY)	F:GO:0003723; F:GO:0003735; C:GO:0005840; P:GO:0006412	F:RNA binding; F:structural constituent of ribosome; C:ribosome; P:translation	[INTERPRO, BLASTED]
N_viridula_DNassembly_nr_305077_403	uncharacterized protein LOC106684416	403	1	4.52181E-52	97.17						no IPS match	no IPS match	no IPS match	[INTERPRO, BLASTED]
N_viridula_DNassembly_nr_336680_1878	histone deacetylase 3	1878	1	0.0	99.22						IPR003084 (PRINTS); IPR000286 (PRINTS); IPR003084 (PIRSF); IPR023801 (PFAM); IPR037138 (G3DSA:3.40.800.GENE3D); mobidb-lite (MOBIDB_LITE); PTHR10625:SF171 (PANTHER); IPR000286 (PANTHER); IPR023696 (SUPERFAMILY)	F:GO:0004407; P:GO:0016575	F:histone deacetylase activity; P:histone deacetylation	[INTERPRO, BLASTED]
N_viridula_DNassembly_nr_336617_1894	peptidyl-tRNA hydrolase ICT1, mitochondrial	1894	1	3.61425E-90	96.62						IPR000352 (PFAM); G3DSA:3.30.160.20 (GENE3D); PTHR11075 (PANTHER); PTHR11075:SF54 (PANTHER); SSF110916 (SUPERFAMILY)	F:GO:0003747; P:GO:0006415	F:translation release factor activity; P:translational termination	[INTERPRO, BLASTED]
N_viridula_DNassembly_nr_336675_2117	SET and MYND domain-containing protein 5	2117	1	0.0	91.69						IPR001214 (PFAM); G3DSA:2.170.270.10 (GENE3D); mobidb-lite (MOBIDB_LITE); PTHR12197 (PANTHER); PTHR12197:SF245 (PANTHER); IPR001214 (PROSITE_PROFILES); SSF82199 (SUPERFAMILY)	F:GO:0005515	F:protein binding	[INTERPRO, BLASTED]
N_viridula_DNassembly_nr_336611_2206	aquaporin-like	2206	1	2.33476E-148	92.4						IPR000425 (PRINTS); IPR023271 (G3DSA:1.20.1080.GENE3D); IPR000425 (PFAM); IPR000425 (TIGRFAM); PTHR19139:SF192 (PANTHER); IPR034294 (PANTHER); IPR000425 (CDD); IPR023271 (SUPERFAMILY)	F:GO:0015267; C:GO:0016020; P:GO:0055085	F:channel activity; C:membrane; P:transmembrane transport	[INTERPRO, BLASTED]
N_viridula_DNassembly_nr_336686_1487	peptidyl-prolyl cis-trans isomerase B-like isoform X2	1487	1	1.78155E-133	93.9						IPR002130 (PRINTS); IPR024936 (PIRSF); IPR002130 (PFAM); IPR029000 (G3DSA:2.40.100.GENE3D); PTHR11071:SF402 (PANTHER); IPR024936 (PANTHER); IPR002130 (PROSITE_PROFILES); IPR029000 (SUPERFAMILY)	P:GO:0000413; F:GO:0003755	P:protein peptidyl-prolyl isomerization; F:peptidyl-prolyl cis-trans isomerase activity	[INTERPRO, BLASTED]
N_viridula_DNassembly_nr_336669_2255	mesoderm induction early response protein 1	2255	1	0.0	97.47						G3DSA:1.10.10.60 (GENE3D); IPR000949 (PFAM); mobidb-lite (MOBIDB_LITE); PTHR10865 (PANTHER); PTHR10865:SF28 (PANTHER); PTHR10865 (PANTHER); IPR017884 (PROSITE_PROFILES); IPR000949 (PROSITE_PROFILES); cd11661 (CDD); IPR009057 (SUPERFAMILY)	F:GO:0003677	F:DNA binding	[INTERPRO, BLASTED]
N_viridula_DNassembly_nr_336643_2432	coiled-coil domain-containing protein 12	2432	1	1.3432E-64	100.0						IPR013169 (PFAM); IPR013169 (PANTHER)	no GO terms	no GO terms	[INTERPRO, BLASTED]
N_viridula_DNassembly_nr_336653_7875	period circadian protein isoform X7	7875	1	0.0	94.21						G3DSA:1.20.5.770 (GENE3D); IPR013767 (PFAM); PF14598 (PFAM); G3DSA:3.30.450.20 (GENE3D); G3DSA:3.30.450.20 (GENE3D); IPR022728 (PFAM); mobidb-lite (MOBIDB_LITE); mobidb-lite (MOBIDB_LITE); mobidb-lite (MOBIDB_LITE); mobidb-lite (MOBIDB_LITE); PTHR11269 (PANTHER); PTHR11269:SF16 (PANTHER); PTHR11269 (PANTHER); PTHR11269:SF16 (PANTHER); IPR000014 (PROSITE_PROFILES); IPR000014 (PROSITE_PROFILES); IP…	P:GO:0006355	P:regulation of transcription, DNA-templated	[INTERPRO, BLASTED]
N_viridula_DNassembly_nr_336637_3273	S-adenosylmethionine synthase isoform X2	3273	1	2.53884E-135	99.1						G3DSA:3.30.300.10 (GENE3D); IPR002133 (TIGRFAM); G3DSA:3.30.300.10 (GENE3D); IPR022630 (PFAM); IPR022629 (PFAM); PTHR11964:SF12 (PANTHER); IPR002133 (PANTHER); IPR022636 (SUPERFAMILY); IPR022636 (SUPERFAMILY)	F:GO:0004478; F:GO:0005524; P:GO:0006556	F:methionine adenosyltransferase activity; F:ATP binding; P:S-adenosylmethionine biosynthetic process	[INTERPRO, BLASTED]
N_viridula_DNassembly_nr_336678_1592	RCC1-like G exchanging factor-like protein	1592	1	0.0	86.82						IPR000408 (PRINTS); IPR009091 (G3DSA:2.130.10.GENE3D); PF13540 (PFAM); IPR000408 (PFAM); IPR009091 (G3DSA:2.130.10.GENE3D); IPR000408 (PROSITE_PROFILES); IPR000408 (PROSITE_PROFILES); IPR000408 (PROSITE_PROFILES); IPR000408 (PROSITE_PROFILES); IPR000408 (PROSITE_PROFILES); IPR000408 (PROSITE_PROFILES); IPR000408 (PROSITE_PROFILES); IPR009091 (SUPERFAMILY)	no GO terms	no GO terms	[INTERPRO, BLASTED]
N_viridula_DNassembly_nr_336623_3026	TBC1 domain family member 22B isoform X1	3026	1	0.0	99.72						G3DSA:1.10.8.270 (GENE3D); G3DSA:1.10.472.80 (GENE3D); IPR000195 (PFAM); PTHR22957 (PANTHER); PTHR22957:SF255 (PANTHER); IPR000195 (PROSITE_PROFILES); IPR035969 (SUPERFAMILY); IPR035969 (SUPERFAMILY)	no GO terms	no GO terms	[INTERPRO, BLASTED]
N_viridula_DNassembly_nr_336693_3119	uncharacterized protein LOC106689497	3119	1	0.0	97.74						IPR031866 (PFAM); mobidb-lite (MOBIDB_LITE); mobidb-lite (MOBIDB_LITE); mobidb-lite (MOBIDB_LITE); mobidb-lite (MOBIDB_LITE); mobidb-lite (MOBIDB_LITE); PTHR39072 (PANTHER)	no GO terms	no GO terms	[INTERPRO, BLASTED]
N_viridula_DNassembly_nr_336699_1760	protein C19orf12 homolog	1760	1	2.64681E-83	94.52						IPR033369 (PANTHER)	no GO terms	no GO terms	[INTERPRO, BLASTED]
N_viridula_DNassembly_nr_336689_1185	vacuolar protein sorting-associated protein 28 homolog	1185	1	4.80454E-147	97.65						IPR037206 (G3DSA:1.20.120.GENE3D); IPR007143 (PIRSF); IPR038358 (G3DSA:1.20.1440.GENE3D); IPR007143 (PFAM); IPR007143 (PANTHER); IPR017898 (PROSITE_PROFILES); IPR017899 (PROSITE_PROFILES); IPR037202 (SUPERFAMILY); IPR037206 (SUPERFAMILY)	C:GO:0000813; P:GO:0032509	C:ESCRT I complex; P:endosome transport via multivesicular body sorting pathway	[INTERPRO, BLASTED]
N_viridula_DNassembly_nr_336625_2431	uncharacterized protein LOC106685241 isoform X1	2431	1	8.55191E-155	98.97						G3DSA:1.20.140.150 (GENE3D); IPR004031 (PFAM); PTHR21215 (PANTHER)	C:GO:0016021	C:integral component of membrane	[INTERPRO, BLASTED]
N_viridula_DNassembly_nr_336670_1840	protein cwc15 a-like protein	1840	1	1.57109E-18	100.0	2	P:GO:0000398; C:GO:0005681	P:mRNA splicing, via spliceosome; C:spliceosomal complex			no IPS match	no IPS match	no IPS match	[INTERPRO, BLASTED, MAPPED, ANNOTATED]
N_viridula_DNassembly_nr_336647_1340	RNA-binding motif protein, X-linked 2	1340	1	3.49405E-99	99.33						IPR000504 (PFAM); IPR012677 (G3DSA:3.30.70.GENE3D); mobidb-lite (MOBIDB_LITE); PTHR23139 (PANTHER); PTHR23139:SF34 (PANTHER); IPR000504 (PROSITE_PROFILES); cd12411 (CDD); IPR035979 (SUPERFAMILY)	F:GO:0003676	F:nucleic acid binding	[INTERPRO, BLASTED]
N_viridula_DNassembly_nr_336618_3091	beta-1,3-galactosyltransferase 5-like isoform X2	3091	1	0.0	99.45						G3DSA:3.90.550.50 (GENE3D); IPR002659 (PFAM); PTHR11214:SF112 (PANTHER); IPR002659 (PANTHER); IPR002659 (PANTHER); PTHR11214:SF112 (PANTHER)	P:GO:0006486; F:GO:0008378; C:GO:0016020	P:protein glycosylation; F:galactosyltransferase activity; C:membrane	[INTERPRO, BLASTED]
N_viridula_DNassembly_nr_336685_1446	methylthioribulose-1-phosphate dehydratase isoform X1	1446	1	9.77386E-116	97.81						IPR036409 (G3DSA:3.40.225.GENE3D); IPR001303 (PFAM); IPR017714 (PANTHER); IPR036409 (SUPERFAMILY)	C:GO:0005737; P:GO:0019509; F:GO:0046872	C:cytoplasm; P:L-methionine salvage from methylthioadenosine; F:metal ion binding	[INTERPRO, BLASTED]
N_viridula_DNassembly_nr_336640_2334	acyl-CoA Delta(11) desaturase isoform X1	2334	1	0.0	97.16						IPR015876 (PRINTS); IPR005804 (PFAM); IPR015876 (PANTHER); PTHR11351:SF32 (PANTHER); IPR015876 (CDD)	P:GO:0006629; F:GO:0016717; P:GO:0055114	P:lipid metabolic process; F:oxidoreductase activity, acting on paired donors, with oxidation of a pair of donors resulting in the reduction of molecular oxygen to two molecules of water; P:oxidation-reduction process	[INTERPRO, BLASTED]
N_viridula_DNassembly_nr_336615_1173	serine/threonine-protein kinase Nek7	1173	1	0.0	99.64						PIRSF000654 (PIRSF); IPR000719 (PFAM); G3DSA:1.10.510.10 (GENE3D); G3DSA:3.30.200.20 (GENE3D); PTHR43289:SF2 (PANTHER); PTHR43289 (PANTHER); IPR000719 (PROSITE_PROFILES); IPR011009 (SUPERFAMILY)	F:GO:0004672; F:GO:0005524; P:GO:0006468	F:protein kinase activity; F:ATP binding; P:protein phosphorylation	[INTERPRO, BLASTED]
N_viridula_DNassembly_nr_336692_4288	acyl-CoA:lysophosphatidylglycerol acyltransferase 1 isoform X2	4288	1	0.0	99.13						IPR002123 (PFAM); IPR032098 (PFAM); PTHR10983 (PANTHER); PTHR10983:SF2 (PANTHER); cd07990 (CDD); SSF69593 (SUPERFAMILY)	P:GO:0008152; F:GO:0016746	P:metabolic process; F:transferase activity, transferring acyl groups	[INTERPRO, BLASTED]
N_viridula_DNassembly_nr_336667_2764	activator of 90 kDa heat shock protein ATPase homolog 1	2764	1	0.0	98.55						IPR036338 (G3DSA:3.15.10.GENE3D); IPR023393 (G3DSA:3.30.530.GENE3D); IPR015310 (PFAM); IPR013538 (PFAM); mobidb-lite (MOBIDB_LITE); PTHR13009 (PANTHER); PTHR13009:SF7 (PANTHER); cd08892 (CDD); IPR036338 (SUPERFAMILY); SSF55961 (SUPERFAMILY)	F:GO:0001671; P:GO:0006950; F:GO:0051087	F:ATPase activator activity; P:response to stress; F:chaperone binding	[INTERPRO, BLASTED]
N_viridula_DNassembly_nr_336646_721	uncharacterized protein LOC106692266	721	1	5.87504E-44	88.89						IPR000571 (PFAM); G3DSA:4.10.1000.10 (GENE3D); mobidb-lite (MOBIDB_LITE); mobidb-lite (MOBIDB_LITE); IPR000571 (PROSITE_PROFILES); IPR036855 (SUPERFAMILY)	F:GO:0046872	F:metal ion binding	[INTERPRO, BLASTED]
N_viridula_DNassembly_nr_336661_2433	secretory carrier-associated membrane protein 1 isoform X2	2433	1	0.0	96.35						IPR007273 (PFAM); mobidb-lite (MOBIDB_LITE); PTHR10687:SF8 (PANTHER); IPR007273 (PANTHER)	P:GO:0015031; C:GO:0016021	P:protein transport; C:integral component of membrane	[INTERPRO, BLASTED]
N_viridula_DNassembly_nr_337530_3195	uncharacterized protein LOC106683965 isoform X2	3195	1	7.35944E-156	99.28						mobidb-lite (MOBIDB_LITE); mobidb-lite (MOBIDB_LITE); PTHR39952 (PANTHER)	no GO terms	no GO terms	[INTERPRO, BLASTED]
N_viridula_DNassembly_nr_337586_3158	guanine nucleotide-binding protein-like 1	3158	1	0.0	94.92						IPR006073 (PRINTS); IPR006073 (PFAM); mobidb-lite (MOBIDB_LITE); mobidb-lite (MOBIDB_LITE); PTHR11089 (PANTHER); PTHR11089:SF24 (PANTHER); IPR030378 (PROSITE_PROFILES); cd01857 (CDD); IPR027417 (SUPERFAMILY)	F:GO:0005525	F:GTP binding	[INTERPRO, BLASTED]
N_viridula_DNassembly_nr_337536_3280	C-1-tetrahydrofolate synthase, cytoplasmic	3280	1	0.0	97.57						IPR000672 (PRINTS); G3DSA:3.40.50.10860 (GENE3D); IPR020631 (PFAM); IPR020630 (PFAM); G3DSA:3.10.410.10 (GENE3D); G3DSA:3.40.50.720 (GENE3D); G3DSA:1.10.8.770 (GENE3D); IPR000559 (PFAM); PTHR43274 (PANTHER); IPR000559 (HAMAP); IPR000672 (HAMAP); cd01080 (CDD); IPR000559 (CDD); IPR027417 (SUPERFAMILY); IPR036291 (SUPERFAMILY); SSF53223 (SUPERFAMILY)	F:GO:0004329; F:GO:0004488; F:GO:0005524; P:GO:0055114	F:formate-tetrahydrofolate ligase activity; F:methylenetetrahydrofolate dehydrogenase (NADP+) activity; F:ATP binding; P:oxidation-reduction process	[INTERPRO, BLASTED]
N_viridula_DNassembly_nr_337537_3172	cap-specific mRNA (nucleoside-2'-O-)-methyltransferase 1	3172	1	0.0	87.42						G3DSA:3.40.50.12760 (GENE3D); IPR002877 (PFAM); IPR000467 (PFAM); mobidb-lite (MOBIDB_LITE); mobidb-lite (MOBIDB_LITE); IPR030376 (PTHR16121:PANTHER); PTHR16121 (PANTHER); IPR030376 (PTHR16121:PANTHER); PTHR16121 (PANTHER); IPR025816 (PROSITE_PROFILES); IPR000467 (PROSITE_PROFILES); IPR029063 (SUPERFAMILY)	F:GO:0003676; F:GO:0004483; P:GO:0006370; F:GO:0008168; P:GO:0032259; P:GO:0080009	F:nucleic acid binding; F:mRNA (nucleoside-2'-O-)-methyltransferase activity; P:7-methylguanosine mRNA capping; F:methyltransferase activity; P:methylation; P:mRNA methylation	[INTERPRO, BLASTED]
N_viridula_DNassembly_nr_337510_2722	AFG3-like protein 2	2722	1	0.0	99.1						G3DSA:1.10.8.60 (GENE3D); IPR000642 (PFAM); IPR005936 (TIGRFAM); IPR003959 (PFAM); G3DSA:1.20.58.760 (GENE3D); G3DSA:3.40.50.300 (GENE3D); mobidb-lite (MOBIDB_LITE); PTHR43655 (PANTHER); PTHR43655:SF15 (PANTHER); cd00009 (CDD); IPR027417 (SUPERFAMILY); IPR037219 (SUPERFAMILY)	F:GO:0004222; F:GO:0005524; P:GO:0006508; C:GO:0016020	F:metalloendopeptidase activity; F:ATP binding; P:proteolysis; C:membrane	[INTERPRO, BLASTED]
N_viridula_DNassembly_nr_337545_1462	biogenesis of lysosome-related organelles complex 1 subunit 1	1462	1	1.15846E-74	100.0						IPR009395 (PFAM); PTHR13073:SF0 (PANTHER); IPR009395 (PANTHER)	C:GO:0031083	C:BLOC-1 complex	[INTERPRO, BLASTED]
N_viridula_DNassembly_nr_337593_3839	DNA primase large subunit-like	3839	1	0.0	96.78						IPR007238 (PFAM); IPR016558 (PIRSF); G3DSA:1.20.930.80 (GENE3D); PTHR10537:SF3 (PANTHER); IPR007238 (PANTHER); IPR016558 (CDD)	F:GO:0003896; P:GO:0006269; F:GO:0016779	F:DNA primase activity; P:DNA replication, synthesis of RNA primer; F:nucleotidyltransferase activity	[INTERPRO, BLASTED]
N_viridula_DNassembly_nr_337583_2443	uncharacterized protein LOC106682215 isoform X1	2443	1	0.0	97.75						no IPS match	no IPS match	no IPS match	[INTERPRO, BLASTED]
N_viridula_DNassembly_nr_337595_2881	threonine--tRNA ligase, cytoplasmic	2881	1	0.0	97.57						IPR002320 (PRINTS); IPR004095 (PFAM); IPR002320 (TIGRFAM); IPR036621 (G3DSA:3.40.50.GENE3D); IPR012675 (G3DSA:3.10.20.GENE3D); G3DSA:1.20.1050.10 (GENE3D); G3DSA:3.30.930.10 (GENE3D); IPR004154 (PFAM); G3DSA:3.30.980.10 (GENE3D); IPR002314 (PFAM); IPR012947 (PFAM); IPR002320 (PANTHER); PTHR11451:SF36 (PANTHER); IPR002320 (HAMAP); IPR006195 (PROSITE_PROFILES); cd00860 (CDD); IPR033728 (CDD); cd016…	F:GO:0000166; F:GO:0004812; F:GO:0004829; F:GO:0005524; C:GO:0005737; P:GO:0006418; P:GO:0006435; P:GO:0043039	F:nucleotide binding; F:aminoacyl-tRNA ligase activity; F:threonine-tRNA ligase activity; F:ATP binding; C:cytoplasm; P:tRNA aminoacylation for protein translation; P:threonyl-tRNA aminoacylation; P:tRNA aminoacylation	[INTERPRO, BLASTED]
N_viridula_DNassembly_nr_337512_3226	hypothetical protein OFAS_OFAS012738	3226	1	0.0	92.66						G3DSA:1.20.1250.20 (GENE3D); G3DSA:1.20.1250.20 (GENE3D); IPR011701 (PFAM); PTHR11662:SF322 (PANTHER); PTHR11662 (PANTHER); IPR020846 (PROSITE_PROFILES); IPR020846 (CDD); IPR036259 (SUPERFAMILY)	C:GO:0016021; P:GO:0055085	C:integral component of membrane; P:transmembrane transport	[INTERPRO, BLASTED]
N_viridula_DNassembly_nr_337505_1514	steroid receptor RNA activator 1-like	1514	1	7.57047E-46	80.31						mobidb-lite (MOBIDB_LITE)	no GO terms	no GO terms	[INTERPRO, BLASTED]
N_viridula_DNassembly_nr_337538_1428	hypothetical protein OFAS_OFAS006041	1428	1	6.51721E-35	83.7						no IPS match	no IPS match	no IPS match	[INTERPRO, BLASTED]
N_viridula_DNassembly_nr_337519_1428	glutamate-rich WD repeat-containing protein 1	1428	1	0.0	98.77						IPR020472 (PRINTS); IPR015943 (G3DSA:2.130.10.GENE3D); IPR001680 (PFAM); IPR022052 (PFAM); mobidb-lite (MOBIDB_LITE); mobidb-lite (MOBIDB_LITE); PTHR22850 (PANTHER); PTHR22850:SF6 (PANTHER); IPR001680 (PROSITE_PROFILES); IPR001680 (PROSITE_PROFILES); IPR017986 (PROSITE_PROFILES); IPR001680 (PROSITE_PROFILES); IPR036322 (SUPERFAMILY)	F:GO:0005515	F:protein binding	[INTERPRO, BLASTED]
N_viridula_DNassembly_nr_337503_1537	3'(2'),5'-bisphosphate nucleotidase 1 isoform X1	1537	1	0.0	98.66						IPR000760 (PFAM); G3DSA:3.40.190.80 (GENE3D); G3DSA:3.30.540.10 (GENE3D); PTHR43028:SF5 (PANTHER); PTHR43028 (PANTHER); SSF56655 (SUPERFAMILY)	P:GO:0046854	P:phosphatidylinositol phosphorylation	[INTERPRO, BLASTED]
N_viridula_DNassembly_nr_337594_2160	cyclin-dependent kinase-like 1 isoform X2	2160	1	0.0	83.66						G3DSA:1.10.510.10 (GENE3D); IPR000719 (PFAM); G3DSA:3.30.200.20 (GENE3D); mobidb-lite (MOBIDB_LITE); PTHR24056:SF241 (PANTHER); PTHR24056 (PANTHER); IPR000719 (PROSITE_PROFILES); IPR011009 (SUPERFAMILY)	F:GO:0004672; F:GO:0005524; P:GO:0006468	F:protein kinase activity; F:ATP binding; P:protein phosphorylation	[INTERPRO, BLASTED]
N_viridula_DNassembly_nr_337546_2387	26S proteasome non-ATPase regulatory subunit 4	2387	1	0.0	98.04						IPR003903 (PFAM); IPR036465 (G3DSA:3.40.50.GENE3D); G3DSA:1.10.10.890 (GENE3D); mobidb-lite (MOBIDB_LITE); mobidb-lite (MOBIDB_LITE); PTHR10223:SF7 (PANTHER); PTHR10223 (PANTHER); IPR003903 (PROSITE_PROFILES); IPR003903 (PROSITE_PROFILES); IPR036465 (SUPERFAMILY)	no GO terms	no GO terms	[INTERPRO, BLASTED]
N_viridula_DNassembly_nr_337571_2878	ceramide glucosyltransferase	2878	1	0.0	99.49						IPR025993 (PFAM); IPR029044 (G3DSA:3.90.550.GENE3D); PTHR12726 (PANTHER); cd02520 (CDD); IPR029044 (SUPERFAMILY)	F:GO:0016757	F:transferase activity, transferring glycosyl groups	[INTERPRO, BLASTED]
N_viridula_DNassembly_nr_337524_1973	intraflagellar transport protein 46 homolog	1973	1	1.1743E-163	97.52						IPR022088 (PFAM); mobidb-lite (MOBIDB_LITE); IPR022088 (PANTHER)	P:GO:0042073	P:intraciliary transport	[INTERPRO, BLASTED]
N_viridula_DNassembly_nr_337534_1962	Y+L amino acid transporter 2	1962	1	0.0	98.99						IPR002293 (PFAM); G3DSA:1.20.1740.10 (GENE3D); IPR002293 (PIRSF); PTHR11785:SF240 (PANTHER); PTHR11785 (PANTHER)	C:GO:0016020; F:GO:0022857; P:GO:0055085	C:membrane; F:transmembrane transporter activity; P:transmembrane transport	[INTERPRO, BLASTED]
N_viridula_DNassembly_nr_345412_3595	5'-AMP-activated protein kinase subunit gamma-1	3595	1	0.0	98.5						G3DSA:3.10.580.10 (GENE3D); G3DSA:3.10.580.10 (GENE3D); IPR000644 (PFAM); PTHR13780:SF26 (PANTHER); PTHR13780 (PANTHER); IPR000644 (PROSITE_PROFILES); IPR000644 (PROSITE_PROFILES); IPR000644 (PROSITE_PROFILES); IPR000644 (PROSITE_PROFILES); cd04618 (CDD); cd04641 (CDD); SSF54631 (SUPERFAMILY); SSF54631 (SUPERFAMILY)	no GO terms	no GO terms	[INTERPRO, BLASTED]
N_viridula_DNassembly_nr_345402_3956	ATP-citrate synthase	3956	1	0.0	99.17						IPR016143 (G3DSA:1.10.230.GENE3D); G3DSA:3.40.50.720 (GENE3D); IPR013815 (G3DSA:3.30.1490.GENE3D); IPR013650 (PFAM); IPR002020 (PFAM); IPR005811 (PFAM); IPR016102 (G3DSA:3.40.50.GENE3D); G3DSA:3.30.470.20 (GENE3D); IPR016102 (G3DSA:3.40.50.GENE3D); IPR014608 (PIRSF); IPR032263 (PFAM); IPR003781 (PFAM); mobidb-lite (MOBIDB_LITE); PTHR23118:SF0 (PANTHER); PTHR23118 (PANTHER); cd06100 (CDD); IPR0369…	F:GO:0003824; F:GO:0003878; F:GO:0005524; P:GO:0006085; P:GO:0006101; P:GO:0008152; F:GO:0046912; F:GO:0048037	F:catalytic activity; F:ATP citrate synthase activity; F:ATP binding; P:acetyl-CoA biosynthetic process; P:citrate metabolic process; P:metabolic process; F:transferase activity, transferring acyl groups, acyl groups converted into alkyl on transfer; F:cofactor binding	[INTERPRO, BLASTED]
N_viridula_DNassembly_nr_345485_3896	DNA-directed RNA polymerase II subunit RPB2	3896	1	0.0	100.0						G3DSA:3.90.1100.10 (GENE3D); IPR007644 (PFAM); IPR007647 (PFAM); IPR007646 (PFAM); IPR007120 (PFAM); G3DSA:3.90.1070.20 (GENE3D); IPR037034 (G3DSA:3.90.1110.GENE3D); IPR037033 (G3DSA:2.40.270.GENE3D); IPR014724 (G3DSA:2.40.50.GENE3D); IPR007642 (PFAM); G3DSA:3.90.1800.10 (GENE3D); IPR007645 (PFAM); IPR007641 (PFAM); PTHR20856:SF7 (PANTHER); IPR015712 (PANTHER); IPR015712 (CDD); SSF64484 (SUPERFAM…	F:GO:0003677; F:GO:0003899; P:GO:0006351; F:GO:0032549	F:DNA binding; F:DNA-directed 5'-3' RNA polymerase activity; P:transcription, DNA-templated; F:ribonucleoside binding	[INTERPRO, BLASTED]
N_viridula_DNassembly_nr_345418_4436	general transcription factor IIH subunit 1	4436	1	0.0	98.58						IPR011993 (G3DSA:2.30.29.GENE3D); IPR005607 (PFAM); IPR013876 (PFAM); mobidb-lite (MOBIDB_LITE); IPR027079 (PANTHER); IPR005607 (PROSITE_PROFILES); IPR005607 (PROSITE_PROFILES); cd13229 (CDD); SSF50729 (SUPERFAMILY); SSF140383 (SUPERFAMILY); SSF140383 (SUPERFAMILY)	C:GO:0000439; P:GO:0006289; P:GO:0006351	C:core TFIIH complex; P:nucleotide-excision repair; P:transcription, DNA-templated	[INTERPRO, BLASTED]
N_viridula_DNassembly_nr_345439_2334	heparan-alpha-glucosaminide N-acetyltransferase isoform X1	2334	1	0.0	98.41						IPR012429 (PFAM); PTHR31061 (PANTHER); PTHR31061:SF1 (PANTHER)	no GO terms	no GO terms	[INTERPRO, BLASTED]
N_viridula_DNassembly_nr_345433_3158	protein CDV3 homolog	3158	1	1.87268E-100	91.9						IPR026806 (PFAM); mobidb-lite (MOBIDB_LITE); mobidb-lite (MOBIDB_LITE); IPR026806 (PANTHER)	no GO terms	no GO terms	[INTERPRO, BLASTED]
N_viridula_DNassembly_nr_345414_2466	4-aminobutyrate aminotransferase, mitochondrial	2466	1	0.0	94.53						IPR005814 (PFAM); IPR015422 (G3DSA:3.90.1150.GENE3D); IPR004631 (TIGRFAM); IPR005814 (PIRSF); IPR015421 (G3DSA:3.40.640.GENE3D); PTHR43206:SF1 (PANTHER); PTHR43206 (PANTHER); IPR005814 (CDD); IPR015424 (SUPERFAMILY)	F:GO:0003824; F:GO:0003867; F:GO:0008483; P:GO:0009448; F:GO:0030170	F:catalytic activity; F:4-aminobutyrate transaminase activity; F:transaminase activity; P:gamma-aminobutyric acid metabolic process; F:pyridoxal phosphate binding	[INTERPRO, BLASTED]
N_viridula_DNassembly_nr_345419_1825	probable medium-chain specific acyl-CoA dehydrogenase, mitochondrial	1825	1	0.0	97.14						PIRSF016578 (PIRSF); G3DSA:1.20.140.10 (GENE3D); IPR009075 (PFAM); G3DSA:2.40.110.10 (GENE3D); IPR037069 (G3DSA:1.10.540.GENE3D); IPR013786 (PFAM); IPR006091 (PFAM); PTHR43516 (PANTHER); PTHR43516:SF5 (PANTHER); IPR009100 (SUPERFAMILY); IPR036250 (SUPERFAMILY)	F:GO:0016627; F:GO:0050660; P:GO:0055114	F:oxidoreductase activity, acting on the CH-CH group of donors; F:flavin adenine dinucleotide binding; P:oxidation-reduction process	[INTERPRO, BLASTED]
N_viridula_DNassembly_nr_345409_3777	spermatogenesis-associated protein 20	3777	1	0.0	97.48						G3DSA:3.40.30.10 (GENE3D); IPR024705 (PIRSF); IPR004879 (PFAM); IPR024705 (PANTHER); IPR004879 (CDD); IPR036249 (SUPERFAMILY); IPR008928 (SUPERFAMILY)	F:GO:0003824	F:catalytic activity	[INTERPRO, BLASTED]
N_viridula_DNassembly_nr_345403_3715	transportin-3	3715	1	0.0	99.35						IPR013598 (PFAM); IPR011989 (G3DSA:1.25.10.GENE3D); PTHR12363 (PANTHER); IPR016024 (SUPERFAMILY)	F:GO:0005488	F:binding	[INTERPRO, BLASTED]
N_viridula_DNassembly_nr_345471_4251	heterogeneous nuclear ribonucleoprotein U-like protein 1 isoform X1	4251	1	0.0	85.19						G3DSA:2.60.120.920 (GENE3D); PF13671 (PFAM); G3DSA:3.40.50.300 (GENE3D); mobidb-lite (MOBIDB_LITE); mobidb-lite (MOBIDB_LITE); PTHR12381:SF56 (PANTHER); PTHR12381 (PANTHER); IPR001870 (PROSITE_PROFILES); IPR035778 (CDD); IPR027417 (SUPERFAMILY); IPR013320 (SUPERFAMILY)	no GO terms	no GO terms	[INTERPRO, BLASTED]
N_viridula_DNassembly_nr_345415_3290	lon protease homolog 2, peroxisomal-like isoform X1	3290	1	0.0	95.81						PR00830 (PRINTS); IPR003959 (PFAM); G3DSA:3.40.50.300 (GENE3D); IPR004815 (PIRSF); IPR004815 (TIGRFAM); G3DSA:2.30.130.40 (GENE3D); IPR003111 (PFAM); IPR014721 (G3DSA:3.30.230.GENE3D); IPR008269 (PFAM); G3DSA:1.10.8.60 (GENE3D); PTHR10046:SF24 (PANTHER); IPR027065 (PANTHER); IPR003111 (PROSITE_PROFILES); IPR008269 (PROSITE_PROFILES); cd00009 (CDD); IPR027417 (SUPERFAMILY); IPR020568 (SUPERFAMILY)…	F:GO:0004176; F:GO:0004252; F:GO:0005524; P:GO:0006508; P:GO:0030163	F:ATP-dependent peptidase activity; F:serine-type endopeptidase activity; F:ATP binding; P:proteolysis; P:protein catabolic process	[INTERPRO, BLASTED]
N_viridula_DNassembly_nr_345492_3275	protocadherin-16 isoform X1	3275	1	0.0	99.22						IPR002126 (PRINTS); IPR002126 (PFAM); G3DSA:2.60.40.60 (GENE3D); G3DSA:2.60.40.60 (GENE3D); G3DSA:2.60.40.60 (GENE3D); G3DSA:2.60.40.60 (GENE3D); mobidb-lite (MOBIDB_LITE); PTHR24026:SF69 (PANTHER); PTHR24026:SF69 (PANTHER); PTHR24026 (PANTHER); PTHR24026 (PANTHER); PS50268 (PROSITE_PROFILES); PS50268 (PROSITE_PROFILES); PS50268 (PROSITE_PROFILES); cd11304 (CDD); cd11304 (CDD); cd11304 (CDD); cd1…	F:GO:0005509; P:GO:0007156; C:GO:0016020	F:calcium ion binding; P:homophilic cell adhesion via plasma membrane adhesion molecules; C:membrane	[INTERPRO, BLASTED]
N_viridula_DNassembly_nr_345422_3345	uncharacterized protein LOC106678333	3345	1	0.0	97.71						IPR001424 (PFAM); IPR036423 (G3DSA:2.60.40.GENE3D); PTHR20910 (PANTHER); IPR036423 (SUPERFAMILY); IPR036423 (SUPERFAMILY); IPR036423 (SUPERFAMILY); IPR036423 (SUPERFAMILY); IPR036423 (SUPERFAMILY)	P:GO:0006801; F:GO:0046872	P:superoxide metabolic process; F:metal ion binding	[INTERPRO, BLASTED]
N_viridula_DNassembly_nr_345454_2601	fatty acid hydroxylase domain-containing protein 2 isoform X2	2601	1	0.0	96.49						IPR006694 (PFAM); PTHR11863 (PANTHER); PTHR11863:SF26 (PANTHER)	F:GO:0005506; P:GO:0008610; F:GO:0016491; P:GO:0055114	F:iron ion binding; P:lipid biosynthetic process; F:oxidoreductase activity; P:oxidation-reduction process	[INTERPRO, BLASTED]
N_viridula_DNassembly_nr_345486_2402	equilibrative nucleoside transporter 3	2402	1	0.0	99.15						IPR002259 (PRINTS); IPR002259 (PFAM); IPR002259 (PIRSF); mobidb-lite (MOBIDB_LITE); IPR030193 (PTHR10332:PANTHER); IPR002259 (PANTHER); IPR036259 (SUPERFAMILY)	F:GO:0005337; C:GO:0005765; P:GO:0015858; C:GO:0016021; P:GO:1901642	F:nucleoside transmembrane transporter activity; C:lysosomal membrane; P:nucleoside transport; C:integral component of membrane; P:nucleoside transmembrane transport	[INTERPRO, BLASTED]
N_viridula_DNassembly_nr_345496_3048	lumican	3048	1	0.0	91.75						IPR025875 (PFAM); IPR001611 (PFAM); IPR032675 (G3DSA:3.80.10.GENE3D); IPR032675 (G3DSA:3.80.10.GENE3D); PTHR43983 (PANTHER); PTHR43983:SF2 (PANTHER); IPR001611 (PROSITE_PROFILES); IPR001611 (PROSITE_PROFILES); IPR001611 (PROSITE_PROFILES); IPR001611 (PROSITE_PROFILES); IPR001611 (PROSITE_PROFILES); IPR001611 (PROSITE_PROFILES); IPR001611 (PROSITE_PROFILES); SSF52058 (SUPERFAMILY)	F:GO:0005515	F:protein binding	[INTERPRO, BLASTED]
N_viridula_DNassembly_nr_345411_4270	histone deacetylase 4 isoform X3	4270	1	0.0	99.73						IPR000286 (PRINTS); IPR023801 (PFAM); IPR017320 (PIRSF); IPR037138 (G3DSA:3.40.800.GENE3D); mobidb-lite (MOBIDB_LITE); mobidb-lite (MOBIDB_LITE); mobidb-lite (MOBIDB_LITE); mobidb-lite (MOBIDB_LITE); IPR000286 (PANTHER); IPR033660 (PTHR10625:PANTHER); IPR033660 (PTHR10625:PANTHER); IPR000286 (PANTHER); cd11681 (CDD); IPR023696 (SUPERFAMILY)	C:GO:0000118; F:GO:0004407; P:GO:0006325; P:GO:0016575	C:histone deacetylase complex; F:histone deacetylase activity; P:chromatin organization; P:histone deacetylation	[INTERPRO, BLASTED]
N_viridula_DNassembly_nr_345469_3338	ethanolamine kinase 1 isoform X1	3338	1	1.1856E-144	93.65						PF01633 (PFAM); G3DSA:3.90.1200.10 (GENE3D); G3DSA:3.30.200.20 (GENE3D); PTHR22603:SF66 (PANTHER); PTHR22603 (PANTHER); IPR011009 (SUPERFAMILY)	no GO terms	no GO terms	[INTERPRO, BLASTED]
N_viridula_DNassembly_nr_345490_2815	cytoplasmic protein NCK2 isoform X2	2815	1	0.0	99.46						IPR001452 (PRINTS); IPR000980 (PRINTS); G3DSA:2.30.30.40 (GENE3D); IPR000980 (PFAM); G3DSA:2.30.30.40 (GENE3D); G3DSA:3.30.505.40 (GENE3D); IPR017304 (PIRSF); IPR036860 (G3DSA:3.30.505.GENE3D); IPR001452 (PFAM); IPR001452 (PFAM); G3DSA:2.30.30.40 (GENE3D); mobidb-lite (MOBIDB_LITE); PTHR44108 (PANTHER); PTHR44108:SF2 (PANTHER); IPR000980 (PROSITE_PROFILES); IPR001452 (PROSITE_PROFILES); IPR001452…	F:GO:0005070; F:GO:0005515	F:SH3/SH2 adaptor activity; F:protein binding	[INTERPRO, BLASTED]
N_viridula_DNassembly_nr_345417_2915	phosphopantothenate--cysteine ligase	2915	1	4.18472E-174	94.12						IPR035929 (G3DSA:3.40.50.GENE3D); IPR007085 (PFAM); PTHR12290:SF2 (PANTHER); PTHR12290 (PANTHER); IPR035929 (SUPERFAMILY)	no GO terms	no GO terms	[INTERPRO, BLASTED]
N_viridula_DNassembly_nr_345420_4366	ras-related GTP-binding protein C	4366	1	1.82283E-116	98.93						IPR006762 (PFAM); G3DSA:3.40.50.300 (GENE3D); IPR006762 (PANTHER); PTHR11259:SF5 (PANTHER); cd11385 (CDD); IPR027417 (SUPERFAMILY)	F:GO:0005525	F:GTP binding	[INTERPRO, BLASTED]
N_viridula_DNassembly_nr_345472_3849	iron-sulfur protein NUBPL	3849	1	3.62803E-176	91.93						IPR033756 (PFAM); G3DSA:3.40.50.300 (GENE3D); PTHR42961 (PANTHER); PTHR42961:SF1 (PANTHER); IPR019591 (HAMAP); IPR019591 (CDD); IPR027417 (SUPERFAMILY)	no GO terms	no GO terms	[INTERPRO, BLASTED]
N_viridula_DNassembly_nr_345478_3752	COP9 signalosome complex subunit 7a	3752	1	7.42644E-167	98.12						IPR000717 (PFAM); G3DSA:1.25.40.570 (GENE3D); mobidb-lite (MOBIDB_LITE); PTHR15350 (PANTHER); IPR037757 (PTHR15350:PANTHER); IPR000717 (PROSITE_PROFILES)	C:GO:0008180	C:COP9 signalosome	[INTERPRO, BLASTED]
N_viridula_DNassembly_nr_345487_2882	uncharacterized protein LOC106690320	2882	1	0.0	94.78						PR00014 (PRINTS); IPR013783 (G3DSA:2.60.40.GENE3D); IPR003961 (PFAM); IPR013098 (PFAM); IPR013783 (G3DSA:2.60.40.GENE3D); mobidb-lite (MOBIDB_LITE); mobidb-lite (MOBIDB_LITE); mobidb-lite (MOBIDB_LITE); mobidb-lite (MOBIDB_LITE); mobidb-lite (MOBIDB_LITE); PTHR13817 (PANTHER); IPR003961 (PROSITE_PROFILES); IPR007110 (PROSITE_PROFILES); IPR003961 (CDD); IPR036116 (SUPERFAMILY); IPR036179 (SUPERFAM…	F:GO:0005515	F:protein binding	[INTERPRO, BLASTED]
N_viridula_DNassembly_nr_345421_5107	synaptojanin-1	5107	1	0.0	98.34						IPR015047 (PFAM); IPR005135 (PFAM); IPR002013 (PFAM); IPR036691 (G3DSA:3.60.10.GENE3D); IPR012677 (G3DSA:3.30.70.GENE3D); mobidb-lite (MOBIDB_LITE); PTHR11200:SF256 (PANTHER); PTHR11200 (PANTHER); IPR002013 (PROSITE_PROFILES); IPR035979 (SUPERFAMILY); IPR036691 (SUPERFAMILY)	F:GO:0003676; F:GO:0042578	F:nucleic acid binding; F:phosphoric ester hydrolase activity	[INTERPRO, BLASTED]
N_viridula_DNassembly_nr_345449_2752	histone-lysine N-methyltransferase setd3 isoform X1	2752	1	0.0	96.8						G3DSA:3.90.1410.10 (GENE3D); IPR036464 (G3DSA:3.90.1420.GENE3D); IPR015353 (PFAM); IPR001214 (PFAM); mobidb-lite (MOBIDB_LITE); PTHR13271:SF47 (PANTHER); PTHR13271 (PANTHER); IPR025785 (PROSITE_PROFILES); IPR001214 (PROSITE_PROFILES); IPR036464 (SUPERFAMILY); SSF82199 (SUPERFAMILY)	F:GO:0003713; F:GO:0005515; P:GO:0010452; P:GO:0018022; F:GO:0046975	F:transcription coactivator activity; F:protein binding; P:histone H3-K36 methylation; P:peptidyl-lysine methylation; F:histone methyltransferase activity (H3-K36 specific)	[INTERPRO, BLASTED]
N_viridula_DNassembly_nr_345481_9083	vacuolar protein sorting-associated protein 11 homolog	9083	1	0.0	97.01						IPR015943 (G3DSA:2.130.10.GENE3D); IPR019453 (PFAM); PF13923 (PFAM); IPR016528 (PIRSF); IPR024763 (PFAM); IPR013083 (G3DSA:3.30.40.GENE3D); IPR011990 (G3DSA:1.25.40.GENE3D); mobidb-lite (MOBIDB_LITE); mobidb-lite (MOBIDB_LITE); PTHR23323 (PANTHER); IPR016528 (PTHR23323:PANTHER); IPR000547 (PROSITE_PROFILES); IPR001841 (PROSITE_PROFILES); IPR000547 (PROSITE_PROFILES); cd16688 (CDD); SSF57850 (SUPE…	F:GO:0005515; P:GO:0006886; P:GO:0016192	F:protein binding; P:intracellular protein transport; P:vesicle-mediated transport	[INTERPRO, BLASTED]
N_viridula_DNassembly_nr_345406_2749	actin-related protein 2/3 complex subunit 1A	2749	1	0.0	99.73						IPR001680 (PFAM); IPR024977 (PFAM); IPR017383 (PIRSF); IPR015943 (G3DSA:2.130.10.GENE3D); IPR030140 (PTHR10709:PANTHER); IPR017383 (PANTHER); IPR001680 (PROSITE_PROFILES); IPR017986 (PROSITE_PROFILES); IPR036322 (SUPERFAMILY)	F:GO:0005515; C:GO:0005885; C:GO:0015629; P:GO:0030833; P:GO:0034314	F:protein binding; C:Arp2/3 protein complex; C:actin cytoskeleton; P:regulation of actin filament polymerization; P:Arp2/3 complex-mediated actin nucleation	[INTERPRO, BLASTED]
N_viridula_DNassembly_nr_344725_5222	uncharacterized protein LOC106686920 isoform X2	5222	1	0.0	98.2						IPR000504 (PFAM); IPR012677 (G3DSA:3.30.70.GENE3D); IPR006903 (PFAM); IPR008942 (G3DSA:1.25.40.GENE3D); mobidb-lite (MOBIDB_LITE); mobidb-lite (MOBIDB_LITE); mobidb-lite (MOBIDB_LITE); mobidb-lite (MOBIDB_LITE); mobidb-lite (MOBIDB_LITE); mobidb-lite (MOBIDB_LITE); IPR000504 (PROSITE_PROFILES); IPR006569 (PROSITE_PROFILES); cd12227 (CDD); cd03562 (CDD); IPR008942 (SUPERFAMILY); IPR035979 (SUPERFA…	F:GO:0003676	F:nucleic acid binding	[INTERPRO, BLASTED]
N_viridula_DNassembly_nr_344785_3803	calcium-transporting ATPase type 2C member 1	3803	1	0.0	99.33						PR00119 (PRINTS); IPR001757 (PRINTS); IPR004014 (PFAM); IPR006413 (TIGRFAM); G3DSA:2.70.150.10 (GENE3D); IPR023214 (G3DSA:3.40.50.GENE3D); IPR006068 (PFAM); IPR001757 (TIGRFAM); PF00122 (PFAM); IPR023299 (G3DSA:3.40.1110.GENE3D); G3DSA:1.20.1110.10 (GENE3D); PF13246 (PFAM),SFLDG00002 (SFLD),SFLDF00027 (SFLD); PTHR42861 (PANTHER); PTHR42861:SF29 (PANTHER); cd02085 (CDD); IPR036412 (SUPERFAMILY); I…	F:GO:0000166; F:GO:0005388; P:GO:0006816; C:GO:0016021	F:nucleotide binding; F:calcium-transporting ATPase activity; P:calcium ion transport; C:integral component of membrane	[INTERPRO, BLASTED]
N_viridula_DNassembly_nr_344757_1913	transmembrane protein 147	1913	1	8.85926E-126	98.65						IPR019164 (PFAM); IPR019164 (PANTHER)	no GO terms	no GO terms	[INTERPRO, BLASTED]
N_viridula_DNassembly_nr_344733_4118	long-chain-fatty-acid--CoA ligase 4 isoform X2	4118	1	0.0	97.26						IPR000873 (PFAM); G3DSA:3.30.300.30 (GENE3D); G3DSA:3.40.50.12780 (GENE3D); IPR025110 (PFAM); PTHR43272:SF5 (PANTHER); PTHR43272 (PANTHER); cd05927 (CDD); SSF56801 (SUPERFAMILY)	F:GO:0003824; P:GO:0008152	F:catalytic activity; P:metabolic process	[INTERPRO, BLASTED]
N_viridula_DNassembly_nr_344741_3272	protein phosphatase 1 regulatory subunit 14B	3272	1	6.69534E-68	100.0						IPR036658 (G3DSA:1.10.150.GENE3D); IPR008025 (PFAM); IPR008025 (PANTHER); PTHR16188:SF14 (PANTHER); IPR036658 (SUPERFAMILY)	C:GO:0005737; P:GO:0042325	C:cytoplasm; P:regulation of phosphorylation	[INTERPRO, BLASTED]
N_viridula_DNassembly_nr_344751_2773	protein KRI1 homolog	2773	1	0.0	84.36						IPR024626 (PFAM); IPR018034 (PFAM); mobidb-lite (MOBIDB_LITE); mobidb-lite (MOBIDB_LITE); mobidb-lite (MOBIDB_LITE)	no GO terms	no GO terms	[INTERPRO, BLASTED]
N_viridula_DNassembly_nr_344713_4392	structural maintenance of chromosomes protein 4	4392	1	0.0	97.41						IPR024704 (PIRSF); G3DSA:3.40.50.300 (GENE3D); G3DSA:3.40.50.300 (GENE3D); IPR003395 (PFAM); G3DSA:1.20.1060.20 (GENE3D); IPR010935 (PFAM); G3DSA:3.30.70.1620 (GENE3D); mobidb-lite (MOBIDB_LITE); mobidb-lite (MOBIDB_LITE); mobidb-lite (MOBIDB_LITE); PTHR43939:SF1 (PANTHER); PTHR43939 (PANTHER); cd03274 (CDD); cd03274 (CDD); IPR027417 (SUPERFAMILY); IPR036277 (SUPERFAMILY)	F:GO:0005515; F:GO:0005524; C:GO:0005694; P:GO:0051276	F:protein binding; F:ATP binding; C:chromosome; P:chromosome organization	[INTERPRO, BLASTED]
N_viridula_DNassembly_nr_344784_4341	exostosin-3	4341	1	0.0	99.03						IPR004263 (PFAM); IPR029044 (G3DSA:3.90.550.GENE3D); IPR015338 (PFAM); PTHR45576 (PANTHER); IPR029044 (SUPERFAMILY)	P:GO:0006486; C:GO:0016021; F:GO:0016757	P:protein glycosylation; C:integral component of membrane; F:transferase activity, transferring glycosyl groups	[INTERPRO, BLASTED]
N_viridula_DNassembly_nr_344756_3082	putative neutral sphingomyelinase	3082	1	0.0	94.87						IPR036691 (G3DSA:3.60.10.GENE3D); IPR005135 (PFAM); PTHR16320 (PANTHER); IPR036691 (SUPERFAMILY)	no GO terms	no GO terms	[INTERPRO, BLASTED]
N_viridula_DNassembly_nr_344798_3444	pre-mRNA-processing factor 39	3444	1	0.0	96.94						IPR011990 (G3DSA:1.25.40.GENE3D); IPR011990 (G3DSA:1.25.40.GENE3D); mobidb-lite (MOBIDB_LITE); mobidb-lite (MOBIDB_LITE); mobidb-lite (MOBIDB_LITE); mobidb-lite (MOBIDB_LITE); PTHR17204 (PANTHER); PTHR17204:SF5 (PANTHER); IPR011990 (SUPERFAMILY); IPR011990 (SUPERFAMILY)	F:GO:0005515	F:protein binding	[INTERPRO, BLASTED]
N_viridula_DNassembly_nr_344782_1152	transmembrane and ubiquitin-like domain-containing protein 1 isoform X1	1152	1	2.96163E-144	94.18						G3DSA:3.10.20.90 (GENE3D); IPR000626 (PFAM); mobidb-lite (MOBIDB_LITE); PTHR14557 (PANTHER); IPR000626 (PROSITE_PROFILES); cd01769 (CDD); IPR029071 (SUPERFAMILY)	F:GO:0005515	F:protein binding	[INTERPRO, BLASTED]
N_viridula_DNassembly_nr_344715_3320	chorion peroxidase isoform X1	3320	1	0.0	93.89						IPR019791 (PRINTS); IPR037120 (G3DSA:1.10.640.GENE3D); IPR019791 (PFAM); PTHR11475:SF82 (PANTHER); PTHR11475 (PANTHER); IPR019791 (PROSITE_PROFILES); cd09823 (CDD); IPR010255 (SUPERFAMILY)	F:GO:0004601; P:GO:0006979; F:GO:0020037; P:GO:0055114	F:peroxidase activity; P:response to oxidative stress; F:heme binding; P:oxidation-reduction process	[INTERPRO, BLASTED]
N_viridula_DNassembly_nr_344732_3332	exocyst complex component 1	3332	1	0.0	98.26						IPR019160 (PFAM); G3DSA:2.30.29.90 (GENE3D); IPR028258 (PFAM); PTHR16092 (PANTHER); cd14683 (CDD)	C:GO:0000145; P:GO:0006887	C:exocyst; P:exocytosis	[INTERPRO, BLASTED]
N_viridula_DNassembly_nr_344786_2703	transcriptional repressor protein YY1	2703	1	0.0	99.72						G3DSA:3.30.160.60 (GENE3D); G3DSA:3.30.160.60 (GENE3D); IPR017114 (PIRSF); G3DSA:3.30.160.60 (GENE3D); G3DSA:3.30.160.60 (GENE3D); PF00096 (PFAM); mobidb-lite (MOBIDB_LITE); PTHR14003 (PANTHER); PTHR14003:SF10 (PANTHER); PTHR14003 (PANTHER); IPR013087 (PROSITE_PROFILES); IPR013087 (PROSITE_PROFILES); IPR013087 (PROSITE_PROFILES); IPR013087 (PROSITE_PROFILES); IPR036236 (SUPERFAMILY); IPR036236 (S…	F:GO:0003676	F:nucleic acid binding	[INTERPRO, BLASTED]
N_viridula_DNassembly_nr_344763_4929	vinculin isoform X5	4929	1	0.0	92.84						PR00806 (PRINTS); G3DSA:1.20.120.230 (GENE3D); G3DSA:1.20.120.230 (GENE3D); G3DSA:1.20.120.230 (GENE3D); G3DSA:1.20.120.810 (GENE3D); G3DSA:1.20.120.230 (GENE3D); G3DSA:1.20.120.230 (GENE3D); IPR006077 (PFAM); mobidb-lite (MOBIDB_LITE); IPR006077 (PANTHER); IPR017997 (PTHR18914:PANTHER); IPR036723 (SUPERFAMILY); IPR036723 (SUPERFAMILY); IPR036723 (SUPERFAMILY); IPR036723 (SUPERFAMILY); IPR036723 …	F:GO:0003779; P:GO:0007155; F:GO:0051015	F:actin binding; P:cell adhesion; F:actin filament binding	[INTERPRO, BLASTED]
N_viridula_DNassembly_nr_344726_3200	integrator complex subunit 9	3200	1	0.0	94.6						IPR022712 (PFAM); G3DSA:3.40.50.10890 (GENE3D); IPR001279 (PFAM); IPR027074 (PTHR11203:PANTHER); PTHR11203 (PANTHER); IPR036866 (SUPERFAMILY)	P:GO:0016180; C:GO:0032039	P:snRNA processing; C:integrator complex	[INTERPRO, BLASTED]
N_viridula_DNassembly_nr_344790_4616	tonsoku-like protein	4616	1	0.0	93.87						IPR002110 (PRINTS); IPR032675 (G3DSA:3.80.10.GENE3D); IPR019734 (PFAM); IPR020683 (PFAM); IPR002110 (PFAM); IPR036770 (G3DSA:1.25.40.GENE3D); IPR011990 (G3DSA:1.25.40.GENE3D); IPR011990 (G3DSA:1.25.40.GENE3D); mobidb-lite (MOBIDB_LITE); PTHR24139 (PANTHER); PTHR24139:SF31 (PANTHER); IPR019734 (PROSITE_PROFILES); IPR019734 (PROSITE_PROFILES); IPR020683 (PROSITE_PROFILES); IPR002110 (PROSITE_PROFIL…	F:GO:0005515	F:protein binding	[INTERPRO, BLASTED]
N_viridula_DNassembly_nr_344742_2394	mortality factor 4-like protein 1	2394	1	0.0	98.8						IPR026541 (PFAM); IPR025995 (PFAM); IPR008676 (PIRSF); G3DSA:2.30.30.140 (GENE3D); IPR038217 (G3DSA:1.10.274.GENE3D); mobidb-lite (MOBIDB_LITE); IPR038011 (PTHR10880:PANTHER); IPR008676 (PANTHER); IPR026541 (PROSITE_PROFILES); IPR000953 (CDD); IPR016197 (SUPERFAMILY)	C:GO:0005634; P:GO:0006325; P:GO:0006355; C:GO:0016580; C:GO:0035267	C:nucleus; P:chromatin organization; P:regulation of transcription, DNA-templated; C:Sin3 complex; C:NuA4 histone acetyltransferase complex	[INTERPRO, BLASTED]
N_viridula_DNassembly_nr_344775_1979	DNA-(apurinic or apyrimidinic site) lyase	1979	1	0.0	89.85						IPR004808 (TIGRFAM); IPR005135 (PFAM); TIGR00195 (TIGRFAM); IPR036691 (G3DSA:3.60.10.GENE3D); mobidb-lite (MOBIDB_LITE); PTHR22748:SF6 (PANTHER); IPR004808 (PANTHER); IPR004808 (PROSITE_PROFILES); cd09087 (CDD); IPR036691 (SUPERFAMILY)	F:GO:0004518; P:GO:0006281	F:nuclease activity; P:DNA repair	[INTERPRO, BLASTED]
N_viridula_DNassembly_nr_344737_3498	exportin-2	3498	1	0.0	97.3						IPR011989 (G3DSA:1.25.10.GENE3D); IPR001494 (PFAM); IPR005043 (PFAM); IPR013713 (PFAM); PTHR10997:SF8 (PANTHER); PTHR10997 (PANTHER); IPR001494 (PROSITE_PROFILES); IPR016024 (SUPERFAMILY)	F:GO:0005488; F:GO:0005515; P:GO:0006886; F:GO:0008536	F:binding; F:protein binding; P:intracellular protein transport; F:Ran GTPase binding	[INTERPRO, BLASTED]
N_viridula_DNassembly_nr_344700_4924	hyaluronan mediated motility receptor-like	4924	1	0.0	95.73						IPR031794 (PFAM); mobidb-lite (MOBIDB_LITE)	no GO terms	no GO terms	[INTERPRO, BLASTED]
N_viridula_DNassembly_nr_344781_3825	F-actin-monooxygenase MICAL3 isoform X18	3825	1	0.0	98.74						G3DSA:2.10.110.10 (GENE3D); IPR001781 (PFAM); G3DSA:2.10.110.10 (GENE3D); mobidb-lite (MOBIDB_LITE); mobidb-lite (MOBIDB_LITE); mobidb-lite (MOBIDB_LITE); mobidb-lite (MOBIDB_LITE); IPR001781 (PROSITE_PROFILES); IPR001781 (PROSITE_PROFILES); cd09358 (CDD); cd09445 (CDD); SSF57716 (SUPERFAMILY); SSF57716 (SUPERFAMILY); SSF57716 (SUPERFAMILY); SSF57716 (SUPERFAMILY)	no GO terms	no GO terms	[INTERPRO, BLASTED]
N_viridula_DNassembly_nr_340993_2389	mitochondrial import receptor subunit TOM70	2389	1	0.0	97.88						IPR019734 (PFAM); IPR011990 (G3DSA:1.25.40.GENE3D); IPR011990 (G3DSA:1.25.40.GENE3D); IPR001440 (PFAM); mobidb-lite (MOBIDB_LITE); PTHR22904 (PANTHER); PTHR22904:SF501 (PANTHER); IPR019734 (PROSITE_PROFILES); IPR019734 (PROSITE_PROFILES); IPR019734 (PROSITE_PROFILES); IPR019734 (PROSITE_PROFILES); IPR013026 (PROSITE_PROFILES); IPR013026 (PROSITE_PROFILES); IPR019734 (PROSITE_PROFILES); IPR019734 …	F:GO:0005515	F:protein binding	[INTERPRO, BLASTED]
N_viridula_DNassembly_nr_340983_3389	juxtaposed with another zinc finger protein 1	3389	1	0.0	98.61						G3DSA:3.30.160.60 (GENE3D); G3DSA:3.30.160.60 (GENE3D); mobidb-lite (MOBIDB_LITE); mobidb-lite (MOBIDB_LITE); PTHR23057 (PANTHER); IPR013087 (PROSITE_PROFILES); IPR036236 (SUPERFAMILY); IPR036236 (SUPERFAMILY)	F:GO:0003676	F:nucleic acid binding	[INTERPRO, BLASTED]
N_viridula_DNassembly_nr_340976_6621	uncharacterized protein LOC106678050 isoform X4	6621	1	0.0	80.29						mobidb-lite (MOBIDB_LITE); mobidb-lite (MOBIDB_LITE); mobidb-lite (MOBIDB_LITE); mobidb-lite (MOBIDB_LITE); mobidb-lite (MOBIDB_LITE); mobidb-lite (MOBIDB_LITE)	no GO terms	no GO terms	[INTERPRO, BLASTED]
N_viridula_DNassembly_nr_340933_1895	programmed cell death protein 2-like isoform X1	1895	1	0.0	98.14						IPR007320 (PFAM); PTHR12298:SF18 (PANTHER); PTHR12298 (PANTHER)	C:GO:0005737	C:cytoplasm	[INTERPRO, BLASTED]
N_viridula_DNassembly_nr_340947_4114	transient receptor potential channel pyrexia-like	4114	1	0.0	92.83						IPR002110 (PRINTS); IPR005821 (PFAM); IPR020683 (PFAM); IPR036770 (G3DSA:1.25.40.GENE3D); PTHR24197 (PANTHER); PTHR24197:SF41 (PANTHER); IPR002110 (PROSITE_PROFILES); IPR002110 (PROSITE_PROFILES); IPR002110 (PROSITE_PROFILES); IPR002110 (PROSITE_PROFILES); IPR002110 (PROSITE_PROFILES); IPR002110 (PROSITE_PROFILES); IPR002110 (PROSITE_PROFILES); IPR002110 (PROSITE_PROFILES); IPR020683 (PROSITE_PRO…	F:GO:0005216; F:GO:0005515; P:GO:0006811; C:GO:0016020; P:GO:0055085	F:ion channel activity; F:protein binding; P:ion transport; C:membrane; P:transmembrane transport	[INTERPRO, BLASTED]
N_viridula_DNassembly_nr_340960_4253	uncharacterized protein LOC106684991	4253	1	3.4311E-123	97.88						IPR035917 (G3DSA:2.60.120.GENE3D); IPR001602 (PFAM); IPR001602 (TIGRFAM); IPR001602 (PANTHER); IPR035917 (SUPERFAMILY)	no GO terms	no GO terms	[INTERPRO, BLASTED]
N_viridula_DNassembly_nr_340967_2639	origin recognition complex subunit 1	2639	1	0.0	89.88						IPR015163 (PFAM); IPR003959 (PFAM); G3DSA:3.40.50.300 (GENE3D); mobidb-lite (MOBIDB_LITE); mobidb-lite (MOBIDB_LITE); IPR020793 (PTHR10763:PANTHER); PTHR10763 (PANTHER); cd00009 (CDD); IPR027417 (SUPERFAMILY)	F:GO:0005524	F:ATP binding	[INTERPRO, BLASTED]
N_viridula_DNassembly_nr_340982_5278	dual specificity testis-specific protein kinase 1 isoform X1	5278	1	0.0	100.0						IPR001245 (PRINTS); PIRSF000615 (PIRSF); IPR001245 (PFAM); G3DSA:1.10.510.10 (GENE3D); G3DSA:3.30.200.20 (GENE3D); PTHR44164 (PANTHER); IPR000719 (PROSITE_PROFILES); IPR011009 (SUPERFAMILY)	F:GO:0004672; F:GO:0005524; P:GO:0006468	F:protein kinase activity; F:ATP binding; P:protein phosphorylation	[INTERPRO, BLASTED]
N_viridula_DNassembly_nr_340998_5351	zinc finger with UFM1-specific peptidase domain protein-like isoform X1	5351	1	0.0	98.88						G3DSA:3.90.70.130 (GENE3D); IPR012462 (PFAM); G3DSA:3.30.160.60 (GENE3D); G3DSA:3.30.160.60 (GENE3D)	no GO terms	no GO terms	[INTERPRO, BLASTED]
N_viridula_DNassembly_nr_340961_2155	piggyBac transposable element-derived protein 4-like	2155	1	4.04227E-112	63.02						IPR029526 (PFAM); PTHR28576 (PANTHER); PTHR28576:SF4 (PANTHER)	no GO terms	no GO terms	[INTERPRO, BLASTED]
N_viridula_DNassembly_nr_340971_3161	cytosolic purine 5'-nucleotidase isoform X2	3161	1	0.0	97.94						IPR016695 (PIRSF); IPR008380 (PFAM); IPR008380 (TIGRFAM); IPR023214 (G3DSA:3.40.50.GENE3D); mobidb-lite (MOBIDB_LITE); PTHR12103:SF17 (PANTHER); IPR008380 (PANTHER); cd07522 (CDD); IPR036412 (SUPERFAMILY)	no GO terms	no GO terms	[INTERPRO, BLASTED]
N_viridula_DNassembly_nr_340924_2286	UDP-N-acetylhexosamine pyrophosphorylase	2286	1	0.0	98.33						G3DSA:3.40.1630.20 (GENE3D); IPR002618 (PFAM); IPR029044 (G3DSA:3.90.550.GENE3D); PTHR11952:SF6 (PANTHER); PTHR11952 (PANTHER); cd04193 (CDD); IPR029044 (SUPERFAMILY)	P:GO:0008152; F:GO:0070569	P:metabolic process; F:uridylyltransferase activity	[INTERPRO, BLASTED]
N_viridula_DNassembly_nr_340934_2726	H/ACA ribonucleoprotein complex non-core subunit NAF1	2726	1	0.0	85.64						IPR038664 (G3DSA:2.40.10.GENE3D); IPR007504 (PFAM); mobidb-lite (MOBIDB_LITE); mobidb-lite (MOBIDB_LITE); mobidb-lite (MOBIDB_LITE); mobidb-lite (MOBIDB_LITE); IPR009000 (SUPERFAMILY)	P:GO:0001522; P:GO:0042254	P:pseudouridine synthesis; P:ribosome biogenesis	[INTERPRO, BLASTED]
N_viridula_DNassembly_nr_340919_2101	enolase	2101	1	0.0	96.32						IPR000941 (PRINTS); IPR000941 (PIRSF); IPR000941 (TIGRFAM); IPR020810 (PFAM); IPR020811 (PFAM); IPR029017 (G3DSA:3.30.390.GENE3D); IPR036849 (G3DSA:3.20.20.GENE3D); IPR000941 (PTHR11902:PANTHER); IPR000941 (PANTHER); IPR000941 (HAMAP); IPR000941 (CDD); IPR036849 (SUPERFAMILY); SSF54826 (SUPERFAMILY)	C:GO:0000015; F:GO:0000287; F:GO:0004634; P:GO:0006096; F:GO:0046872	C:phosphopyruvate hydratase complex; F:magnesium ion binding; F:phosphopyruvate hydratase activity; P:glycolytic process; F:metal ion binding	[INTERPRO, BLASTED]
N_viridula_DNassembly_nr_340956_3861	toll-like receptor Tollo	3861	1	0.0	100.0						PR01537 (PRINTS); PR00019 (PRINTS); IPR032675 (G3DSA:3.80.10.GENE3D); IPR032675 (G3DSA:3.80.10.GENE3D); IPR000157 (PFAM); IPR032675 (G3DSA:3.80.10.GENE3D); IPR001611 (PFAM); IPR032675 (G3DSA:3.80.10.GENE3D); IPR032675 (G3DSA:3.80.10.GENE3D); IPR035897 (G3DSA:3.40.50.GENE3D); PTHR44740 (PANTHER); IPR001611 (PROSITE_PROFILES); IPR001611 (PROSITE_PROFILES); IPR001611 (PROSITE_PROFILES); IPR001611 (P…	F:GO:0005515; P:GO:0007165	F:protein binding; P:signal transduction	[INTERPRO, BLASTED]
N_viridula_DNassembly_nr_340942_2139	endoplasmic reticulum lectin 1 isoform X1	2139	1	0.0	98.94						IPR012913 (PFAM); IPR009011 (G3DSA:2.70.130.GENE3D); PTHR15414:SF2 (PANTHER); PTHR15414 (PANTHER); SSF50911 (SUPERFAMILY); SSF50911 (SUPERFAMILY)	no GO terms	no GO terms	[INTERPRO, BLASTED]
N_viridula_DNassembly_nr_340948_1420	RB-associated KRAB zinc finger protein-like	1420	1	0.0	94.25						G3DSA:3.30.160.60 (GENE3D); PF00096 (PFAM); G3DSA:3.30.160.60 (GENE3D); G3DSA:3.30.160.60 (GENE3D); mobidb-lite (MOBIDB_LITE); PTHR43974:SF5 (PANTHER); PTHR43974 (PANTHER); IPR013087 (PROSITE_PROFILES); IPR013087 (PROSITE_PROFILES); IPR013087 (PROSITE_PROFILES); IPR013087 (PROSITE_PROFILES); IPR036236 (SUPERFAMILY); IPR036236 (SUPERFAMILY)	F:GO:0003676	F:nucleic acid binding	[INTERPRO, BLASTED]
N_viridula_DNassembly_nr_340958_2369	sodium/bile acid cotransporter 7-B-like	2369	1	0.0	89.24						IPR016833 (PFAM); IPR038770 (G3DSA:1.20.1530.GENE3D); PTHR18640:SF5 (PANTHER); IPR016833 (PANTHER)	no GO terms	no GO terms	[INTERPRO, BLASTED]
N_viridula_DNassembly_nr_340963_6827	uncharacterized protein LOC106683364	6827	1	0.0	89.63						G3DSA:3.30.160.60 (GENE3D); IPR013083 (G3DSA:3.30.40.GENE3D); mobidb-lite (MOBIDB_LITE); mobidb-lite (MOBIDB_LITE); mobidb-lite (MOBIDB_LITE); mobidb-lite (MOBIDB_LITE); mobidb-lite (MOBIDB_LITE); mobidb-lite (MOBIDB_LITE); mobidb-lite (MOBIDB_LITE); mobidb-lite (MOBIDB_LITE); mobidb-lite (MOBIDB_LITE); IPR019787 (PROSITE_PROFILES); IPR013087 (PROSITE_PROFILES); IPR013087 (PROSITE_PROFILES); cd15…	F:GO:0003676	F:nucleic acid binding	[INTERPRO, BLASTED]
N_viridula_DNassembly_nr_340981_2056	nucleolar complex protein 4 homolog	2056	1	0.0	94.81						IPR005612 (PFAM); IPR027193 (PANTHER)	P:GO:0042254	P:ribosome biogenesis	[INTERPRO, BLASTED]
N_viridula_DNassembly_nr_340906_3420	uncharacterized protein LOC106682482	3420	1	7.05624E-139	99.58						mobidb-lite (MOBIDB_LITE); PTHR21521 (PANTHER)	no GO terms	no GO terms	[INTERPRO, BLASTED]
N_viridula_DNassembly_nr_340916_2127	SET and MYND domain-containing protein 4-like	2127	1	0.0	94.01						IPR002893 (PFAM); IPR001214 (PFAM); G3DSA:3.30.70.3410 (GENE3D); IPR011990 (G3DSA:1.25.40.GENE3D); G3DSA:2.170.270.10 (GENE3D); G3DSA:3.30.60.180 (GENE3D); PTHR12197:SF246 (PANTHER); PTHR12197 (PANTHER); IPR019734 (PROSITE_PROFILES); IPR013026 (PROSITE_PROFILES); IPR019734 (PROSITE_PROFILES); IPR002893 (PROSITE_PROFILES); IPR001214 (PROSITE_PROFILES); IPR013026 (PROSITE_PROFILES); SSF82199 (SUPER…	F:GO:0005515	F:protein binding	[INTERPRO, BLASTED]
N_viridula_DNassembly_nr_340959_3140	uncharacterized protein LOC106685454	3140	1	0.0	95.62						mobidb-lite (MOBIDB_LITE); IPR038875 (PANTHER)	no GO terms	no GO terms	[INTERPRO, BLASTED]
N_viridula_DNassembly_nr_340953_2738	bifunctional purine biosynthesis protein PURH	2738	1	0.0	98.29						IPR011607 (PFAM); IPR024051 (G3DSA:3.40.140.GENE3D); IPR024050 (G3DSA:1.10.287.GENE3D); IPR036914 (G3DSA:3.40.50.GENE3D); IPR002695 (PFAM); IPR002695 (TIGRFAM); IPR002695 (PIRSF); IPR024051 (G3DSA:3.40.140.GENE3D); IPR002695 (PANTHER); IPR002695 (HAMAP); cd01421 (CDD); IPR036914 (SUPERFAMILY); IPR016193 (SUPERFAMILY)	F:GO:0003824; F:GO:0003937; F:GO:0004643; P:GO:0006164	F:catalytic activity; F:IMP cyclohydrolase activity; F:phosphoribosylaminoimidazolecarboxamide formyltransferase activity; P:purine nucleotide biosynthetic process	[INTERPRO, BLASTED]
N_viridula_DNassembly_nr_340921_4414	flap endonuclease 1	4414	1	2.4787E-176	99.0						IPR006086 (PFAM); G3DSA:3.40.50.1010 (GENE3D); mobidb-lite (MOBIDB_LITE); PTHR11081:SF9 (PANTHER); IPR006084 (PANTHER); cd09907 (CDD); IPR029060 (SUPERFAMILY); IPR036279 (SUPERFAMILY)	F:GO:0004518; P:GO:0006281	F:nuclease activity; P:DNA repair	[INTERPRO, BLASTED]
N_viridula_DNassembly_nr_340910_3534	tRNA-splicing endonuclease subunit Sen34 isoform X1	3534	1	0.0	94.29						IPR006677 (PFAM); IPR011856 (G3DSA:3.40.1350.GENE3D); IPR006676 (TIGRFAM); IPR016690 (PIRSF); PTHR13070 (PANTHER); IPR036167 (SUPERFAMILY)	F:GO:0000213; C:GO:0000214; P:GO:0000379; F:GO:0003676; F:GO:0004518; P:GO:0006388	F:tRNA-intron endonuclease activity; C:tRNA-intron endonuclease complex; P:tRNA-type intron splice site recognition and cleavage; F:nucleic acid binding; F:nuclease activity; P:tRNA splicing, via endonucleolytic cleavage and ligation	[INTERPRO, BLASTED]
N_viridula_DNassembly_nr_340997_3205	serine/threonine-protein phosphatase 4 regulatory subunit 1-like isoform X2	3205	1	0.0	95.62						IPR000357 (PFAM); IPR011989 (G3DSA:1.25.10.GENE3D); mobidb-lite (MOBIDB_LITE); mobidb-lite (MOBIDB_LITE); IPR031087 (PTHR10648:PANTHER); PTHR10648 (PANTHER); IPR021133 (PROSITE_PROFILES); IPR016024 (SUPERFAMILY)	F:GO:0005488; F:GO:0005515; P:GO:0007165; F:GO:0019888; C:GO:0030289; P:GO:0050790	F:binding; F:protein binding; P:signal transduction; F:protein phosphatase regulator activity; C:protein phosphatase 4 complex; P:regulation of catalytic activity	[INTERPRO, BLASTED]
N_viridula_DNassembly_nr_340900_4150	atrial natriuretic peptide receptor 1	4150	1	0.0	96.7						IPR001245 (PRINTS); G3DSA:1.10.510.10 (GENE3D); IPR001828 (PFAM); G3DSA:3.40.190.10 (GENE3D); G3DSA:3.40.50.2300 (GENE3D); IPR001245 (PFAM); G3DSA:3.30.200.20 (GENE3D); G3DSA:3.40.50.2300 (GENE3D); mobidb-lite (MOBIDB_LITE); PTHR24416:SF489 (PANTHER); PTHR24416 (PANTHER); IPR000719 (PROSITE_PROFILES); cd06366 (CDD); cd00192 (CDD); IPR028082 (SUPERFAMILY); IPR011009 (SUPERFAMILY); SSF53850 (SUPERF…	F:GO:0004672; F:GO:0005524; P:GO:0006468	F:protein kinase activity; F:ATP binding; P:protein phosphorylation	[INTERPRO, BLASTED]
N_viridula_DNassembly_nr_340937_2145	ubiquitin thioesterase otubain-like	2145	1	1.00525E-159	99.22						IPR019400 (PFAM); IPR016615 (PIRSF); G3DSA:3.30.200.60 (GENE3D); G3DSA:1.20.1300.20 (GENE3D); IPR030298 (PTHR12931:PANTHER); IPR019400 (PANTHER); IPR003323 (PROSITE_PROFILES); IPR038765 (SUPERFAMILY)	F:GO:0004843; P:GO:0016579; F:GO:0016787	F:thiol-dependent ubiquitin-specific protease activity; P:protein deubiquitination; F:hydrolase activity	[INTERPRO, BLASTED]
N_viridula_DNassembly_nr_325044_1352	probable 18S rRNA (guanine-N(7))-methyltransferase	1352	1	7.6891E-155	96.73						IPR013216 (PFAM); G3DSA:3.40.50.150 (GENE3D); IPR022238 (PFAM); PTHR12734 (PANTHER); cd02440 (CDD); IPR029063 (SUPERFAMILY)	P:GO:0008152; F:GO:0008168; F:GO:0016435; P:GO:0070476	P:metabolic process; F:methyltransferase activity; F:rRNA (guanine) methyltransferase activity; P:rRNA (guanine-N7)-methylation	[INTERPRO, BLASTED]
N_viridula_DNassembly_nr_325087_717	endocuticle structural glycoprotein SgAbd-9	717	1	3.13465E-83	95.39						IPR000618 (PFAM); mobidb-lite (MOBIDB_LITE); PTHR10380 (PANTHER); IPR000618 (PROSITE_PROFILES)	F:GO:0042302	F:structural constituent of cuticle	[INTERPRO, BLASTED]
N_viridula_DNassembly_nr_316628_801	netrin-A-like	801	1	5.89641E-178	98.87						IPR008211 (PFAM); IPR038684 (G3DSA:2.60.120.GENE3D); PTHR10574:SF365 (PANTHER); PTHR10574 (PANTHER); IPR008211 (PROSITE_PROFILES)	no GO terms	no GO terms	[INTERPRO, BLASTED]
N_viridula_DNassembly_nr_324372_1189	potassium voltage-gated channel protein Shaw isoform X2	1189	1	0.0	93.66						IPR003968 (PRINTS); IPR003974 (PRINTS); IPR028325 (PRINTS); IPR005821 (PFAM); G3DSA:1.10.287.70 (GENE3D); G3DSA:3.30.710.10 (GENE3D); IPR027359 (G3DSA:1.20.120.GENE3D); IPR015572 (PTHR11537:PANTHER); IPR028325 (PANTHER); SSF81324 (SUPERFAMILY)	F:GO:0005216; F:GO:0005249; P:GO:0006811; P:GO:0006813; C:GO:0008076; C:GO:0016020; P:GO:0055085	F:ion channel activity; F:voltage-gated potassium channel activity; P:ion transport; P:potassium ion transport; C:voltage-gated potassium channel complex; C:membrane; P:transmembrane transport	[INTERPRO, BLASTED]
N_viridula_DNassembly_nr_332844_5858	collagen alpha-2(IV) chain-like isoform X1	5858	1	0.0	83.0						IPR036954 (G3DSA:2.170.240.GENE3D); IPR001442 (PFAM); IPR008160 (PFAM); mobidb-lite (MOBIDB_LITE); mobidb-lite (MOBIDB_LITE); mobidb-lite (MOBIDB_LITE); IPR001442 (PROSITE_PROFILES); IPR016187 (SUPERFAMILY); IPR016187 (SUPERFAMILY)	F:GO:0005201; C:GO:0005581	F:extracellular matrix structural constituent; C:collagen trimer	[INTERPRO, BLASTED]
N_viridula_DNassembly_nr_332845_2144	polyadenylate-binding protein 2	2144	1	4.70321E-125	100.0						IPR012677 (G3DSA:3.30.70.GENE3D); IPR000504 (PFAM); mobidb-lite (MOBIDB_LITE); IPR034911 (PANTHER); PTHR44316:SF1 (PANTHER); IPR000504 (PROSITE_PROFILES); cd12550 (CDD); IPR035979 (SUPERFAMILY)	F:GO:0003676; F:GO:0003723; P:GO:1904247	F:nucleic acid binding; F:RNA binding; P:positive regulation of polynucleotide adenylyltransferase activity	[INTERPRO, BLASTED]
N_viridula_DNassembly_nr_332897_786	40S ribosomal protein S4 isoform X2	786	1	2.17334E-169	99.58						IPR000876 (PIRSF); IPR005824 (PFAM); G3DSA:3.10.290.40 (GENE3D); IPR013845 (PFAM); IPR002942 (PFAM); IPR032277 (PFAM); IPR038237 (G3DSA:2.40.50.GENE3D); IPR014722 (G3DSA:2.30.30.GENE3D); PTHR11581:SF12 (PANTHER); IPR000876 (PANTHER); IPR013845 (PRODOM); IPR002942 (PROSITE_PROFILES); cd06087 (CDD); IPR002942 (CDD); SSF55174 (SUPERFAMILY)	F:GO:0003723; F:GO:0003735; C:GO:0005622; C:GO:0005840; P:GO:0006412	F:RNA binding; F:structural constituent of ribosome; C:intracellular; C:ribosome; P:translation	[INTERPRO, BLASTED]
N_viridula_DNassembly_nr_332804_2627	WD repeat and FYVE domain-containing protein 2	2627	1	0.0	99.26						IPR020472 (PRINTS); IPR000306 (PFAM); IPR001680 (PFAM); IPR015943 (G3DSA:2.130.10.GENE3D); IPR013083 (G3DSA:3.30.40.GENE3D); PTHR13856:SF7 (PANTHER); PTHR13856 (PANTHER); IPR001680 (PROSITE_PROFILES); IPR001680 (PROSITE_PROFILES); IPR017986 (PROSITE_PROFILES); IPR017455 (PROSITE_PROFILES); cd15718 (CDD); IPR036322 (SUPERFAMILY); IPR011011 (SUPERFAMILY)	F:GO:0005515; F:GO:0046872	F:protein binding; F:metal ion binding	[INTERPRO, BLASTED]
N_viridula_DNassembly_nr_332814_1020	ubiquitin-conjugating enzyme E2-24 kDa	1020	1	4.47967E-120	100.0						IPR016135 (G3DSA:3.10.110.GENE3D); IPR000608 (PFAM); mobidb-lite (MOBIDB_LITE); PTHR24068 (PANTHER); PTHR24068:SF51 (PANTHER); IPR000608 (PROSITE_PROFILES); IPR000608 (CDD); IPR016135 (SUPERFAMILY)	no GO terms	no GO terms	[INTERPRO, BLASTED]
N_viridula_DNassembly_nr_332824_4693	ubiquitin conjugation factor E4 B isoform X2	4693	1	0.0	95.4						IPR019474 (PFAM); IPR003613 (PFAM); IPR013083 (G3DSA:3.30.40.GENE3D); mobidb-lite (MOBIDB_LITE); PTHR13931 (PANTHER); PTHR13931:SF14 (PANTHER); IPR003613 (PROSITE_PROFILES); cd16658 (CDD); SSF57850 (SUPERFAMILY)	C:GO:0000151; F:GO:0004842; P:GO:0006511; P:GO:0016567; F:GO:0034450	C:ubiquitin ligase complex; F:ubiquitin-protein transferase activity; P:ubiquitin-dependent protein catabolic process; P:protein ubiquitination; F:ubiquitin-ubiquitin ligase activity	[INTERPRO, BLASTED]
N_viridula_DNassembly_nr_332871_1366	cell cycle checkpoint control protein RAD9A	1366	1	0.0	88.89						IPR007268 (PFAM); G3DSA:3.70.10.10 (GENE3D); mobidb-lite (MOBIDB_LITE); mobidb-lite (MOBIDB_LITE); IPR007268 (PANTHER); SSF55979 (SUPERFAMILY)	P:GO:0000077; C:GO:0030896	P:DNA damage checkpoint; C:checkpoint clamp complex	[INTERPRO, BLASTED]
N_viridula_DNassembly_nr_332819_1069	trafficking protein particle complex subunit 1	1069	1	5.81101E-95	97.22						IPR007233 (PFAM); G3DSA:3.30.450.70 (GENE3D); PTHR23249:SF16 (PANTHER); IPR007233 (PANTHER); IPR011012 (SUPERFAMILY)	P:GO:0016192; C:GO:0030008	P:vesicle-mediated transport; C:TRAPP complex	[INTERPRO, BLASTED]
N_viridula_DNassembly_nr_332809_3509	putative RNA-binding protein 15B	3509	1	0.0	99.73						IPR012677 (G3DSA:3.30.70.GENE3D); IPR016194 (G3DSA:2.40.290.GENE3D); IPR012677 (G3DSA:3.30.70.GENE3D); IPR000504 (PFAM); IPR012677 (G3DSA:3.30.70.GENE3D); IPR012921 (PFAM); mobidb-lite (MOBIDB_LITE); mobidb-lite (MOBIDB_LITE); mobidb-lite (MOBIDB_LITE); PTHR23189:SF43 (PANTHER); PTHR23189:SF43 (PANTHER); PTHR23189 (PANTHER); IPR000504 (PROSITE_PROFILES); IPR010912 (PROSITE_PROFILES); IPR000504 (P…	F:GO:0003676	F:nucleic acid binding	[INTERPRO, BLASTED]
N_viridula_DNassembly_nr_319271_1060	actin-related protein 2/3 complex subunit 3	1060	1	1.95627E-122	99.43						IPR036753 (G3DSA:1.10.1760.GENE3D); IPR007204 (PFAM); IPR007204 (PIRSF); IPR007204 (PANTHER); IPR036753 (SUPERFAMILY)	C:GO:0005856; C:GO:0005885; P:GO:0030833; P:GO:0034314	C:cytoskeleton; C:Arp2/3 protein complex; P:regulation of actin filament polymerization; P:Arp2/3 complex-mediated actin nucleation	[INTERPRO, BLASTED]
N_viridula_DNassembly_nr_309280_1861	probable 26S proteasome non-ATPase regulatory subunit 3	1861	1	0.0	98.97						IPR000717 (PFAM); G3DSA:1.25.40.570 (GENE3D); IPR013586 (PFAM); mobidb-lite (MOBIDB_LITE); PTHR10758 (PANTHER); IPR035267 (PTHR10758:PANTHER); IPR000717 (PROSITE_PROFILES); IPR036390 (SUPERFAMILY)	C:GO:0000502; F:GO:0030234; P:GO:0042176	C:proteasome complex; F:enzyme regulator activity; P:regulation of protein catabolic process	[INTERPRO, BLASTED]
N_viridula_DNassembly_nr_346223_4066	RB1-inducible coiled-coil protein 1 isoform X5	4066	1	0.0	93.72						IPR019460 (PFAM); G3DSA:3.10.20.90 (GENE3D); mobidb-lite (MOBIDB_LITE); mobidb-lite (MOBIDB_LITE); PTHR13222 (PANTHER)	no GO terms	no GO terms	[INTERPRO, BLASTED]
N_viridula_DNassembly_nr_346283_4507	ABC transporter G family member 23-like isoform X1	4507	1	0.0	96.7						IPR003439 (PFAM); G3DSA:3.40.50.300 (GENE3D); IPR013525 (PFAM); mobidb-lite (MOBIDB_LITE); PTHR43038 (PANTHER); PTHR43038:SF5 (PANTHER); IPR000412 (PROSITE_PROFILES); IPR003439 (PROSITE_PROFILES); cd03230 (CDD); IPR027417 (SUPERFAMILY)	F:GO:0005524; C:GO:0016020; C:GO:0016021; F:GO:0016887; C:GO:0043190; P:GO:0055085	F:ATP binding; C:membrane; C:integral component of membrane; F:ATPase activity; C:ATP-binding cassette (ABC) transporter complex; P:transmembrane transport	[INTERPRO, BLASTED]
N_viridula_DNassembly_nr_346214_2856	protein rogdi	2856	1	0.0	99.25						IPR028241 (PFAM); IPR028241 (PANTHER)	no GO terms	no GO terms	[INTERPRO, BLASTED]
N_viridula_DNassembly_nr_346235_2843	V-type proton ATPase subunit D isoform X2	2843	1	7.24555E-145	99.58						IPR002699 (TIGRFAM); IPR002699 (PFAM); IPR002699 (PANTHER)	F:GO:0042626	F:ATPase activity, coupled to transmembrane movement of substances	[INTERPRO, BLASTED]
N_viridula_DNassembly_nr_346285_4076	phospholipase ABHD3-like isoform X2	4076	1	0.0	96.01						IPR012020 (PIRSF); IPR029058 (G3DSA:3.40.50.GENE3D); IPR000073 (PFAM); PTHR10794:SF63 (PANTHER); PTHR10794 (PANTHER); IPR029058 (SUPERFAMILY)	no GO terms	no GO terms	[INTERPRO, BLASTED]
N_viridula_DNassembly_nr_346208_2673	N-acetylglucosaminyl-phosphatidylinositol biosynthetic protein gpi1	2673	1	3.42865E-154	88.84						no IPS match	no IPS match	no IPS match	[INTERPRO, BLASTED]
N_viridula_DNassembly_nr_346288_4595	uncharacterized protein LOC106685625	4595	1	0.0	93.71						IPR025258 (PFAM); G3DSA:1.20.58.900 (GENE3D); IPR004012 (PFAM); mobidb-lite (MOBIDB_LITE); PTHR12326 (PANTHER); PTHR12326:SF12 (PANTHER); IPR004012 (PROSITE_PROFILES); IPR037213 (SUPERFAMILY)	no GO terms	no GO terms	[INTERPRO, BLASTED]
N_viridula_DNassembly_nr_346228_5712	signal recognition particle receptor subunit alpha homolog	5712	1	0.0	98.22						G3DSA:1.20.120.140 (GENE3D); G3DSA:3.30.450.60 (GENE3D); IPR013822 (PFAM); IPR000897 (PFAM); G3DSA:3.40.50.300 (GENE3D); IPR007222 (PFAM); mobidb-lite (MOBIDB_LITE); mobidb-lite (MOBIDB_LITE); PTHR43134:SF1 (PANTHER); PTHR43134 (PANTHER); cd03115 (CDD); IPR036225 (SUPERFAMILY); IPR011012 (SUPERFAMILY); IPR027417 (SUPERFAMILY)	F:GO:0003924; F:GO:0005047; F:GO:0005525; C:GO:0005785; P:GO:0006614; P:GO:0006886	F:GTPase activity; F:signal recognition particle binding; F:GTP binding; C:signal recognition particle receptor complex; P:SRP-dependent cotranslational protein targeting to membrane; P:intracellular protein transport	[INTERPRO, BLASTED]
N_viridula_DNassembly_nr_346267_5253	protein mesh isoform X1	5253	1	0.0	96.09						IPR005533 (PFAM); G3DSA:2.10.70.10 (GENE3D); IPR013783 (G3DSA:2.60.40.GENE3D); IPR003886 (PFAM); IPR000436 (PFAM); IPR001846 (PFAM); mobidb-lite (MOBIDB_LITE); PTHR13802 (PANTHER); IPR001846 (PROSITE_PROFILES); IPR005533 (PROSITE_PROFILES); IPR000436 (PROSITE_PROFILES); IPR003886 (PROSITE_PROFILES); IPR000436 (CDD); IPR014756 (SUPERFAMILY); IPR035976 (SUPERFAMILY)	P:GO:0007160	P:cell-matrix adhesion	[INTERPRO, BLASTED]
N_viridula_DNassembly_nr_346277_3327	hypothetical protein OFAS_OFAS009200	3327	1	0.0	82.21						IPR022684 (PRINTS); IPR001300 (PFAM); IPR022682 (PFAM); G3DSA:3.90.70.10 (GENE3D); G3DSA:1.20.58.280 (GENE3D); IPR007330 (PFAM); G3DSA:1.20.58.280 (GENE3D); G3DSA:2.60.120.380 (GENE3D); PTHR10183:SF22 (PANTHER); PTHR10183 (PANTHER); IPR001300 (PROSITE_PROFILES); IPR001300 (CDD); IPR036213 (SUPERFAMILY); IPR036181 (SUPERFAMILY); IPR036213 (SUPERFAMILY); IPR036181 (SUPERFAMILY); IPR038765 (SUPERFAM…	F:GO:0004198; C:GO:0005622; P:GO:0006508	F:calcium-dependent cysteine-type endopeptidase activity; C:intracellular; P:proteolysis	[INTERPRO, BLASTED]
N_viridula_DNassembly_nr_346246_4434	breast cancer anti-estrogen resistance protein 3 isoform X1	4434	1	0.0	99.22						IPR001895 (PFAM); IPR036964 (G3DSA:1.10.840.GENE3D); mobidb-lite (MOBIDB_LITE); mobidb-lite (MOBIDB_LITE); PTHR14247 (PANTHER); PTHR14247:SF8 (PANTHER); IPR001895 (PROSITE_PROFILES); IPR023578 (SUPERFAMILY)	F:GO:0005085; P:GO:0007264	F:guanyl-nucleotide exchange factor activity; P:small GTPase mediated signal transduction	[INTERPRO, BLASTED]
N_viridula_DNassembly_nr_346219_3102	rho GDP-dissociation inhibitor 2	3102	1	2.99236E-131	99.02						IPR000406 (PRINTS); IPR024792 (G3DSA:2.70.50.GENE3D); IPR000406 (PFAM); mobidb-lite (MOBIDB_LITE); IPR000406 (PANTHER); IPR014756 (SUPERFAMILY)	F:GO:0005094; C:GO:0005737	F:Rho GDP-dissociation inhibitor activity; C:cytoplasm	[INTERPRO, BLASTED]
N_viridula_DNassembly_nr_346203_3328	DNA helicase MCM9-like isoform X1	3328	1	0.0	89.5						IPR001208 (PRINTS); G3DSA:2.40.50.140 (GENE3D); IPR033762 (PFAM); G3DSA:2.20.28.10 (GENE3D); IPR001208 (PFAM); G3DSA:3.40.50.300 (GENE3D); mobidb-lite (MOBIDB_LITE); mobidb-lite (MOBIDB_LITE); mobidb-lite (MOBIDB_LITE); mobidb-lite (MOBIDB_LITE); mobidb-lite (MOBIDB_LITE); IPR031327 (PANTHER); PTHR11630:SF48 (PANTHER); IPR001208 (PROSITE_PROFILES); cd00009 (CDD); IPR027417 (SUPERFAMILY); IPR01234…	F:GO:0003677; F:GO:0005524; P:GO:0006270	F:DNA binding; F:ATP binding; P:DNA replication initiation	[INTERPRO, BLASTED]
N_viridula_DNassembly_nr_346271_3894	serine/threonine-protein kinase N isoform X4	3894	1	0.0	99.16						G3DSA:1.10.287.160 (GENE3D); G3DSA:3.30.200.20 (GENE3D); G3DSA:1.10.510.10 (GENE3D); IPR017892 (PFAM); IPR011072 (PFAM); G3DSA:1.10.287.160 (GENE3D); IPR000719 (PFAM); mobidb-lite (MOBIDB_LITE); mobidb-lite (MOBIDB_LITE); mobidb-lite (MOBIDB_LITE); PTHR24356 (PANTHER); PTHR24356:SF210 (PANTHER); IPR000961 (PROSITE_PROFILES); IPR000719 (PROSITE_PROFILES); cd11625 (CDD); cd11623 (CDD); IPR037313 (C…	F:GO:0004672; F:GO:0004674; F:GO:0005524; P:GO:0006468; P:GO:0007165; F:GO:0017049	F:protein kinase activity; F:protein serine/threonine kinase activity; F:ATP binding; P:protein phosphorylation; P:signal transduction; F:GTP-Rho binding	[INTERPRO, BLASTED]
N_viridula_DNassembly_nr_346242_2201	aryl-hydrocarbon-interacting protein-like 1	2201	1	0.0	93.67						G3DSA:3.10.50.40 (GENE3D); IPR011990 (G3DSA:1.25.40.GENE3D); IPR001179 (PFAM); PTHR11242:SF0 (PANTHER); PTHR11242 (PANTHER); IPR011990 (SUPERFAMILY); SSF54534 (SUPERFAMILY)	F:GO:0005515	F:protein binding	[INTERPRO, BLASTED]
N_viridula_DNassembly_nr_346290_5328	dnaJ homolog subfamily C member 16	5328	1	0.0	96.91						IPR001623 (PRINTS); G3DSA:3.40.30.10 (GENE3D); IPR001623 (PFAM); IPR013766 (PFAM); IPR036869 (G3DSA:1.10.287.GENE3D); PTHR44303:SF2 (PANTHER); PTHR44303 (PANTHER); IPR001623 (PROSITE_PROFILES); IPR013766 (PROSITE_PROFILES); IPR001623 (CDD); IPR036249 (SUPERFAMILY); IPR036869 (SUPERFAMILY)	P:GO:0045454	P:cell redox homeostasis	[INTERPRO, BLASTED]
N_viridula_DNassembly_nr_346207_4356	MICAL-like protein 1 isoform X2	4356	1	0.0	89.5						IPR022735 (PFAM); IPR001781 (PFAM); G3DSA:2.10.110.10 (GENE3D); mobidb-lite (MOBIDB_LITE); mobidb-lite (MOBIDB_LITE); mobidb-lite (MOBIDB_LITE); mobidb-lite (MOBIDB_LITE); IPR028563 (PANTHER); IPR022735 (PROSITE_PROFILES); IPR001781 (PROSITE_PROFILES)	F:GO:0017137; P:GO:0032456	F:Rab GTPase binding; P:endocytic recycling	[INTERPRO, BLASTED]
N_viridula_DNassembly_nr_346220_1211	uncharacterized protein LOC106684480 isoform X1	1211	1	8.25291E-98	88.84						PF02410 (PFAM); G3DSA:3.30.460.10 (GENE3D); IPR004394 (TIGRFAM); PTHR21043:SF0 (PANTHER); IPR004394 (PANTHER); IPR004394 (HAMAP); SSF81301 (SUPERFAMILY)	no GO terms	no GO terms	[INTERPRO, BLASTED]
N_viridula_DNassembly_nr_346265_3143	isoleucine--tRNA ligase, mitochondrial isoform X1	3143	1	0.0	93.97						IPR002301 (PRINTS); IPR013155 (PFAM); IPR014729 (G3DSA:3.40.50.GENE3D); IPR009008 (G3DSA:3.90.740.GENE3D); IPR002300 (PFAM); IPR002301 (TIGRFAM); G3DSA:1.10.730.20 (GENE3D); PTHR42765:SF1 (PANTHER); PTHR42765 (PANTHER); IPR033708 (CDD); cd00818 (CDD); IPR009080 (SUPERFAMILY); IPR009008 (SUPERFAMILY); SSF52374 (SUPERFAMILY)	F:GO:0000049; F:GO:0000166; F:GO:0002161; F:GO:0004812; F:GO:0004822; F:GO:0005524; C:GO:0005737; P:GO:0006418; P:GO:0006428	F:tRNA binding; F:nucleotide binding; F:aminoacyl-tRNA editing activity; F:aminoacyl-tRNA ligase activity; F:isoleucine-tRNA ligase activity; F:ATP binding; C:cytoplasm; P:tRNA aminoacylation for protein translation; P:isoleucyl-tRNA aminoacylation	[INTERPRO, BLASTED]
N_viridula_DNassembly_nr_346254_6597	uncharacterized protein LOC106687084 isoform X6	6597	1	0.0	91.09						G3DSA:1.10.510.10 (GENE3D); G3DSA:3.10.20.90 (GENE3D); IPR024678 (PFAM); mobidb-lite (MOBIDB_LITE); mobidb-lite (MOBIDB_LITE); mobidb-lite (MOBIDB_LITE); mobidb-lite (MOBIDB_LITE); mobidb-lite (MOBIDB_LITE); mobidb-lite (MOBIDB_LITE); mobidb-lite (MOBIDB_LITE); mobidb-lite (MOBIDB_LITE); mobidb-lite (MOBIDB_LITE); mobidb-lite (MOBIDB_LITE); mobidb-lite (MOBIDB_LITE); PTHR13902:SF47 (PANTHER); PTH…	F:GO:0004672; F:GO:0004674; F:GO:0005524; P:GO:0006468	F:protein kinase activity; F:protein serine/threonine kinase activity; F:ATP binding; P:protein phosphorylation	[INTERPRO, BLASTED]
N_viridula_DNassembly_nr_346211_4609	NAD(P) transhydrogenase, mitochondrial-like	4609	1	0.0	98.48						IPR007698 (PFAM); IPR007886 (PFAM); IPR034300 (PFAM); G3DSA:3.40.50.720 (GENE3D); G3DSA:3.40.50.1220 (GENE3D); IPR024605 (PFAM); G3DSA:3.40.50.720 (GENE3D); IPR026255 (TIGRFAM); PTHR10160 (PANTHER); cd05304 (CDD); IPR029035 (SUPERFAMILY); IPR036291 (SUPERFAMILY); SSF52283 (SUPERFAMILY)	F:GO:0008746; P:GO:0055114; P:GO:1902600	F:NAD(P)+ transhydrogenase activity; P:oxidation-reduction process; P:proton transmembrane transport	[INTERPRO, BLASTED]
N_viridula_DNassembly_nr_346273_3163	protein melted	3163	1	0.0	81.45						IPR011993 (G3DSA:2.30.29.GENE3D); mobidb-lite (MOBIDB_LITE); PTHR21630 (PANTHER); IPR001849 (PROSITE_PROFILES); cd01264 (CDD); SSF50729 (SUPERFAMILY); IPR016024 (SUPERFAMILY)	F:GO:0005488	F:binding	[INTERPRO, BLASTED]
N_viridula_DNassembly_nr_346231_4372	probable peroxisomal acyl-coenzyme A oxidase 1	4372	1	0.0	97.6						IPR029320 (PFAM); G3DSA:1.20.140.10 (GENE3D); G3DSA:1.20.140.10 (GENE3D); IPR037069 (G3DSA:1.10.540.GENE3D); IPR006091 (PFAM); IPR012258 (PIRSF); G3DSA:2.40.110.10 (GENE3D); IPR002655 (PFAM); PTHR10909:SF250 (PANTHER); PTHR10909 (PANTHER); IPR036250 (SUPERFAMILY); IPR036250 (SUPERFAMILY); IPR009100 (SUPERFAMILY)	F:GO:0003997; C:GO:0005777; P:GO:0006631; P:GO:0006635; F:GO:0016627; F:GO:0050660; P:GO:0055114; F:GO:0071949	F:acyl-CoA oxidase activity; C:peroxisome; P:fatty acid metabolic process; P:fatty acid beta-oxidation; F:oxidoreductase activity, acting on the CH-CH group of donors; F:flavin adenine dinucleotide binding; P:oxidation-reduction process; F:FAD binding	[INTERPRO, BLASTED]
N_viridula_DNassembly_nr_346274_5233	trafficking kinesin-binding protein milt-like	5233	1	0.0	96.51						IPR006933 (PFAM); G3DSA:1.20.5.170 (GENE3D); mobidb-lite (MOBIDB_LITE); PTHR15751 (PANTHER)	no GO terms	no GO terms	[INTERPRO, BLASTED]
N_viridula_DNassembly_nr_346253_2339	vam6/Vps39-like protein	2339	1	0.0	98.63						IPR001180 (PFAM); IPR019452 (PFAM); IPR000547 (PFAM); IPR032914 (PANTHER); PTHR12894:SF25 (PANTHER); IPR001180 (PROSITE_PROFILES); IPR000547 (PROSITE_PROFILES)	P:GO:0006886; P:GO:0016192	P:intracellular protein transport; P:vesicle-mediated transport	[INTERPRO, BLASTED]
N_viridula_DNassembly_nr_346216_2241	uncharacterized protein LOC106688905	2241	1	7.6359E-139	98.58						G3DSA:1.20.140.150 (GENE3D); IPR004031 (PFAM); PTHR21284 (PANTHER); PTHR21284:SF11 (PANTHER)	C:GO:0016021	C:integral component of membrane	[INTERPRO, BLASTED]
N_viridula_DNassembly_nr_346291_4421	activated CDC42 kinase 1	4421	1	0.0	91.23						IPR015116 (PFAM); IPR001245 (PFAM); IPR037085 (G3DSA:4.10.680.GENE3D); G3DSA:1.10.510.10 (GENE3D); mobidb-lite (MOBIDB_LITE); mobidb-lite (MOBIDB_LITE); IPR030220 (PTHR14254:PANTHER); PTHR14254 (PANTHER); IPR011009 (SUPERFAMILY)	F:GO:0004672; F:GO:0004712; P:GO:0006468; P:GO:0007165; P:GO:0016310	F:protein kinase activity; F:protein serine/threonine/tyrosine kinase activity; P:protein phosphorylation; P:signal transduction; P:phosphorylation	[INTERPRO, BLASTED]
N_viridula_DNassembly_nr_346278_4630	uncharacterized protein LOC106686921	4630	1	1.5469E-117	93.27						IPR013899 (PFAM); IPR002625 (PFAM); G3DSA:3.30.1370.110 (GENE3D); mobidb-lite (MOBIDB_LITE); PTHR13308 (PANTHER); PTHR13308:SF26 (PANTHER); IPR002625 (PROSITE_PROFILES); IPR036063 (SUPERFAMILY)	no GO terms	no GO terms	[INTERPRO, BLASTED]
N_viridula_DNassembly_nr_347139_9101	protein son of sevenless	9101	1	0.0	98.3						IPR002119 (PRINTS); IPR007125 (PFAM); G3DSA:1.20.870.10 (GENE3D); IPR035899 (G3DSA:1.20.900.GENE3D); IPR000219 (PFAM); IPR011993 (G3DSA:2.30.29.GENE3D); IPR001895 (PFAM); IPR000651 (PFAM); IPR009072 (G3DSA:1.10.20.GENE3D); IPR036964 (G3DSA:1.10.840.GENE3D); IPR001849 (PFAM); mobidb-lite (MOBIDB_LITE); mobidb-lite (MOBIDB_LITE); PTHR23113:SF150 (PANTHER); PTHR23113 (PANTHER); IPR000651 (PROSITE_PR…	C:GO:0000786; F:GO:0003677; F:GO:0005085; F:GO:0005089; C:GO:0005634; P:GO:0007264; P:GO:0035023; F:GO:0046982	C:nucleosome; F:DNA binding; F:guanyl-nucleotide exchange factor activity; F:Rho guanyl-nucleotide exchange factor activity; C:nucleus; P:small GTPase mediated signal transduction; P:regulation of Rho protein signal transduction; F:protein heterodimerization activity	[INTERPRO, BLASTED]
N_viridula_DNassembly_nr_347189_3346	polypeptide N-acetylgalactosaminyltransferase 5 isoform X2	3346	1	0.0	99.34						IPR029044 (G3DSA:3.90.550.GENE3D); IPR001173 (PFAM); G3DSA:2.80.10.50 (GENE3D); IPR000772 (PFAM); PTHR11675 (PANTHER); PTHR11675:SF100 (PANTHER); IPR000772 (PROSITE_PROFILES); cd02510 (CDD); IPR000772 (CDD); IPR035992 (SUPERFAMILY); IPR029044 (SUPERFAMILY)	no GO terms	no GO terms	[INTERPRO, BLASTED]
N_viridula_DNassembly_nr_347112_1977	protein disulfide-isomerase isoform X2	1977	1	0.0	99.52						PR00421 (PRINTS); PF13848 (PFAM); IPR013766 (PFAM); G3DSA:3.40.30.10 (GENE3D); G3DSA:3.40.30.10 (GENE3D); G3DSA:3.40.30.10 (GENE3D); PTHR18929:SF101 (PANTHER); PTHR18929 (PANTHER); IPR013766 (PROSITE_PROFILES); cd02981 (CDD); cd02982 (CDD); cd02995 (CDD); IPR036249 (SUPERFAMILY); IPR036249 (SUPERFAMILY); IPR036249 (SUPERFAMILY)	P:GO:0045454	P:cell redox homeostasis	[INTERPRO, BLASTED]
N_viridula_DNassembly_nr_347167_4203	glutamate synthase [NADH], amyloplastic isoform X1	4203	1	0.0	98.6						PR00419 (PRINTS); IPR002932 (PFAM); IPR036188 (G3DSA:3.50.50.GENE3D); G3DSA:3.40.50.720 (GENE3D); IPR013785 (G3DSA:3.20.20.GENE3D); IPR006005 (TIGRFAM); IPR028261 (PFAM); IPR009051 (G3DSA:1.10.1060.GENE3D); IPR002489 (PFAM); IPR023753 (PFAM); IPR036485 (G3DSA:2.160.20.GENE3D); PTHR11938:SF1 (PANTHER); PTHR11938 (PANTHER); IPR002489 (CDD); IPR002932 (CDD); IPR036485 (SUPERFAMILY); SSF51971 (SUPERF…	F:GO:0003824; P:GO:0006537; P:GO:0008152; F:GO:0015930; F:GO:0016491; F:GO:0016638; F:GO:0016639; F:GO:0051536; P:GO:0055114	F:catalytic activity; P:glutamate biosynthetic process; P:metabolic process; F:glutamate synthase activity; F:oxidoreductase activity; F:oxidoreductase activity, acting on the CH-NH2 group of donors; F:oxidoreductase activity, acting on the CH-NH2 group of donors, NAD or NADP as acceptor; F:iron-sulfur cluster binding; P:oxidation-reduction process	[INTERPRO, BLASTED]
N_viridula_DNassembly_nr_347194_5460	activating signal cointegrator 1 complex subunit 3	5460	1	0.0	97.51						IPR001650 (PFAM); G3DSA:1.10.10.2530 (GENE3D); G3DSA:3.40.50.300 (GENE3D); G3DSA:3.40.50.300 (GENE3D); G3DSA:3.40.50.300 (GENE3D); G3DSA:3.40.50.300 (GENE3D); IPR011545 (PFAM); G3DSA:1.10.3380.10 (GENE3D); G3DSA:1.10.3380.10 (GENE3D); G3DSA:1.10.10.2530 (GENE3D); IPR035892 (G3DSA:2.60.40.GENE3D); IPR035892 (G3DSA:2.60.40.GENE3D); G3DSA:1.10.150.20 (GENE3D); IPR004179 (PFAM); PTHR24075 (PANTHER); …	F:GO:0003676; F:GO:0005524	F:nucleic acid binding; F:ATP binding	[INTERPRO, BLASTED]
N_viridula_DNassembly_nr_347134_2841	troponin T isoform X2	2841	1	5.59385E-164	99.68						IPR001978 (PFAM); IPR038077 (G3DSA:1.20.5.GENE3D); mobidb-lite (MOBIDB_LITE); mobidb-lite (MOBIDB_LITE); PTHR11521:SF1 (PANTHER); IPR027707 (PANTHER); SSF90250 (SUPERFAMILY)	C:GO:0005861; P:GO:0006937	C:troponin complex; P:regulation of muscle contraction	[INTERPRO, BLASTED]
N_viridula_DNassembly_nr_347152_4604	cyclin-dependent kinase 12 isoform X2	4604	1	0.0	97.75						G3DSA:3.30.200.20 (GENE3D); PF12330 (PFAM); G3DSA:1.10.510.10 (GENE3D); IPR000719 (PFAM); mobidb-lite (MOBIDB_LITE); mobidb-lite (MOBIDB_LITE); mobidb-lite (MOBIDB_LITE); mobidb-lite (MOBIDB_LITE); mobidb-lite (MOBIDB_LITE); PTHR24056:SF125 (PANTHER); PTHR24056 (PANTHER); PTHR24056:SF125 (PANTHER); PTHR24056 (PANTHER); IPR000719 (PROSITE_PROFILES); cd07864 (CDD); IPR011009 (SUPERFAMILY)	F:GO:0004672; F:GO:0005524; P:GO:0006468	F:protein kinase activity; F:ATP binding; P:protein phosphorylation	[INTERPRO, BLASTED]
N_viridula_DNassembly_nr_347196_4357	gamma-1-syntrophin	4357	1	0.0	99.7						PTHR36159 (PANTHER)	no GO terms	no GO terms	[INTERPRO, BLASTED]
N_viridula_DNassembly_nr_347116_5550	dmX-like protein 2 isoform X5	5550	1	0.0	98.76						IPR015943 (G3DSA:2.130.10.GENE3D); IPR022033 (PFAM); IPR015943 (G3DSA:2.130.10.GENE3D); IPR001680 (PFAM); mobidb-lite (MOBIDB_LITE); mobidb-lite (MOBIDB_LITE); mobidb-lite (MOBIDB_LITE); mobidb-lite (MOBIDB_LITE); mobidb-lite (MOBIDB_LITE); PTHR13950 (PANTHER); IPR001680 (PROSITE_PROFILES); IPR017986 (PROSITE_PROFILES); IPR036322 (SUPERFAMILY)	F:GO:0005515	F:protein binding	[INTERPRO, BLASTED]
N_viridula_DNassembly_nr_347106_4688	DNA excision repair protein ERCC-6-like	4688	1	0.0	93.37						IPR038718 (G3DSA:3.40.50.GENE3D); IPR000330 (PFAM); IPR001650 (PFAM); G3DSA:3.40.50.300 (GENE3D); mobidb-lite (MOBIDB_LITE); mobidb-lite (MOBIDB_LITE); PTHR10799:SF837 (PANTHER); PTHR10799 (PANTHER); IPR001650 (PROSITE_PROFILES); IPR014001 (PROSITE_PROFILES); IPR001650 (CDD); cd00046 (CDD); IPR027417 (SUPERFAMILY); IPR027417 (SUPERFAMILY)	F:GO:0005524	F:ATP binding	[INTERPRO, BLASTED]
N_viridula_DNassembly_nr_347168_6226	cingulin	6226	1	0.0	99.32						IPR009114 (PRINTS); IPR024646 (PFAM); mobidb-lite (MOBIDB_LITE); mobidb-lite (MOBIDB_LITE); mobidb-lite (MOBIDB_LITE); PTHR14826 (PANTHER)	no GO terms	no GO terms	[INTERPRO, BLASTED]
N_viridula_DNassembly_nr_347172_9943	E3 ubiquitin-protein ligase HECTD1 isoform X7	9943	1	0.0	98.92						IPR008979 (G3DSA:2.60.120.GENE3D); IPR011989 (G3DSA:1.25.10.GENE3D); G3DSA:3.90.1750.10 (GENE3D); IPR020683 (PFAM); IPR000569 (PFAM); IPR036770 (G3DSA:1.25.40.GENE3D); IPR012919 (PFAM); IPR010606 (PFAM); G3DSA:3.30.2410.10 (GENE3D); IPR037252 (G3DSA:2.30.30.GENE3D); G3DSA:3.30.2160.10 (GENE3D); mobidb-lite (MOBIDB_LITE); mobidb-lite (MOBIDB_LITE); mobidb-lite (MOBIDB_LITE); mobidb-lite (MOBIDB_LI…	F:GO:0004842; F:GO:0005488; F:GO:0005515; P:GO:0016567; F:GO:0046872	F:ubiquitin-protein transferase activity; F:binding; F:protein binding; P:protein ubiquitination; F:metal ion binding	[INTERPRO, BLASTED]
N_viridula_DNassembly_nr_347145_2324	glutathione synthetase-like isoform X3	2324	1	0.0	95.17						IPR037013 (G3DSA:3.40.50.GENE3D); IPR005615 (PFAM); IPR014709 (G3DSA:3.30.1490.GENE3D); IPR005615 (TIGRFAM); IPR004887 (PFAM); G3DSA:3.30.470.20 (GENE3D); IPR005615 (PANTHER); IPR016185 (SUPERFAMILY); SSF56059 (SUPERFAMILY)	F:GO:0004363; F:GO:0005524; P:GO:0006750	F:glutathione synthase activity; F:ATP binding; P:glutathione biosynthetic process	[INTERPRO, BLASTED]
N_viridula_DNassembly_nr_335063_2781	uncharacterized protein LOC106685928 isoform X2	2781	1	9.76769E-173	99.31						mobidb-lite (MOBIDB_LITE); mobidb-lite (MOBIDB_LITE)	no GO terms	no GO terms	[INTERPRO, BLASTED]
N_viridula_DNassembly_nr_335048_2215	DDB1- and CUL4-associated factor 12	2215	1	0.0	98.91						IPR015943 (G3DSA:2.130.10.GENE3D); IPR015943 (G3DSA:2.130.10.GENE3D); PTHR19860:SF16 (PANTHER); PTHR19860 (PANTHER); IPR001680 (PROSITE_PROFILES); IPR017986 (PROSITE_PROFILES); IPR036322 (SUPERFAMILY)	F:GO:0005515	F:protein binding	[INTERPRO, BLASTED]
N_viridula_DNassembly_nr_335052_4235	ras-related protein M-Ras-like isoform X1	4235	1	4.53992E-106	98.88						PR00449 (PRINTS); G3DSA:3.40.50.300 (GENE3D); IPR005225 (TIGRFAM); IPR001806 (PFAM); mobidb-lite (MOBIDB_LITE); IPR020849 (PANTHER); PTHR24070:SF245 (PANTHER); IPR020849 (PROSITE_PROFILES); IPR027417 (SUPERFAMILY)	F:GO:0003924; F:GO:0005525; P:GO:0007165; C:GO:0016020	F:GTPase activity; F:GTP binding; P:signal transduction; C:membrane	[INTERPRO, BLASTED]
N_viridula_DNassembly_nr_335020_2097	homocysteine-responsive endoplasmic reticulum-resident ubiquitin-like domain member 2 protein isoform X1	2097	1	0.0	95.0						G3DSA:3.10.20.90 (GENE3D); IPR000626 (PFAM); mobidb-lite (MOBIDB_LITE); PTHR12943 (PANTHER); PTHR12943:SF5 (PANTHER); PTHR12943:SF5 (PANTHER); IPR000626 (PROSITE_PROFILES); IPR029071 (SUPERFAMILY)	F:GO:0005515	F:protein binding	[INTERPRO, BLASTED]
N_viridula_DNassembly_nr_335021_1274	cytoplasmic tRNA 2-thiolation protein 1	1274	1	0.0	96.74						IPR000541 (TIGRFAM); IPR011063 (PFAM); IPR035107 (PIRSF); IPR032442 (PFAM); IPR014729 (G3DSA:3.40.50.GENE3D); PTHR11807 (PANTHER); IPR000541 (PTHR11807:PANTHER); IPR000541 (HAMAP); cd01993 (CDD); SSF52402 (SUPERFAMILY)	F:GO:0000049; P:GO:0002098; P:GO:0008033; P:GO:0034227	F:tRNA binding; P:tRNA wobble uridine modification; P:tRNA processing; P:tRNA thio-modification	[INTERPRO, BLASTED]
N_viridula_DNassembly_nr_335049_1290	atrial natriuretic peptide-converting enzyme isoform X2	1290	1	0.0	96.98						IPR002172 (PRINTS); IPR001254 (PFAM); G3DSA:4.10.400.10 (GENE3D); IPR002172 (PFAM); G3DSA:2.40.10.10 (GENE3D); G3DSA:2.40.10.10 (GENE3D); IPR002172 (PROSITE_PROFILES); IPR002172 (PROSITE_PROFILES); IPR001254 (PROSITE_PROFILES); IPR002172 (CDD); IPR002172 (CDD); IPR009003 (SUPERFAMILY); IPR036055 (SUPERFAMILY)	F:GO:0004252; F:GO:0005515; P:GO:0006508	F:serine-type endopeptidase activity; F:protein binding; P:proteolysis	[INTERPRO, BLASTED]
N_viridula_DNassembly_nr_335016_2355	epsilon-sarcoglycan isoform X3	2355	1	0.0	97.99						IPR008908 (PFAM); PTHR10132:SF14 (PANTHER); IPR008908 (PANTHER)	C:GO:0016012	C:sarcoglycan complex	[INTERPRO, BLASTED]
N_viridula_DNassembly_nr_335070_1738	DNA-3-methyladenine glycosylase	1738	1	3.31018E-161	93.68						IPR003180 (PFAM); IPR036995 (G3DSA:3.10.300.GENE3D); IPR003180 (TIGRFAM); IPR003180 (PANTHER); IPR003180 (HAMAP); IPR003180 (CDD); IPR011034 (SUPERFAMILY)	F:GO:0003677; F:GO:0003824; F:GO:0003905; P:GO:0006284	F:DNA binding; F:catalytic activity; F:alkylbase DNA N-glycosylase activity; P:base-excision repair	[INTERPRO, BLASTED]
N_viridula_DNassembly_nr_335047_3019	uncharacterized protein LOC106689049	3019	1	1.78094E-176	88.04						G3DSA:1.20.5.170 (GENE3D); IPR004827 (PFAM); mobidb-lite (MOBIDB_LITE); PTHR11988 (PANTHER); PTHR11988:SF27 (PANTHER); IPR004827 (PROSITE_PROFILES); cd14813 (CDD); SSF57959 (SUPERFAMILY)	F:GO:0003700; P:GO:0006355	F:DNA-binding transcription factor activity; P:regulation of transcription, DNA-templated	[INTERPRO, BLASTED]
N_viridula_DNassembly_nr_335008_1345	transketolase	1345	1	0.0	97.52						G3DSA:3.40.50.970 (GENE3D); IPR005475 (PFAM); IPR033248 (PFAM); IPR009014 (G3DSA:3.40.50.GENE3D); PTHR43195 (PANTHER); PTHR43195:SF1 (PANTHER); cd07033 (CDD); IPR029061 (SUPERFAMILY); IPR009014 (SUPERFAMILY)	F:GO:0003824; P:GO:0008152	F:catalytic activity; P:metabolic process	[INTERPRO, BLASTED]
N_viridula_DNassembly_nr_335033_1901	phosphatidylglycerophosphatase and protein-tyrosine phosphatase 1	1901	1	2.45199E-126	95.38						IPR000340 (PFAM); IPR029021 (G3DSA:3.90.190.GENE3D); IPR024950 (PANTHER); PTHR10159:SF316 (PANTHER); IPR000387 (PROSITE_PROFILES); IPR029021 (SUPERFAMILY)	F:GO:0008138; P:GO:0016311; F:GO:0016791	F:protein tyrosine/serine/threonine phosphatase activity; P:dephosphorylation; F:phosphatase activity	[INTERPRO, BLASTED]
N_viridula_DNassembly_nr_335066_1768	proliferating cell nuclear antigen	1768	1	3.46013E-172	100.0						IPR000730 (PRINTS); IPR022648 (PFAM); G3DSA:3.70.10.10 (GENE3D); IPR022649 (PFAM); IPR000730 (TIGRFAM); IPR000730 (PTHR11352:PANTHER); PTHR11352 (PANTHER); IPR000730 (HAMAP); cd00577 (CDD); SSF55979 (SUPERFAMILY); SSF55979 (SUPERFAMILY)	F:GO:0003677; P:GO:0006275; F:GO:0030337	F:DNA binding; P:regulation of DNA replication; F:DNA polymerase processivity factor activity	[INTERPRO, BLASTED]
N_viridula_DNassembly_nr_335041_1483	60S ribosomal protein L7a	1483	1	3.97574E-147	99.56						IPR018492 (PRINTS); IPR001921 (PRINTS); IPR038524 (G3DSA:3.30.1330.GENE3D); IPR004038 (PFAM); PTHR23105 (PANTHER); PTHR23105:SF97 (PANTHER); IPR029064 (SUPERFAMILY)	no GO terms	no GO terms	[INTERPRO, BLASTED]
N_viridula_DNassembly_nr_335024_1812	sepiapterin reductase	1812	1	9.8632E-157	94.12						IPR002347 (PRINTS); G3DSA:3.40.50.720 (GENE3D); IPR002347 (PFAM); PTHR44085:SF2 (PANTHER); PTHR44085 (PANTHER); IPR036291 (SUPERFAMILY)	no GO terms	no GO terms	[INTERPRO, BLASTED]
N_viridula_DNassembly_nr_335038_2656	UPF0489 protein C5orf22 homolog	2656	1	0.0	91.09						IPR024131 (PFAM); IPR024131 (PANTHER)	no GO terms	no GO terms	[INTERPRO, BLASTED]
N_viridula_DNassembly_nr_335077_2272	cytochrome P450 307a1	2272	1	0.0	96.02						IPR002401 (PRINTS); IPR036396 (G3DSA:1.10.630.GENE3D); IPR001128 (PFAM); PTHR24303 (PANTHER); PTHR24303 (PANTHER); PTHR24303:SF26 (PANTHER); PTHR24303:SF26 (PANTHER); IPR036396 (SUPERFAMILY)	F:GO:0005506; F:GO:0016705; F:GO:0020037; P:GO:0055114	F:iron ion binding; F:oxidoreductase activity, acting on paired donors, with incorporation or reduction of molecular oxygen; F:heme binding; P:oxidation-reduction process	[INTERPRO, BLASTED]
N_viridula_DNassembly_nr_334311_4280	importin-5	4280	1	0.0	99.54						PF13513 (PFAM); IPR000357 (PFAM); PTHR10527:SF22 (PANTHER); PTHR10527 (PANTHER); IPR016024 (SUPERFAMILY)	F:GO:0005488; F:GO:0005515	F:binding; F:protein binding	[INTERPRO, BLASTED]
N_viridula_DNassembly_nr_334354_2474	heat shock factor protein	2474	1	0.0	89.53						IPR000232 (PRINTS); IPR036388 (G3DSA:1.10.10.GENE3D); IPR000232 (PFAM); mobidb-lite (MOBIDB_LITE); mobidb-lite (MOBIDB_LITE); PTHR10015:SF213 (PANTHER); IPR027725 (PANTHER); IPR036390 (SUPERFAMILY)	F:GO:0003700; C:GO:0005634; P:GO:0006355; F:GO:0043565	F:DNA-binding transcription factor activity; C:nucleus; P:regulation of transcription, DNA-templated; F:sequence-specific DNA binding	[INTERPRO, BLASTED]
N_viridula_DNassembly_nr_334307_2455	transport and Golgi organization protein 11 isoform X1	2455	1	2.19968E-145	97.27						PF05644 (PFAM); IPR008518 (PANTHER); PTHR16501:SF6 (PANTHER)	no GO terms	no GO terms	[INTERPRO, BLASTED]
N_viridula_DNassembly_nr_334342_2000	UBX domain-containing protein 1	2000	1	1.18922E-155	93.23						IPR015940 (PFAM); IPR001012 (PFAM); G3DSA:3.10.20.90 (GENE3D); G3DSA:1.10.8.10 (GENE3D); mobidb-lite (MOBIDB_LITE); PTHR13020:SF40 (PANTHER); PTHR13020 (PANTHER); IPR001012 (PROSITE_PROFILES); IPR015940 (PROSITE_PROFILES); cd01772 (CDD); cd14302 (CDD); IPR009060 (SUPERFAMILY); IPR029071 (SUPERFAMILY)	F:GO:0005515	F:protein binding	[INTERPRO, BLASTED]
N_viridula_DNassembly_nr_334352_2456	peroxisomal N(1)-acetyl-spermine/spermidine oxidase	2456	1	0.0	88.99						PR00411 (PRINTS); IPR002937 (PFAM); G3DSA:3.90.660.10 (GENE3D); IPR036188 (G3DSA:3.50.50.GENE3D); PTHR10742 (PANTHER); IPR036188 (SUPERFAMILY); SSF54373 (SUPERFAMILY)	F:GO:0016491; P:GO:0055114	F:oxidoreductase activity; P:oxidation-reduction process	[INTERPRO, BLASTED]
N_viridula_DNassembly_nr_334320_838	meiotic nuclear division protein 1 homolog	838	1	2.86245E-101	96.63						IPR005647 (PFAM); IPR005647 (PIRSF)	no GO terms	no GO terms	[INTERPRO, BLASTED]
N_viridula_DNassembly_nr_334330_1061	B9 domain-containing protein 1 isoform X1	1061	1	9.79914E-136	88.0						IPR010796 (PFAM); IPR010796 (PANTHER); PTHR12968:SF1 (PANTHER); IPR010796 (PROSITE_PROFILES)	no GO terms	no GO terms	[INTERPRO, BLASTED]
N_viridula_DNassembly_nr_334378_1634	neural/ectodermal development factor IMP-L2	1634	1	1.74566E-172	94.96						PF13927 (PFAM); IPR013098 (PFAM); IPR013783 (G3DSA:2.60.40.GENE3D); IPR013783 (G3DSA:2.60.40.GENE3D); PTHR44338 (PANTHER); IPR007110 (PROSITE_PROFILES); IPR007110 (PROSITE_PROFILES); cd00096 (CDD); cd00096 (CDD); IPR036179 (SUPERFAMILY); IPR036179 (SUPERFAMILY)	no GO terms	no GO terms	[INTERPRO, BLASTED]
N_viridula_DNassembly_nr_334337_1651	RNA-binding protein NOB1 isoform X1	1651	1	0.0	95.63						IPR036283 (G3DSA:3.30.40.GENE3D); IPR033411 (PFAM); G3DSA:3.40.50.1010 (GENE3D); IPR017117 (PIRSF); IPR014881 (PFAM); mobidb-lite (MOBIDB_LITE); PTHR12814 (PANTHER); cd09876 (CDD); IPR036283 (SUPERFAMILY)	P:GO:0000469; F:GO:0004521; P:GO:0042274	P:cleavage involved in rRNA processing; F:endoribonuclease activity; P:ribosomal small subunit biogenesis	[INTERPRO, BLASTED]
N_viridula_DNassembly_nr_334327_3530	putative RNA-binding protein Luc7-like 1 isoform X2	3530	1	8.30034E-96	98.15						IPR004882 (PFAM); mobidb-lite (MOBIDB_LITE); IPR004882 (PANTHER); PTHR12375:SF31 (PANTHER)	F:GO:0003729; C:GO:0005685; P:GO:0006376	F:mRNA binding; C:U1 snRNP; P:mRNA splice site selection	[INTERPRO, BLASTED]
N_viridula_DNassembly_nr_334397_1775	uncharacterized protein LOC106682674	1775	1	4.69728E-59	100.0						G3DSA:3.90.1010.10 (GENE3D); IPR002871 (PFAM); IPR002871 (PANTHER); PTHR10093:SF8 (PANTHER); IPR002871 (CDD); SSF82649 (SUPERFAMILY)	F:GO:0005506; P:GO:0016226; F:GO:0051536	F:iron ion binding; P:iron-sulfur cluster assembly; F:iron-sulfur cluster binding	[INTERPRO, BLASTED]
N_viridula_DNassembly_nr_334316_2889	Golgi resident protein GCP60	2889	1	0.0	95.4						IPR000582 (PFAM); G3DSA:2.60.120.680 (GENE3D); IPR009038 (PFAM); IPR014352 (G3DSA:1.20.80.GENE3D); mobidb-lite (MOBIDB_LITE); PTHR22973 (PANTHER); PTHR22973:SF12 (PANTHER); IPR009038 (PROSITE_PROFILES); IPR000582 (PROSITE_PROFILES); IPR036598 (SUPERFAMILY); IPR035984 (SUPERFAMILY)	F:GO:0000062	F:fatty-acyl-CoA binding	[INTERPRO, BLASTED]
N_viridula_DNassembly_nr_334357_1579	dual specificity mitogen-activated protein kinase kinase 7 isoform X1	1579	1	0.0	95.92						G3DSA:1.10.510.10 (GENE3D); IPR000719 (PFAM); G3DSA:3.30.200.20 (GENE3D); mobidb-lite (MOBIDB_LITE); mobidb-lite (MOBIDB_LITE); mobidb-lite (MOBIDB_LITE); PTHR24361 (PANTHER); PTHR24361:SF387 (PANTHER); IPR000719 (PROSITE_PROFILES); cd06618 (CDD); IPR011009 (SUPERFAMILY)	F:GO:0004672; F:GO:0005524; P:GO:0006468	F:protein kinase activity; F:ATP binding; P:protein phosphorylation	[INTERPRO, BLASTED]
N_viridula_DNassembly_nr_334333_2932	probable elongator complex protein 2	2932	1	0.0	92.72						IPR001680 (PFAM); IPR015943 (G3DSA:2.130.10.GENE3D); IPR015943 (G3DSA:2.130.10.GENE3D); IPR015943 (G3DSA:2.130.10.GENE3D); IPR015943 (G3DSA:2.130.10.GENE3D); IPR037289 (PANTHER); IPR001680 (PROSITE_PROFILES); IPR017986 (PROSITE_PROFILES); IPR001680 (PROSITE_PROFILES); IPR001680 (PROSITE_PROFILES); IPR017986 (PROSITE_PROFILES); IPR036322 (SUPERFAMILY); IPR011047 (SUPERFAMILY)	P:GO:0002098; F:GO:0005515; C:GO:0033588	P:tRNA wobble uridine modification; F:protein binding; C:Elongator holoenzyme complex	[INTERPRO, BLASTED]
N_viridula_DNassembly_nr_334323_1163	mediator of RNA polymerase II transcription subunit 7	1163	1	1.11782E-121	100.0						IPR009244 (PFAM); IPR009244 (PANTHER); IPR037212 (SUPERFAMILY)	F:GO:0003712; P:GO:0006357; C:GO:0016592	F:transcription coregulator activity; P:regulation of transcription by RNA polymerase II; C:mediator complex	[INTERPRO, BLASTED]
N_viridula_DNassembly_nr_334313_1506	integrator complex subunit 12	1506	1	8.14818E-82	93.82						IPR019787 (PFAM); IPR013083 (G3DSA:3.30.40.GENE3D); IPR002219 (PFAM); mobidb-lite (MOBIDB_LITE); mobidb-lite (MOBIDB_LITE); PTHR13415 (PANTHER); IPR019787 (PROSITE_PROFILES); cd15501 (CDD); IPR011011 (SUPERFAMILY)	P:GO:0035556	P:intracellular signal transduction	[INTERPRO, BLASTED]
N_viridula_DNassembly_nr_334394_2338	immunoglobulin-binding protein 1b	2338	1	0.0	96.58						IPR038511 (G3DSA:1.25.40.GENE3D); IPR007304 (PFAM); mobidb-lite (MOBIDB_LITE); mobidb-lite (MOBIDB_LITE); IPR007304 (PANTHER)	P:GO:0009966	P:regulation of signal transduction	[INTERPRO, BLASTED]
N_viridula_DNassembly_nr_334371_1720	uncharacterized protein LOC106690067	1720	1	0.0	94.77						mobidb-lite (MOBIDB_LITE); mobidb-lite (MOBIDB_LITE); mobidb-lite (MOBIDB_LITE)	no GO terms	no GO terms	[INTERPRO, BLASTED]
N_viridula_DNassembly_nr_334388_1307	hypothetical protein OFAS_OFAS003835	1307	1	2.57989E-82	92.11						IPR006789 (PFAM); IPR036743 (G3DSA:1.25.40.GENE3D); IPR006789 (PIRSF); IPR006789 (PANTHER); IPR036743 (SUPERFAMILY)	C:GO:0005885; C:GO:0015629; P:GO:0030833; P:GO:0034314	C:Arp2/3 protein complex; C:actin cytoskeleton; P:regulation of actin filament polymerization; P:Arp2/3 complex-mediated actin nucleation	[INTERPRO, BLASTED]
N_viridula_DNassembly_nr_334377_1303	cytosolic Fe-S cluster assembly factor NUBP1 homolog	1303	1	0.0	97.67						G3DSA:3.40.50.300 (GENE3D); IPR033756 (PFAM); PTHR23264:SF19 (PANTHER); IPR019591 (PANTHER); IPR019591 (HAMAP); IPR019591 (CDD); IPR027417 (SUPERFAMILY)	no GO terms	no GO terms	[INTERPRO, BLASTED]
N_viridula_DNassembly_nr_334332_1472	tetratricopeptide repeat protein 19 homolog, mitochondrial	1472	1	0.0	95.42						IPR011990 (G3DSA:1.25.40.GENE3D); IPR011990 (G3DSA:1.25.40.GENE3D); PF13424 (PFAM); IPR019734 (PFAM); PTHR19959:SF204 (PANTHER); PTHR19959 (PANTHER); IPR013026 (PROSITE_PROFILES); IPR011990 (SUPERFAMILY); IPR011990 (SUPERFAMILY)	F:GO:0005515	F:protein binding	[INTERPRO, BLASTED]
N_viridula_DNassembly_nr_307501_562	60S ribosomal protein L14	562	1	8.52638E-92	96.82						IPR014722 (G3DSA:2.30.30.GENE3D); IPR002784 (PFAM); cd06088 (CDD); IPR008991 (SUPERFAMILY)	F:GO:0003735; C:GO:0005622; C:GO:0005840; P:GO:0006412	F:structural constituent of ribosome; C:intracellular; C:ribosome; P:translation	[INTERPRO, BLASTED]
N_viridula_DNassembly_nr_318961_689	DNA replication complex GINS protein PSF3	689	1	2.38376E-138	97.01						IPR021151 (PFAM); IPR038437 (G3DSA:1.20.58.GENE3D); IPR010492 (PANTHER); cd11713 (CDD); IPR036224 (SUPERFAMILY); SSF160059 (SUPERFAMILY)	no GO terms	no GO terms	[INTERPRO, BLASTED]
N_viridula_DNassembly_nr_332088_983	protein FAM173B	983	1	6.17366E-121	92.89						G3DSA:3.40.50.150 (GENE3D); PTHR13610 (PANTHER); PTHR13610:SF8 (PANTHER); cd02440 (CDD); IPR029063 (SUPERFAMILY)	no GO terms	no GO terms	[INTERPRO, BLASTED]
N_viridula_DNassembly_nr_332015_804	mitotic spindle assembly checkpoint protein MAD2A	804	1	2.84575E-141	97.12						IPR003511 (PFAM); IPR036570 (G3DSA:3.30.900.GENE3D); PTHR11842 (PANTHER); IPR027097 (PTHR11842:PANTHER); IPR003511 (PROSITE_PROFILES); IPR036570 (SUPERFAMILY)	P:GO:0007094	P:mitotic spindle assembly checkpoint	[INTERPRO, BLASTED]
N_viridula_DNassembly_nr_332014_2029	methionine--tRNA ligase, mitochondrial isoform X3	2029	1	0.0	94.0						IPR033911 (PRINTS); G3DSA:1.10.730.10 (GENE3D); IPR014758 (TIGRFAM); IPR015413 (PFAM); G3DSA:2.170.220.10 (GENE3D); IPR014729 (G3DSA:3.40.50.GENE3D); PTHR43326:SF1 (PANTHER); PTHR43326 (PANTHER); IPR009080 (SUPERFAMILY); SSF52374 (SUPERFAMILY)	F:GO:0000166; F:GO:0004812; F:GO:0004825; F:GO:0005524; C:GO:0005737; P:GO:0006418; P:GO:0006431	F:nucleotide binding; F:aminoacyl-tRNA ligase activity; F:methionine-tRNA ligase activity; F:ATP binding; C:cytoplasm; P:tRNA aminoacylation for protein translation; P:methionyl-tRNA aminoacylation	[INTERPRO, BLASTED]
N_viridula_DNassembly_nr_332027_1580	transcription initiation protein SPT3 homolog	1580	1	0.0	97.38						IPR003195 (PFAM); IPR009072 (G3DSA:1.10.20.GENE3D); IPR003195 (PANTHER); IPR009072 (SUPERFAMILY)	P:GO:0006366; F:GO:0046982	P:transcription by RNA polymerase II; F:protein heterodimerization activity	[INTERPRO, BLASTED]
N_viridula_DNassembly_nr_332016_2560	serine/threonine-protein phosphatase 4 catalytic subunit isoform X2	2560	1	0.0	100.0						IPR006186 (PRINTS); IPR004843 (PFAM); IPR029052 (G3DSA:3.60.21.GENE3D); PTHR11668:SF22 (PANTHER); PTHR11668 (PANTHER); cd07415 (CDD); SSF56300 (SUPERFAMILY)	F:GO:0016787	F:hydrolase activity	[INTERPRO, BLASTED]
N_viridula_DNassembly_nr_332073_2160	DNA polymerase alpha subunit B	2160	1	0.0	94.57						G3DSA:1.10.8.530 (GENE3D); G3DSA:3.60.21.60 (GENE3D); IPR007185 (PFAM); mobidb-lite (MOBIDB_LITE); IPR016722 (PANTHER)	F:GO:0003677; F:GO:0003887; P:GO:0006260	F:DNA binding; F:DNA-directed DNA polymerase activity; P:DNA replication	[INTERPRO, BLASTED]
N_viridula_DNassembly_nr_332079_1689	cytochrome b5-like isoform X2	1689	1	4.35661E-81	96.24						IPR001199 (PRINTS); IPR001199 (PFAM); IPR036400 (G3DSA:3.10.120.GENE3D); PTHR19359:SF37 (PANTHER); PTHR19359 (PANTHER); IPR001199 (PROSITE_PROFILES); IPR036400 (SUPERFAMILY)	no GO terms	no GO terms	[INTERPRO, BLASTED]
N_viridula_DNassembly_nr_333398_837	hypothetical protein OFAS_OFAS016188	837	1	1.22456E-57	100.0						IPR004122 (PFAM); IPR036617 (G3DSA:1.10.150.GENE3D); IPR004122 (PANTHER); PTHR12912:SF10 (PANTHER); IPR004122 (PRODOM); IPR036617 (SUPERFAMILY)	F:GO:0003677	F:DNA binding	[INTERPRO, BLASTED]
N_viridula_DNassembly_nr_333332_1652	---NA---	1652									no IPS match	no IPS match	no IPS match	[INTERPRO, NO-BLAST]
N_viridula_DNassembly_nr_333335_1120	structure-specific endonuclease subunit slx1	1120	1	2.73691E-122	82.66						IPR000305 (PFAM); IPR013083 (G3DSA:3.30.40.GENE3D); IPR035901 (G3DSA:3.40.1440.GENE3D); PTHR20208:SF10 (PANTHER); PTHR20208 (PANTHER); IPR000305 (PROSITE_PROFILES); IPR027520 (HAMAP); cd10455 (CDD); IPR035901 (SUPERFAMILY)	P:GO:0006281; F:GO:0017108; C:GO:0033557	P:DNA repair; F:5'-flap endonuclease activity; C:Slx1-Slx4 complex	[INTERPRO, BLASTED]
N_viridula_DNassembly_nr_333395_1165	COP9 signalosome complex subunit 6	1165	1	0.0	100.0						G3DSA:3.40.140.10 (GENE3D); IPR000555 (PFAM); IPR024969 (PFAM); PTHR10540 (PANTHER); IPR033859 (PTHR10540:PANTHER); IPR037518 (PROSITE_PROFILES); IPR033859 (CDD)	P:GO:0000338; F:GO:0005515; C:GO:0008180	P:protein deneddylation; F:protein binding; C:COP9 signalosome	[INTERPRO, BLASTED]
N_viridula_DNassembly_nr_333339_4203	polycomb group protein Psc-like	4203	1	0.0	93.7						IPR032443 (PFAM); PF13923 (PFAM); G3DSA:3.10.20.90 (GENE3D); IPR013083 (G3DSA:3.30.40.GENE3D); mobidb-lite (MOBIDB_LITE); mobidb-lite (MOBIDB_LITE); mobidb-lite (MOBIDB_LITE); mobidb-lite (MOBIDB_LITE); PTHR10825:SF21 (PANTHER); PTHR10825 (PANTHER); PTHR10825 (PANTHER); PTHR10825:SF21 (PANTHER); IPR001841 (PROSITE_PROFILES); cd16736 (CDD); SSF57850 (SUPERFAMILY)	no GO terms	no GO terms	[INTERPRO, BLASTED]
N_viridula_DNassembly_nr_333366_2233	5'-AMP-activated protein kinase catalytic subunit alpha-2-like	2233	1	0.0	98.45						IPR000719 (PFAM); IPR032270 (PFAM); PIRSF000615 (PIRSF); G3DSA:1.10.8.10 (GENE3D); G3DSA:3.30.310.80 (GENE3D); G3DSA:3.30.200.20 (GENE3D); G3DSA:1.10.510.10 (GENE3D); mobidb-lite (MOBIDB_LITE); PTHR24343:SF306 (PANTHER); PTHR24343 (PANTHER); IPR000719 (PROSITE_PROFILES); cd14079 (CDD); cd12122 (CDD); cd14336 (CDD); IPR011009 (SUPERFAMILY); IPR028375 (SUPERFAMILY)	F:GO:0004672; F:GO:0005524; P:GO:0006468	F:protein kinase activity; F:ATP binding; P:protein phosphorylation	[INTERPRO, BLASTED]
N_viridula_DNassembly_nr_333337_1721	tRNA-specific adenosine deaminase 1	1721	1	0.0	82.17						IPR002466 (PFAM); PTHR10910 (PANTHER); PTHR10910:SF62 (PANTHER); IPR002466 (PROSITE_PROFILES)	F:GO:0003723; F:GO:0004000; P:GO:0006396	F:RNA binding; F:adenosine deaminase activity; P:RNA processing	[INTERPRO, BLASTED]
N_viridula_DNassembly_nr_333373_4593	minor histocompatibility antigen H13	4593	1	1.12261E-156	99.17						IPR007369 (PFAM); mobidb-lite (MOBIDB_LITE); IPR007369 (PANTHER); PTHR12174:SF23 (PANTHER)	F:GO:0004190; C:GO:0016021	F:aspartic-type endopeptidase activity; C:integral component of membrane	[INTERPRO, BLASTED]
N_viridula_DNassembly_nr_333348_2505	single-strand selective monofunctional uracil DNA glycosylase isoform X1	2505	1	6.86476E-126	97.73						G3DSA:3.40.140.10 (GENE3D); IPR002125 (PFAM); PTHR11079 (PANTHER); PTHR11079:SF92 (PANTHER); IPR002125 (PROSITE_PROFILES); cd01285 (CDD); IPR016193 (SUPERFAMILY)	F:GO:0003824	F:catalytic activity	[INTERPRO, BLASTED]
N_viridula_DNassembly_nr_341221_2542	DNA replication licensing factor mcm5	2542	1	0.0	99.45						IPR008048 (PRINTS); IPR001208 (PRINTS); G3DSA:3.40.50.300 (GENE3D); IPR001208 (PFAM); G3DSA:2.40.50.140 (GENE3D); IPR027925 (PFAM); G3DSA:2.20.28.10 (GENE3D); G3DSA:3.30.1640.10 (GENE3D); IPR033762 (PFAM); PTHR11630:SF42 (PANTHER); IPR031327 (PANTHER); IPR001208 (PROSITE_PROFILES); cd00009 (CDD); IPR012340 (SUPERFAMILY); IPR027417 (SUPERFAMILY)	F:GO:0003677; F:GO:0003688; F:GO:0005524; C:GO:0005634; P:GO:0006270; C:GO:0042555	F:DNA binding; F:DNA replication origin binding; F:ATP binding; C:nucleus; P:DNA replication initiation; C:MCM complex	[INTERPRO, BLASTED]
N_viridula_DNassembly_nr_341253_4851	uncharacterized protein LOC106692969	4851	1	0.0	98.49						IPR032675 (G3DSA:3.80.10.GENE3D); PF13927 (PFAM); IPR001611 (PFAM); IPR013783 (G3DSA:2.60.40.GENE3D); IPR032675 (G3DSA:3.80.10.GENE3D); mobidb-lite (MOBIDB_LITE); mobidb-lite (MOBIDB_LITE); PTHR24366:SF18 (PANTHER); PTHR24366 (PANTHER); IPR001611 (PROSITE_PROFILES); IPR001611 (PROSITE_PROFILES); IPR001611 (PROSITE_PROFILES); IPR001611 (PROSITE_PROFILES); IPR001611 (PROSITE_PROFILES); IPR007110 (P…	F:GO:0005515	F:protein binding	[INTERPRO, BLASTED]
N_viridula_DNassembly_nr_341272_2001	syntenin-1-like	2001	1	0.0	100.0						G3DSA:2.30.42.10 (GENE3D); IPR001478 (PFAM); G3DSA:2.30.42.10 (GENE3D); mobidb-lite (MOBIDB_LITE); PTHR12345:SF13 (PANTHER); PTHR12345 (PANTHER); IPR001478 (PROSITE_PROFILES); IPR001478 (PROSITE_PROFILES); cd00992 (CDD); cd00992 (CDD); IPR036034 (SUPERFAMILY); IPR036034 (SUPERFAMILY)	F:GO:0005515	F:protein binding	[INTERPRO, BLASTED]
N_viridula_DNassembly_nr_341237_2814	ankyrin repeat domain-containing protein 6	2814	1	0.0	96.34						IPR036770 (G3DSA:1.25.40.GENE3D); mobidb-lite (MOBIDB_LITE); mobidb-lite (MOBIDB_LITE)	no GO terms	no GO terms	[INTERPRO, BLASTED]
N_viridula_DNassembly_nr_341255_2892	DNA mismatch repair protein Msh2	2892	1	0.0	98.7						IPR007860 (PFAM); IPR007861 (PFAM); IPR007695 (PFAM); IPR036678 (G3DSA:3.30.420.GENE3D); IPR000432 (PFAM); IPR011184 (PIRSF); IPR007696 (PFAM); G3DSA:1.10.1420.10 (GENE3D); IPR016151 (G3DSA:3.40.1170.GENE3D); G3DSA:1.10.1420.10 (GENE3D); G3DSA:3.40.50.300 (GENE3D); IPR032642 (PTHR11361:PANTHER); PTHR11361 (PANTHER); IPR027417 (SUPERFAMILY); IPR036678 (SUPERFAMILY); IPR036187 (SUPERFAMILY)	F:GO:0003677; F:GO:0005524; P:GO:0006298; F:GO:0030983; C:GO:0032300	F:DNA binding; F:ATP binding; P:mismatch repair; F:mismatched DNA binding; C:mismatch repair complex	[INTERPRO, BLASTED]
N_viridula_DNassembly_nr_341290_2394	RNA-binding protein 5-like	2394	1	0.0	99.53						IPR012677 (G3DSA:3.30.70.GENE3D); G3DSA:4.10.1060.10 (GENE3D); IPR000504 (PFAM); IPR012677 (G3DSA:3.30.70.GENE3D); mobidb-lite (MOBIDB_LITE); mobidb-lite (MOBIDB_LITE); mobidb-lite (MOBIDB_LITE); PTHR13948:SF3 (PANTHER); PTHR13948 (PANTHER); IPR000504 (PROSITE_PROFILES); cd12313 (CDD); cd16162 (CDD); IPR035979 (SUPERFAMILY); IPR036443 (SUPERFAMILY)	F:GO:0003676	F:nucleic acid binding	[INTERPRO, BLASTED]
N_viridula_DNassembly_nr_341242_4657	tubulin-specific chaperone D	4657	1	0.0	98.02						IPR011989 (G3DSA:1.25.10.GENE3D); IPR022577 (PFAM); PTHR12658:SF4 (PANTHER); IPR033162 (PANTHER); IPR016024 (SUPERFAMILY)	F:GO:0005096; F:GO:0005488; P:GO:0007021; P:GO:0007023; F:GO:0048487	F:GTPase activator activity; F:binding; P:tubulin complex assembly; P:post-chaperonin tubulin folding pathway; F:beta-tubulin binding	[INTERPRO, BLASTED]
N_viridula_DNassembly_nr_341252_3380	BTB/POZ domain-containing protein 2-like isoform X1	3380	1	0.0	97.93						IPR012983 (PFAM); IPR038648 (G3DSA:2.60.120.GENE3D); G3DSA:1.25.40.420 (GENE3D); IPR011705 (PFAM); IPR000210 (PFAM); G3DSA:3.30.710.10 (GENE3D); mobidb-lite (MOBIDB_LITE); PTHR24413 (PANTHER); PTHR24413:SF16 (PANTHER); IPR000210 (PROSITE_PROFILES); IPR011333 (SUPERFAMILY)	F:GO:0005515	F:protein binding	[INTERPRO, BLASTED]
N_viridula_DNassembly_nr_341265_2379	activating transcription factor of chaperone	2379	1	2.45627E-118	97.02						IPR004827 (PFAM); G3DSA:1.20.5.170 (GENE3D); mobidb-lite (MOBIDB_LITE); mobidb-lite (MOBIDB_LITE); PTHR13044 (PANTHER); IPR004827 (PROSITE_PROFILES); cd14692 (CDD); SSF57959 (SUPERFAMILY)	F:GO:0003700; P:GO:0006355	F:DNA-binding transcription factor activity; P:regulation of transcription, DNA-templated	[INTERPRO, BLASTED]
N_viridula_DNassembly_nr_341275_3273	calcineurin subunit B type 2 isoform X1	3273	1	5.59452E-107	100.0						IPR002048 (PFAM); G3DSA:1.10.238.10 (GENE3D); PTHR23056 (PANTHER); PTHR23056:SF43 (PANTHER); IPR002048 (PROSITE_PROFILES); IPR002048 (PROSITE_PROFILES); IPR002048 (PROSITE_PROFILES); IPR002048 (PROSITE_PROFILES); IPR002048 (CDD); IPR011992 (SUPERFAMILY)	F:GO:0005509	F:calcium ion binding	[INTERPRO, BLASTED]
N_viridula_DNassembly_nr_341211_2194	coiled-coil domain-containing protein 174 isoform X2	2194	1	3.63777E-92	89.21						IPR025066 (PFAM); mobidb-lite (MOBIDB_LITE); PTHR15885 (PANTHER)	no GO terms	no GO terms	[INTERPRO, BLASTED]
N_viridula_DNassembly_nr_341269_4336	palmitoyltransferase ZDHHC3 isoform X2	4336	1	0.0	98.95						IPR001594 (PFAM); PTHR22883 (PANTHER); PTHR22883:SF49 (PANTHER); PS50216 (PROSITE_PROFILES)	no GO terms	no GO terms	[INTERPRO, BLASTED]
N_viridula_DNassembly_nr_341226_1824	arginine kinase isoform X1	1824	1	0.0	95.01						G3DSA:3.30.590.10 (GENE3D); IPR036802 (G3DSA:1.10.135.GENE3D); IPR022413 (PFAM); IPR022414 (PFAM); PTHR11547:SF20 (PANTHER); IPR000749 (PANTHER); IPR022413 (PROSITE_PROFILES); IPR022414 (PROSITE_PROFILES); cd07932 (CDD); IPR036802 (SUPERFAMILY); IPR014746 (SUPERFAMILY)	F:GO:0003824; F:GO:0016301; F:GO:0016772	F:catalytic activity; F:kinase activity; F:transferase activity, transferring phosphorus-containing groups	[INTERPRO, BLASTED]
N_viridula_DNassembly_nr_341298_1625	probable asparagine--tRNA ligase, mitochondrial	1625	1	0.0	91.82						IPR002312 (PRINTS); IPR004365 (PFAM); G3DSA:2.40.50.140 (GENE3D); IPR004364 (PFAM); G3DSA:3.30.930.10 (GENE3D); IPR004522 (TIGRFAM); PTHR22594 (PANTHER); PTHR22594:SF34 (PANTHER); IPR006195 (PROSITE_PROFILES); cd04318 (CDD); SSF55681 (SUPERFAMILY); IPR012340 (SUPERFAMILY)	F:GO:0000166; F:GO:0003676; F:GO:0004812; F:GO:0004816; F:GO:0005524; C:GO:0005737; P:GO:0006418; P:GO:0006421	F:nucleotide binding; F:nucleic acid binding; F:aminoacyl-tRNA ligase activity; F:asparagine-tRNA ligase activity; F:ATP binding; C:cytoplasm; P:tRNA aminoacylation for protein translation; P:asparaginyl-tRNA aminoacylation	[INTERPRO, BLASTED]
N_viridula_DNassembly_nr_341250_2928	solute carrier family 35 member F6	2928	1	0.0	96.16						IPR009262 (PFAM); IPR012404 (PIRSF); PTHR13146:SF0 (PANTHER); PTHR13146 (PANTHER); SSF103481 (SUPERFAMILY)	C:GO:0016021; F:GO:0022857; P:GO:0055085	C:integral component of membrane; F:transmembrane transporter activity; P:transmembrane transport	[INTERPRO, BLASTED]
N_viridula_DNassembly_nr_341228_2460	CTL-like protein 2 isoform X2	2460	1	0.0	96.44						IPR007603 (PFAM); PTHR12385:SF37 (PANTHER); IPR007603 (PANTHER)	no GO terms	no GO terms	[INTERPRO, BLASTED]
N_viridula_DNassembly_nr_341271_3311	villin-1 isoform X2	3311	1	0.0	97.95						IPR007122 (PRINTS); IPR029006 (G3DSA:3.40.20.GENE3D); IPR029006 (G3DSA:3.40.20.GENE3D); IPR003128 (PFAM); IPR029006 (G3DSA:3.40.20.GENE3D); IPR029006 (G3DSA:3.40.20.GENE3D); IPR029006 (G3DSA:3.40.20.GENE3D); IPR036886 (G3DSA:1.10.950.GENE3D); IPR029006 (G3DSA:3.40.20.GENE3D); IPR007123 (PFAM); IPR030016 (PTHR11977:PANTHER); IPR007122 (PANTHER); IPR003128 (PROSITE_PROFILES); cd11290 (CDD); cd11292…	F:GO:0003779; P:GO:0007010; P:GO:0007015; P:GO:0007300; F:GO:0051015	F:actin binding; P:cytoskeleton organization; P:actin filament organization; P:ovarian nurse cell to oocyte transport; F:actin filament binding	[INTERPRO, BLASTED]
N_viridula_DNassembly_nr_341233_4153	calpain-D-like	4153	1	0.0	98.58						IPR022684 (PRINTS); G3DSA:2.20.28.140 (GENE3D); G3DSA:3.90.70.10 (GENE3D); IPR001876 (PFAM); IPR001300 (PFAM); G3DSA:4.10.1060.10 (GENE3D); PTHR10183 (PANTHER); PTHR10183:SF294 (PANTHER); IPR001876 (PROSITE_PROFILES); IPR001876 (PROSITE_PROFILES); IPR001876 (PROSITE_PROFILES); IPR001300 (PROSITE_PROFILES); IPR001876 (PROSITE_PROFILES); IPR001300 (CDD); IPR036443 (SUPERFAMILY); IPR036443 (SUPERFAM…	F:GO:0004198; C:GO:0005622; P:GO:0006508	F:calcium-dependent cysteine-type endopeptidase activity; C:intracellular; P:proteolysis	[INTERPRO, BLASTED]
N_viridula_DNassembly_nr_341214_2535	NAD kinase 2, mitochondrial	2535	1	0.0	84.67						IPR017437 (G3DSA:2.60.200.GENE3D); IPR002504 (PFAM); IPR017438 (G3DSA:3.40.50.GENE3D); IPR017437 (G3DSA:2.60.200.GENE3D); PTHR13158:SF5 (PANTHER); PTHR13158 (PANTHER); IPR016064 (SUPERFAMILY)	F:GO:0003951; P:GO:0006741; P:GO:0008152; P:GO:0019674	F:NAD+ kinase activity; P:NADP biosynthetic process; P:metabolic process; P:NAD metabolic process	[INTERPRO, BLASTED]
N_viridula_DNassembly_nr_341204_2680	gamma-taxilin	2680	1	0.0	87.31						IPR026183 (PFAM); mobidb-lite (MOBIDB_LITE); mobidb-lite (MOBIDB_LITE); mobidb-lite (MOBIDB_LITE); mobidb-lite (MOBIDB_LITE)	F:GO:0019905	F:syntaxin binding	[INTERPRO, BLASTED]
N_viridula_DNassembly_nr_341251_1268	RNA-binding protein 48	1268	1	6.62067E-106	80.0						PTHR20957 (PANTHER)	no GO terms	no GO terms	[INTERPRO, BLASTED]
N_viridula_DNassembly_nr_341260_4453	uncharacterized protein LOC106684816	4453	1	0.0	78.31						mobidb-lite (MOBIDB_LITE); mobidb-lite (MOBIDB_LITE)	no GO terms	no GO terms	[INTERPRO, BLASTED]
N_viridula_DNassembly_nr_341225_1995	ruvB-like helicase 1	1995	1	0.0	99.34						G3DSA:1.10.8.60 (GENE3D); IPR010339 (PFAM); IPR027238 (PANTHER); IPR037938 (PTHR11093:PANTHER); cd00009 (CDD); IPR027417 (SUPERFAMILY)	F:GO:0003678; F:GO:0005524; C:GO:0031011; C:GO:0035267; F:GO:0043141; C:GO:0097255	F:DNA helicase activity; F:ATP binding; C:Ino80 complex; C:NuA4 histone acetyltransferase complex; F:ATP-dependent 5'-3' DNA helicase activity; C:R2TP complex	[INTERPRO, BLASTED]
N_viridula_DNassembly_nr_341235_1648	eukaryotic translation initiation factor 6	1648	1	9.2846E-159	99.59						IPR002769 (PIRSF); IPR002769 (TIGRFAM); G3DSA:3.75.10.10 (GENE3D); IPR002769 (PFAM); IPR002769 (PANTHER); IPR002769 (HAMAP); IPR002769 (CDD); SSF55909 (SUPERFAMILY)	P:GO:0042256; F:GO:0043022	P:mature ribosome assembly; F:ribosome binding	[INTERPRO, BLASTED]
N_viridula_DNassembly_nr_341212_2287	proteoglycan 4-like	2287	1	8.29613E-65	93.61						mobidb-lite (MOBIDB_LITE); mobidb-lite (MOBIDB_LITE)	no GO terms	no GO terms	[INTERPRO, BLASTED]
N_viridula_DNassembly_nr_340162_3664	ubiquitin-conjugating enzyme E2 variant 2 isoform X2	3664	1	3.61492E-79	99.31						IPR000608 (PFAM); IPR016135 (G3DSA:3.10.110.GENE3D); PTHR43915 (PANTHER); PTHR43915:SF3 (PANTHER); IPR000608 (PROSITE_PROFILES); IPR016135 (SUPERFAMILY)	no GO terms	no GO terms	[INTERPRO, BLASTED]
N_viridula_DNassembly_nr_340110_4037	uncharacterized protein LOC106679063 isoform X1	4037	1	0.0	94.52						PF15891 (PFAM); mobidb-lite (MOBIDB_LITE); PTHR36300 (PANTHER)	no GO terms	no GO terms	[INTERPRO, BLASTED]
N_viridula_DNassembly_nr_340187_2442	transitional endoplasmic reticulum ATPase TER94-like	2442	1	0.0	99.37						G3DSA:2.40.40.20 (GENE3D); IPR003959 (PFAM); G3DSA:3.40.50.300 (GENE3D); G3DSA:3.10.330.10 (GENE3D); IPR003338 (PFAM); IPR004201 (PFAM); PTHR23077 (PANTHER); PTHR23077:SF63 (PANTHER); cd00009 (CDD); IPR009010 (SUPERFAMILY); IPR029067 (SUPERFAMILY); IPR027417 (SUPERFAMILY)	F:GO:0005524	F:ATP binding	[INTERPRO, BLASTED]
N_viridula_DNassembly_nr_340180_1938	NAD kinase-like isoform X2	1938	1	0.0	100.0						IPR002504 (PFAM); IPR017437 (G3DSA:2.60.200.GENE3D); IPR017438 (G3DSA:3.40.50.GENE3D); mobidb-lite (MOBIDB_LITE); PTHR20275:SF5 (PANTHER); IPR002504 (PANTHER); PTHR20275:SF5 (PANTHER); IPR002504 (HAMAP); IPR016064 (SUPERFAMILY)	F:GO:0003951; P:GO:0006741; P:GO:0008152; P:GO:0019674	F:NAD+ kinase activity; P:NADP biosynthetic process; P:metabolic process; P:NAD metabolic process	[INTERPRO, BLASTED]
N_viridula_DNassembly_nr_340117_4754	epidermal growth factor receptor kinase substrate 8-like protein 2 isoform X1	4754	1	0.0	99.39						G3DSA:2.30.30.40 (GENE3D); IPR013625 (PFAM); IPR001452 (PFAM); IPR011993 (G3DSA:2.30.29.GENE3D); mobidb-lite (MOBIDB_LITE); mobidb-lite (MOBIDB_LITE); mobidb-lite (MOBIDB_LITE); mobidb-lite (MOBIDB_LITE); mobidb-lite (MOBIDB_LITE); PTHR12287 (PANTHER); PTHR12287:SF23 (PANTHER); IPR001452 (PROSITE_PROFILES); IPR035462 (CDD); IPR033928 (CDD); SSF50729 (SUPERFAMILY); IPR036028 (SUPERFAMILY)	F:GO:0005515	F:protein binding	[INTERPRO, BLASTED]
N_viridula_DNassembly_nr_340165_3112	DNA replication licensing factor MCM4	3112	1	0.0	99.28						IPR001208 (PRINTS); IPR008047 (PRINTS); G3DSA:3.30.1640.10 (GENE3D); IPR001208 (PFAM); G3DSA:2.40.50.140 (GENE3D); IPR033762 (PFAM); G3DSA:2.20.28.10 (GENE3D); IPR027925 (PFAM); G3DSA:3.40.50.300 (GENE3D); mobidb-lite (MOBIDB_LITE); IPR031327 (PANTHER); IPR008047 (PTHR11630:PANTHER); IPR001208 (PROSITE_PROFILES); cd00009 (CDD); IPR012340 (SUPERFAMILY); IPR027417 (SUPERFAMILY)	F:GO:0003677; F:GO:0003678; F:GO:0005524; P:GO:0006270; C:GO:0042555	F:DNA binding; F:DNA helicase activity; F:ATP binding; P:DNA replication initiation; C:MCM complex	[INTERPRO, BLASTED]
N_viridula_DNassembly_nr_340175_2170	ankyrin repeat family A protein 2-like	2170	1	4.68666E-131	98.48						IPR002110 (PFAM); PF13637 (PFAM); IPR036770 (G3DSA:1.25.40.GENE3D); PTHR24124:SF6 (PANTHER); PTHR24124 (PANTHER); IPR002110 (PROSITE_PROFILES); IPR020683 (PROSITE_PROFILES); IPR002110 (PROSITE_PROFILES); IPR020683 (CDD); IPR036770 (SUPERFAMILY)	F:GO:0005515	F:protein binding	[INTERPRO, BLASTED]
N_viridula_DNassembly_nr_340111_2863	poly(A) RNA polymerase gld-2 homolog A-like	2863	1	0.0	95.97						IPR002058 (PFAM); G3DSA:3.30.460.10 (GENE3D); G3DSA:1.10.1410.10 (GENE3D); mobidb-lite (MOBIDB_LITE); PTHR12271:SF96 (PANTHER); PTHR12271 (PANTHER); cd05402 (CDD); SSF81631 (SUPERFAMILY); SSF81301 (SUPERFAMILY)	no GO terms	no GO terms	[INTERPRO, BLASTED]
N_viridula_DNassembly_nr_340115_5716	importin subunit beta-1 isoform X2	5716	1	0.0	99.13						IPR011989 (G3DSA:1.25.10.GENE3D); PF13513 (PFAM); IPR001494 (PFAM); PTHR10527 (PANTHER); PTHR10527:SF1 (PANTHER); IPR021133 (PROSITE_PROFILES); IPR001494 (PROSITE_PROFILES); IPR016024 (SUPERFAMILY)	F:GO:0005488; P:GO:0006886; F:GO:0008536	F:binding; P:intracellular protein transport; F:Ran GTPase binding	[INTERPRO, BLASTED]
N_viridula_DNassembly_nr_340105_3743	sugar transporter SWEET1	3743	1	6.11055E-118	95.67						G3DSA:1.20.1280.290 (GENE3D); G3DSA:1.20.1280.290 (GENE3D); IPR004316 (PFAM); PTHR10791 (PANTHER); IPR018178 (PTHR10791:PANTHER)	C:GO:0016021	C:integral component of membrane	[INTERPRO, BLASTED]
N_viridula_DNassembly_nr_340122_2054	CTD nuclear envelope phosphatase 1 homolog isoform X2	2054	1	1.11277E-176	99.24						IPR011948 (TIGRFAM); IPR023214 (G3DSA:3.40.50.GENE3D); IPR004274 (PFAM); PTHR12210:SF70 (PANTHER); PTHR12210 (PANTHER); IPR004274 (PROSITE_PROFILES); cd07521 (CDD); IPR036412 (SUPERFAMILY)	F:GO:0016791	F:phosphatase activity	[INTERPRO, BLASTED]
N_viridula_DNassembly_nr_340156_5414	DNA-directed RNA polymerase I subunit RPA1	5414	1	0.0	93.81						IPR007081 (PFAM); IPR007083 (PFAM); IPR000722 (PFAM); IPR007066 (PFAM); G3DSA:1.10.357.120 (GENE3D); IPR007080 (PFAM); G3DSA:3.30.1490.180 (GENE3D); G3DSA:3.30.70.2850 (GENE3D); IPR038120 (G3DSA:1.10.132.GENE3D); G3DSA:2.20.25.410 (GENE3D); G3DSA:1.10.274.100 (GENE3D); G3DSA:2.40.40.20 (GENE3D); G3DSA:1.20.120.1280 (GENE3D); mobidb-lite (MOBIDB_LITE); IPR015699 (PTHR19376:PANTHER); PTHR19376 (PAN…	F:GO:0003677; F:GO:0003899; C:GO:0005634; P:GO:0006351; F:GO:0008270	F:DNA binding; F:DNA-directed 5'-3' RNA polymerase activity; C:nucleus; P:transcription, DNA-templated; F:zinc ion binding	[INTERPRO, BLASTED]
N_viridula_DNassembly_nr_340123_2341	protein disulfide-isomerase A4	2341	1	4.24534E-175	93.31						G3DSA:3.40.30.10 (GENE3D); G3DSA:3.40.30.10 (GENE3D); PF13848 (PFAM); PTHR18929:SF127 (PANTHER); PTHR18929 (PANTHER); cd02961 (CDD); IPR036249 (SUPERFAMILY); IPR036249 (SUPERFAMILY)	no GO terms	no GO terms	[INTERPRO, BLASTED]
N_viridula_DNassembly_nr_340129_3470	SH2 domain-containing protein 4B isoform X1	3470	1	0.0	98.11						IPR000980 (PRINTS); IPR000980 (PFAM); IPR036860 (G3DSA:3.30.505.GENE3D); mobidb-lite (MOBIDB_LITE); PTHR14388:SF1 (PANTHER); PTHR14388 (PANTHER); PTHR14388:SF1 (PANTHER); PTHR14388 (PANTHER); IPR000980 (PROSITE_PROFILES); IPR036860 (SUPERFAMILY)	no GO terms	no GO terms	[INTERPRO, BLASTED]
N_viridula_DNassembly_nr_340166_2440	spermatogenesis-associated protein 5 isoform X1	2440	1	0.0	94.82						G3DSA:1.10.8.60 (GENE3D); IPR003959 (PFAM); G3DSA:3.40.50.300 (GENE3D); G3DSA:3.40.50.300 (GENE3D); G3DSA:1.10.8.60 (GENE3D); PTHR23077 (PANTHER); PTHR23077:SF27 (PANTHER); PTHR23077:SF27 (PANTHER); cd00009 (CDD); cd00009 (CDD); IPR027417 (SUPERFAMILY); IPR027417 (SUPERFAMILY)	F:GO:0005524	F:ATP binding	[INTERPRO, BLASTED]
N_viridula_DNassembly_nr_340141_1766	evolutionarily conserved signaling intermediate in Toll pathway, mitochondrial isoform X2	1766	1	1.25901E-125	85.43						IPR010418 (PFAM); IPR029342 (PFAM); IPR010418 (PANTHER)	no GO terms	no GO terms	[INTERPRO, BLASTED]
N_viridula_DNassembly_nr_340199_3750	acetyl-coenzyme A synthetase	3750	1	0.0	98.82						IPR025110 (PFAM); IPR000873 (PFAM); G3DSA:3.40.50.12780 (GENE3D); IPR032387 (PFAM); IPR011904 (TIGRFAM); G3DSA:3.30.300.30 (GENE3D); PTHR24095:SF126 (PANTHER); PTHR24095 (PANTHER); IPR011904 (CDD); SSF56801 (SUPERFAMILY)	F:GO:0003824; F:GO:0003987; P:GO:0008152; F:GO:0016208; P:GO:0019427	F:catalytic activity; F:acetate-CoA ligase activity; P:metabolic process; F:AMP binding; P:acetyl-CoA biosynthetic process from acetate	[INTERPRO, BLASTED]
N_viridula_DNassembly_nr_340125_1270	Ubiquitin-conjugating enzyme E2-17 kDa	1270	1	4.07723E-94	100.0	2	F:GO:0005524; F:GO:0016740	F:ATP binding; F:transferase activity			IPR016135 (G3DSA:3.10.110.GENE3D); IPR000608 (PFAM); PTHR43898:SF4 (PANTHER); PTHR43898 (PANTHER); IPR000608 (PROSITE_PROFILES); IPR000608 (CDD); IPR016135 (SUPERFAMILY)	no GO terms	no GO terms	[INTERPRO, BLASTED, MAPPED, ANNOTATED]
N_viridula_DNassembly_nr_340147_2815	protein hu-li tai shao isoform X6	2815	1	0.0	99.2						IPR036409 (G3DSA:3.40.225.GENE3D); IPR001303 (PFAM); mobidb-lite (MOBIDB_LITE); mobidb-lite (MOBIDB_LITE); PTHR10672:SF3 (PANTHER); PTHR10672 (PANTHER); IPR036409 (SUPERFAMILY)	no GO terms	no GO terms	[INTERPRO, BLASTED]
N_viridula_DNassembly_nr_325810_728	succinate dehydrogenase cytochrome b560 subunit-like	728	1	9.82314E-90	94.67						IPR014314 (TIGRFAM); IPR000701 (PFAM); IPR014314 (PIRSF); IPR034804 (G3DSA:1.20.1300.GENE3D); PTHR10978:SF5 (PANTHER); PTHR10978 (PANTHER); cd03499 (CDD); IPR034804 (SUPERFAMILY)	F:GO:0000104; P:GO:0006099; C:GO:0016020; F:GO:0016627; C:GO:0045281	F:succinate dehydrogenase activity; P:tricarboxylic acid cycle; C:membrane; F:oxidoreductase activity, acting on the CH-CH group of donors; C:succinate dehydrogenase complex	[INTERPRO, BLASTED]
N_viridula_DNassembly_nr_335809_3119	sorting nexin-29	3119	1	0.0	95.27						IPR036871 (G3DSA:3.30.1520.GENE3D); IPR004012 (PFAM); IPR001683 (PFAM); G3DSA:1.20.58.900 (GENE3D); mobidb-lite (MOBIDB_LITE); mobidb-lite (MOBIDB_LITE); PTHR45483 (PANTHER); IPR001683 (PROSITE_PROFILES); IPR004012 (PROSITE_PROFILES); IPR037916 (CDD); IPR036871 (SUPERFAMILY); IPR037213 (SUPERFAMILY)	F:GO:0035091	F:phosphatidylinositol binding	[INTERPRO, BLASTED]
N_viridula_DNassembly_nr_335867_1802	protein yippee-like 2	1802	1	4.60212E-75	100.0						mobidb-lite (MOBIDB_LITE)	no GO terms	no GO terms	[INTERPRO, BLASTED]
N_viridula_DNassembly_nr_335888_2419	beta-glucuronidase-like isoform X1	2419	1	0.0	88.64						IPR006101 (PRINTS); G3DSA:3.20.20.80 (GENE3D); IPR006103 (PFAM); IPR006104 (PFAM); IPR008979 (G3DSA:2.60.120.GENE3D); IPR013783 (G3DSA:2.60.40.GENE3D); PTHR10066:SF67 (PANTHER); PTHR10066 (PANTHER); IPR036156 (SUPERFAMILY); IPR017853 (SUPERFAMILY); IPR008979 (SUPERFAMILY)	F:GO:0004553; P:GO:0005975	F:hydrolase activity, hydrolyzing O-glycosyl compounds; P:carbohydrate metabolic process	[INTERPRO, BLASTED]
N_viridula_DNassembly_nr_335876_1361	probable palmitoyltransferase ZDHHC24	1361	1	7.95472E-175	90.71						IPR001594 (PFAM); PTHR22883 (PANTHER); PTHR22883:SF226 (PANTHER); PS50216 (PROSITE_PROFILES)	no GO terms	no GO terms	[INTERPRO, BLASTED]
N_viridula_DNassembly_nr_335829_1949	coiled-coil domain-containing protein 47 isoform X1	1949	1	0.0	98.41						IPR012879 (PFAM); mobidb-lite (MOBIDB_LITE); IPR012879 (PANTHER)	no GO terms	no GO terms	[INTERPRO, BLASTED]
N_viridula_DNassembly_nr_335887_2043	translocator protein-like	2043	1	1.14037E-91	92.73						IPR004307 (PIRSF); IPR038330 (G3DSA:1.20.1260.GENE3D); IPR004307 (PFAM); IPR004307 (PANTHER); IPR004307 (CDD)	C:GO:0016021	C:integral component of membrane	[INTERPRO, BLASTED]
N_viridula_DNassembly_nr_335852_1436	kynurenine 3-monooxygenase	1436	1	0.0	91.52						PR00420 (PRINTS); IPR036188 (G3DSA:3.50.50.GENE3D); IPR002938 (PFAM); PTHR13789 (PANTHER); PTHR13789:SF205 (PANTHER); IPR027545 (HAMAP); PS51257 (PROSITE_PROFILES); IPR036188 (SUPERFAMILY)	F:GO:0004502; P:GO:0006569; P:GO:0019805; F:GO:0071949	F:kynurenine 3-monooxygenase activity; P:tryptophan catabolic process; P:quinolinate biosynthetic process; F:FAD binding	[INTERPRO, BLASTED]
N_viridula_DNassembly_nr_323370_622	vang-like protein 2-B	622	1	1.04274E-143	100.0						IPR009539 (PFAM); mobidb-lite (MOBIDB_LITE); PTHR20886:SF11 (PANTHER); IPR009539 (PANTHER)	P:GO:0007275; C:GO:0016021	P:multicellular organism development; C:integral component of membrane	[INTERPRO, BLASTED]
N_viridula_DNassembly_nr_328954_1167	sialic acid synthase isoform X1	1167	1	1.30235E-112	91.15						IPR013785 (G3DSA:3.20.20.GENE3D); IPR013132 (PFAM); G3DSA:3.90.1210.10 (GENE3D); PTHR42966 (PANTHER); IPR006190 (PROSITE_PROFILES); cd11615 (CDD); IPR036732 (SUPERFAMILY); SSF51569 (SUPERFAMILY)	F:GO:0003824; P:GO:0016051	F:catalytic activity; P:carbohydrate biosynthetic process	[INTERPRO, BLASTED]
N_viridula_DNassembly_nr_328955_1594	phosphorylase b kinase gamma catalytic chain, skeletal muscle/heart isoform	1594	1	0.0	98.54						IPR002291 (PRINTS); G3DSA:3.30.200.20 (GENE3D); G3DSA:1.10.510.10 (GENE3D); IPR000719 (PFAM); PIRSF000654 (PIRSF); PTHR44087 (PANTHER); IPR000719 (PROSITE_PROFILES); cd14093 (CDD); IPR011009 (SUPERFAMILY)	F:GO:0004672; F:GO:0004689; F:GO:0005516; F:GO:0005524; C:GO:0005964; P:GO:0005978; P:GO:0006468	F:protein kinase activity; F:phosphorylase kinase activity; F:calmodulin binding; F:ATP binding; C:phosphorylase kinase complex; P:glycogen biosynthetic process; P:protein phosphorylation	[INTERPRO, BLASTED]
N_viridula_DNassembly_nr_328921_463	cuticle protein 7-like	463	1	1.02025E-49	100.0						IPR000618 (PRINTS); IPR000618 (PFAM); mobidb-lite (MOBIDB_LITE); PTHR12236:SF2 (PANTHER); PTHR12236 (PANTHER); IPR000618 (PROSITE_PROFILES)	F:GO:0042302	F:structural constituent of cuticle	[INTERPRO, BLASTED]
N_viridula_DNassembly_nr_328906_1535	protein max-like	1535	1	4.17367E-74	94.48						IPR002418 (PRINTS); IPR036638 (G3DSA:4.10.280.GENE3D); IPR011598 (PFAM); mobidb-lite (MOBIDB_LITE); mobidb-lite (MOBIDB_LITE); PTHR10328:SF3 (PANTHER); IPR037933 (PANTHER); IPR011598 (PROSITE_PROFILES); IPR011598 (CDD); IPR036638 (SUPERFAMILY)	F:GO:0003700; C:GO:0005634; P:GO:0006355; F:GO:0046983; C:GO:0071339; C:GO:0090575	F:DNA-binding transcription factor activity; C:nucleus; P:regulation of transcription, DNA-templated; F:protein dimerization activity; C:MLL1 complex; C:RNA polymerase II transcription factor complex	[INTERPRO, BLASTED]
N_viridula_DNassembly_nr_342410_3132	exonuclease 1 isoform X2	3132	1	0.0	88.85						G3DSA:1.10.150.20 (GENE3D); mobidb-lite (MOBIDB_LITE); mobidb-lite (MOBIDB_LITE); mobidb-lite (MOBIDB_LITE); IPR006084 (PANTHER); IPR032641 (PTHR11081:PANTHER); IPR037315 (CDD); IPR036279 (SUPERFAMILY)	F:GO:0003677; F:GO:0004518; P:GO:0006281; F:GO:0035312	F:DNA binding; F:nuclease activity; P:DNA repair; F:5'-3' exodeoxyribonuclease activity	[INTERPRO, BLASTED]
N_viridula_DNassembly_nr_342445_3535	dnaJ homolog subfamily C member 21	3535	1	0.0	95.83						IPR001623 (PRINTS); IPR022755 (PFAM); G3DSA:3.30.160.60 (GENE3D); IPR001623 (PFAM); PF12756 (PFAM); G3DSA:3.30.160.60 (GENE3D); IPR036869 (G3DSA:1.10.287.GENE3D); mobidb-lite (MOBIDB_LITE); PTHR44029 (PANTHER); IPR013087 (PROSITE_PROFILES); IPR001623 (PROSITE_PROFILES); IPR001623 (CDD); IPR036869 (SUPERFAMILY); IPR036236 (SUPERFAMILY)	F:GO:0003676	F:nucleic acid binding	[INTERPRO, BLASTED]
N_viridula_DNassembly_nr_342474_4778	MPN domain-containing protein isoform X3	4778	1	0.0	99.05						IPR000555 (PFAM); G3DSA:3.40.140.10 (GENE3D); mobidb-lite (MOBIDB_LITE); mobidb-lite (MOBIDB_LITE); PTHR12802:SF46 (PANTHER); PTHR12802 (PANTHER); PTHR12802 (PANTHER); PTHR12802:SF46 (PANTHER); IPR037518 (PROSITE_PROFILES); cd08067 (CDD); SSF102712 (SUPERFAMILY)	F:GO:0005515	F:protein binding	[INTERPRO, BLASTED]
N_viridula_DNassembly_nr_342421_1704	translin-associated protein X isoform X1	1704	1	8.1424E-173	96.9						IPR016069 (G3DSA:1.20.58.GENE3D); IPR016068 (G3DSA:1.20.58.GENE3D); IPR002848 (PFAM); mobidb-lite (MOBIDB_LITE); IPR002848 (PANTHER); PTHR10741:SF5 (PANTHER); cd14820 (CDD); IPR036081 (SUPERFAMILY)	F:GO:0043565	F:sequence-specific DNA binding	[INTERPRO, BLASTED]
N_viridula_DNassembly_nr_342431_2977	nostrin isoform X3	2977	1	0.0	100.0						IPR001452 (PRINTS); IPR001452 (PFAM); IPR027267 (G3DSA:1.20.1270.GENE3D); G3DSA:2.30.30.40 (GENE3D); mobidb-lite (MOBIDB_LITE); PTHR14167 (PANTHER); IPR028535 (PTHR14167:PANTHER); IPR001452 (PROSITE_PROFILES); IPR035656 (CDD); IPR027267 (SUPERFAMILY); IPR036028 (SUPERFAMILY)	F:GO:0005515	F:protein binding	[INTERPRO, BLASTED]
N_viridula_DNassembly_nr_342449_2396	regulator of chromosome condensation	2396	1	0.0	97.37						IPR000408 (PRINTS); IPR000408 (PFAM); IPR009091 (G3DSA:2.130.10.GENE3D); PTHR22870 (PANTHER); PTHR22870 (PANTHER); PTHR22870:SF179 (PANTHER); PTHR22870:SF179 (PANTHER); IPR000408 (PROSITE_PROFILES); IPR000408 (PROSITE_PROFILES); IPR000408 (PROSITE_PROFILES); IPR000408 (PROSITE_PROFILES); IPR000408 (PROSITE_PROFILES); IPR000408 (PROSITE_PROFILES); IPR000408 (PROSITE_PROFILES); IPR009091 (SUPERFAMI…	no GO terms	no GO terms	[INTERPRO, BLASTED]
N_viridula_DNassembly_nr_342443_2325	hydroxyacylglutathione hydrolase, mitochondrial isoform X1	2325	1	0.0	95.36						IPR017782 (PIRSF); IPR036866 (G3DSA:3.60.15.GENE3D); IPR032282 (PFAM); IPR001279 (PFAM); IPR017782 (TIGRFAM); PTHR11935 (PANTHER); PTHR11935:SF80 (PANTHER); IPR017782 (HAMAP); IPR035680 (CDD); IPR036866 (SUPERFAMILY)	F:GO:0004416; P:GO:0019243	F:hydroxyacylglutathione hydrolase activity; P:methylglyoxal catabolic process to D-lactate via S-lactoyl-glutathione	[INTERPRO, BLASTED]
N_viridula_DNassembly_nr_342453_7044	autophagy-related protein 2 homolog B	7044	1	0.0	90.96						IPR015412 (PFAM); IPR026854 (PFAM); IPR031645 (PFAM); mobidb-lite (MOBIDB_LITE); mobidb-lite (MOBIDB_LITE); IPR026849 (PANTHER); PTHR13190:SF21 (PANTHER)	P:GO:0006914	P:autophagy	[INTERPRO, BLASTED]
N_viridula_DNassembly_nr_342469_2094	polycomb protein eed-B	2094	1	0.0	99.5						IPR015943 (G3DSA:2.130.10.GENE3D); IPR001680 (PFAM); mobidb-lite (MOBIDB_LITE); IPR037352 (PANTHER); PTHR10253:SF5 (PANTHER); IPR001680 (PROSITE_PROFILES); IPR017986 (PROSITE_PROFILES); IPR001680 (PROSITE_PROFILES); IPR036322 (SUPERFAMILY)	F:GO:0005515; P:GO:0016571; C:GO:0035098	F:protein binding; P:histone methylation; C:ESC/E(Z) complex	[INTERPRO, BLASTED]
N_viridula_DNassembly_nr_342490_3090	smad nuclear-interacting protein 1	3090	1	1.44934E-142	89.97						G3DSA:2.60.200.20 (GENE3D); IPR000253 (PFAM); mobidb-lite (MOBIDB_LITE); PTHR23308:SF36 (PANTHER); PTHR23308 (PANTHER); IPR000253 (PROSITE_PROFILES); IPR000253 (CDD); IPR008984 (SUPERFAMILY)	F:GO:0005515	F:protein binding	[INTERPRO, BLASTED]
N_viridula_DNassembly_nr_342475_2086	calcium uptake protein 3, mitochondrial isoform X1	2086	1	0.0	93.29						G3DSA:1.10.238.10 (GENE3D); IPR002048 (PFAM); G3DSA:1.10.238.10 (GENE3D); PTHR12294 (PANTHER); PTHR12294:SF13 (PANTHER); IPR002048 (PROSITE_PROFILES); IPR002048 (PROSITE_PROFILES); IPR002048 (PROSITE_PROFILES); IPR011992 (SUPERFAMILY); IPR011992 (SUPERFAMILY)	F:GO:0005509	F:calcium ion binding	[INTERPRO, BLASTED]
N_viridula_DNassembly_nr_342419_2211	uncharacterized protein LOC106690096	2211	1	1.27122E-80	83.72						IPR018939 (PFAM); IPR009011 (G3DSA:2.70.130.GENE3D); PTHR15071:SF0 (PANTHER); PTHR15071 (PANTHER); SSF50911 (SUPERFAMILY)	no GO terms	no GO terms	[INTERPRO, BLASTED]
N_viridula_DNassembly_nr_342413_1525	ADP-ribose pyrophosphatase, mitochondrial isoform X1	1525	1	0.0	94.19						G3DSA:3.90.79.10 (GENE3D); IPR000086 (PFAM); PTHR13030 (PANTHER); IPR000086 (PROSITE_PROFILES); cd03670 (CDD); IPR015797 (SUPERFAMILY)	F:GO:0016787	F:hydrolase activity	[INTERPRO, BLASTED]
N_viridula_DNassembly_nr_342415_2369	RNA pseudouridylate synthase domain-containing protein 2	2369	1	0.0	98.38						IPR006145 (PFAM); G3DSA:3.30.2350.10 (GENE3D); IPR006225 (TIGRFAM); mobidb-lite (MOBIDB_LITE); PTHR43994:SF2 (PANTHER); PTHR43994 (PANTHER); IPR002942 (PROSITE_PROFILES); cd02557 (CDD); IPR020103 (SUPERFAMILY)	P:GO:0001522; F:GO:0003723; P:GO:0009451; F:GO:0009982	P:pseudouridine synthesis; F:RNA binding; P:RNA modification; F:pseudouridine synthase activity	[INTERPRO, BLASTED]
N_viridula_DNassembly_nr_342498_2109	rhotekin-like	2109	1	0.0	99.21						IPR012966 (PFAM); PTHR21538 (PANTHER); PTHR21538:SF24 (PANTHER)	no GO terms	no GO terms	[INTERPRO, BLASTED]
N_viridula_DNassembly_nr_342488_3988	zinc finger protein 135	3988	1	0.0	98.75						G3DSA:3.30.160.60 (GENE3D); G3DSA:3.30.160.60 (GENE3D); G3DSA:3.30.160.60 (GENE3D); PF13912 (PFAM); PF13894 (PFAM); G3DSA:3.30.160.60 (GENE3D); G3DSA:3.30.160.60 (GENE3D); G3DSA:3.30.160.60 (GENE3D); G3DSA:3.30.160.60 (GENE3D); PF00096 (PFAM); G3DSA:3.30.160.60 (GENE3D); G3DSA:3.30.160.60 (GENE3D); mobidb-lite (MOBIDB_LITE); mobidb-lite (MOBIDB_LITE); PTHR24394:SF4 (PANTHER); PTHR24394 (PANTHER);…	F:GO:0003676	F:nucleic acid binding	[INTERPRO, BLASTED]
N_viridula_DNassembly_nr_342450_2350	sorbitol dehydrogenase	2350	1	0.0	98.57						IPR013149 (PFAM); IPR013154 (PFAM); G3DSA:3.90.180.10 (GENE3D); G3DSA:3.40.50.720 (GENE3D); PTHR43161:SF9 (PANTHER); PTHR43161 (PANTHER); cd05285 (CDD); IPR036291 (SUPERFAMILY); IPR011032 (SUPERFAMILY)	P:GO:0055114	P:oxidation-reduction process	[INTERPRO, BLASTED]
N_viridula_DNassembly_nr_342412_3985	dual specificity tyrosine-phosphorylation-regulated kinase 2 isoform X5	3985	1	0.0	99.8						G3DSA:1.10.8.980 (GENE3D); G3DSA:3.30.200.20 (GENE3D); IPR000719 (PFAM); G3DSA:1.10.510.10 (GENE3D); mobidb-lite (MOBIDB_LITE); PTHR24058:SF65 (PANTHER); PTHR24058 (PANTHER); IPR000719 (PROSITE_PROFILES); cd14225 (CDD); IPR011009 (SUPERFAMILY)	F:GO:0004672; F:GO:0005524; P:GO:0006468	F:protein kinase activity; F:ATP binding; P:protein phosphorylation	[INTERPRO, BLASTED]
N_viridula_DNassembly_nr_342418_1123	protein UXT homolog	1123	1	3.18717E-86	95.89						IPR003994 (PRINTS); IPR004127 (PFAM); IPR009053 (G3DSA:1.10.287.GENE3D); IPR011599 (TIGRFAM); PTHR13345:SF4 (PANTHER); PTHR13345 (PANTHER); SSF46579 (SUPERFAMILY)	P:GO:0000122; F:GO:0003714; P:GO:0006457; C:GO:0016272; F:GO:0051082	P:negative regulation of transcription by RNA polymerase II; F:transcription corepressor activity; P:protein folding; C:prefoldin complex; F:unfolded protein binding	[INTERPRO, BLASTED]
N_viridula_DNassembly_nr_342439_2781	dnaJ homolog subfamily C member 8	2781	1	1.06437E-118	99.56						IPR001623 (PRINTS); IPR036869 (G3DSA:1.10.287.GENE3D); IPR001623 (PFAM); mobidb-lite (MOBIDB_LITE); PTHR15606 (PANTHER); PTHR15606:SF4 (PANTHER); IPR001623 (PROSITE_PROFILES); IPR001623 (CDD); IPR036869 (SUPERFAMILY)	no GO terms	no GO terms	[INTERPRO, BLASTED]
N_viridula_DNassembly_nr_342499_3208	endonuclease-reverse transcriptase	3208	1	7.93124E-90	48.74	4	F:GO:0003964; F:GO:0004519; P:GO:0006278; P:GO:0090305	F:RNA-directed DNA polymerase activity; F:endonuclease activity; P:RNA-dependent DNA biosynthetic process; P:nucleic acid phosphodiester bond hydrolysis			no IPS match	no IPS match	no IPS match	[INTERPRO, BLASTED, MAPPED]
N_viridula_DNassembly_nr_342489_2359	RNA-binding protein 40	2359	1	0.0	93.35						IPR000504 (PFAM); IPR012677 (G3DSA:3.30.70.GENE3D); IPR012677 (G3DSA:3.30.70.GENE3D); mobidb-lite (MOBIDB_LITE); PTHR16105 (PANTHER); PTHR16105:SF0 (PANTHER); IPR000504 (PROSITE_PROFILES); IPR000504 (PROSITE_PROFILES); cd12239 (CDD); IPR035979 (SUPERFAMILY); IPR035979 (SUPERFAMILY)	F:GO:0003676	F:nucleic acid binding	[INTERPRO, BLASTED]
N_viridula_DNassembly_nr_342483_1885	BTB/POZ domain-containing protein 17	1885	1	0.0	96.44						G3DSA:3.30.710.10 (GENE3D); IPR011705 (PFAM); G3DSA:1.25.40.420 (GENE3D); IPR000210 (PFAM); PTHR24410 (PANTHER); PTHR24410:SF11 (PANTHER); IPR000210 (PROSITE_PROFILES); IPR011333 (SUPERFAMILY)	F:GO:0005515	F:protein binding	[INTERPRO, BLASTED]
N_viridula_DNassembly_nr_343768_4408	frizzled-2	4408	1	0.0	100.0						IPR000539 (PRINTS); IPR020067 (PFAM); IPR000539 (PFAM); G3DSA:1.20.1070.10 (GENE3D); IPR036790 (G3DSA:1.10.2000.GENE3D); PTHR11309:SF126 (PANTHER); IPR015526 (PANTHER); IPR020067 (PROSITE_PROFILES); IPR017981 (PROSITE_PROFILES); cd15035 (CDD); cd07456 (CDD); IPR036790 (SUPERFAMILY)	F:GO:0004888; F:GO:0005515; P:GO:0007166; C:GO:0016020; C:GO:0016021	F:transmembrane signaling receptor activity; F:protein binding; P:cell surface receptor signaling pathway; C:membrane; C:integral component of membrane	[INTERPRO, BLASTED]
N_viridula_DNassembly_nr_343710_1838	uncharacterized protein LOC106681106	1838	1	0.0	89.86						IPR000053 (PIRSF); IPR036566 (G3DSA:3.90.1170.GENE3D); IPR000312 (PFAM); IPR018090 (TIGRFAM); IPR013102 (PFAM); G3DSA:1.20.970.10 (GENE3D); IPR017459 (PFAM); IPR035902 (G3DSA:3.40.1030.GENE3D); IPR000053 (PANTHER); IPR035902 (SUPERFAMILY); IPR036320 (SUPERFAMILY); IPR036566 (SUPERFAMILY)	F:GO:0004645; P:GO:0006206; P:GO:0006213; P:GO:0008152; F:GO:0016154; F:GO:0016757; F:GO:0016763	F:phosphorylase activity; P:pyrimidine nucleobase metabolic process; P:pyrimidine nucleoside metabolic process; P:metabolic process; F:pyrimidine-nucleoside phosphorylase activity; F:transferase activity, transferring glycosyl groups; F:transferase activity, transferring pentosyl groups	[INTERPRO, BLASTED]
N_viridula_DNassembly_nr_343787_4788	TATA-binding protein-associated factor 172	4788	1	0.0	97.46						IPR038718 (G3DSA:3.40.50.GENE3D); IPR001650 (PFAM); IPR000330 (PFAM); IPR011989 (G3DSA:1.25.10.GENE3D); IPR022707 (PFAM); G3DSA:3.40.50.300 (GENE3D); PTHR10799:SF814 (PANTHER); PTHR10799 (PANTHER); IPR001650 (PROSITE_PROFILES); IPR014001 (PROSITE_PROFILES); IPR001650 (CDD); cd00046 (CDD); IPR016024 (SUPERFAMILY); IPR027417 (SUPERFAMILY); IPR027417 (SUPERFAMILY)	F:GO:0005488; F:GO:0005524	F:binding; F:ATP binding	[INTERPRO, BLASTED]
N_viridula_DNassembly_nr_343700_1675	sedoheptulokinase-like	1675	1	0.0	98.03						G3DSA:3.30.420.40 (GENE3D); IPR018484 (PFAM); G3DSA:3.30.420.40 (GENE3D); PTHR10196:SF67 (PANTHER); PTHR10196 (PANTHER); cd07777 (CDD); SSF53067 (SUPERFAMILY)	P:GO:0005975; F:GO:0016773	P:carbohydrate metabolic process; F:phosphotransferase activity, alcohol group as acceptor	[INTERPRO, BLASTED]
N_viridula_DNassembly_nr_343764_3083	6-phosphogluconate dehydrogenase, decarboxylating	3083	1	0.0	99.59						IPR006183 (PRINTS); IPR006114 (PFAM); IPR006113 (TIGRFAM); IPR006113 (PIRSF); IPR006115 (PFAM); IPR013328 (G3DSA:1.10.1040.GENE3D); G3DSA:1.20.5.320 (GENE3D); G3DSA:3.40.50.720 (GENE3D); PTHR11811 (PANTHER); PTHR11811:SF25 (PANTHER); IPR008927 (SUPERFAMILY); IPR036291 (SUPERFAMILY)	F:GO:0004616; P:GO:0006098; F:GO:0016491; P:GO:0055114	F:phosphogluconate dehydrogenase (decarboxylating) activity; P:pentose-phosphate shunt; F:oxidoreductase activity; P:oxidation-reduction process	[INTERPRO, BLASTED]
N_viridula_DNassembly_nr_343743_2434	D-3-phosphoglycerate dehydrogenase	2434	1	0.0	97.11						IPR006236 (TIGRFAM); IPR029009 (G3DSA:3.30.1330.GENE3D); IPR006140 (PFAM); G3DSA:3.40.50.720 (GENE3D); IPR006139 (PFAM); G3DSA:3.40.50.720 (GENE3D); PTHR42938 (PANTHER); PTHR42938:SF5 (PANTHER); cd12173 (CDD); IPR036291 (SUPERFAMILY); SSF52283 (SUPERFAMILY); IPR029009 (SUPERFAMILY)	F:GO:0004617; P:GO:0006564; P:GO:0008152; F:GO:0016616; F:GO:0051287; P:GO:0055114	F:phosphoglycerate dehydrogenase activity; P:L-serine biosynthetic process; P:metabolic process; F:oxidoreductase activity, acting on the CH-OH group of donors, NAD or NADP as acceptor; F:NAD binding; P:oxidation-reduction process	[INTERPRO, BLASTED]
N_viridula_DNassembly_nr_343749_3846	CWF19-like protein 2	3846	1	0.0	85.41						mobidb-lite (MOBIDB_LITE); mobidb-lite (MOBIDB_LITE); mobidb-lite (MOBIDB_LITE); PTHR12072:SF5 (PANTHER); PTHR12072 (PANTHER)	no GO terms	no GO terms	[INTERPRO, BLASTED]
N_viridula_DNassembly_nr_343716_2559	trafficking protein particle complex subunit 13	2559	1	0.0	99.52						IPR010378 (PFAM); IPR010378 (PANTHER)	no GO terms	no GO terms	[INTERPRO, BLASTED]
N_viridula_DNassembly_nr_343711_3034	zinc finger protein 391-like	3034	1	0.0	97.19						G3DSA:3.30.160.60 (GENE3D); G3DSA:3.30.160.60 (GENE3D); G3DSA:3.30.160.60 (GENE3D); G3DSA:3.30.160.60 (GENE3D); PF00096 (PFAM); G3DSA:3.30.160.60 (GENE3D); PF12874 (PFAM); G3DSA:3.30.160.60 (GENE3D); mobidb-lite (MOBIDB_LITE); PTHR24390:SF62 (PANTHER); PTHR24390:SF62 (PANTHER); PTHR24390 (PANTHER); PTHR24390:SF62 (PANTHER); PTHR24390 (PANTHER); IPR013087 (PROSITE_PROFILES); IPR013087 (PROSITE_PRO…	F:GO:0003676	F:nucleic acid binding	[INTERPRO, BLASTED]
N_viridula_DNassembly_nr_343748_3808	high affinity cationic amino acid transporter 1	3808	1	0.0	97.54						IPR002293 (PIRSF); IPR002293 (PFAM); G3DSA:1.20.1740.10 (GENE3D); IPR029485 (PFAM); PTHR43243:SF42 (PANTHER); PTHR43243 (PANTHER)	C:GO:0016020; F:GO:0022857; P:GO:0055085	C:membrane; F:transmembrane transporter activity; P:transmembrane transport	[INTERPRO, BLASTED]
N_viridula_DNassembly_nr_343780_2486	suppressor of cytokine signaling 5	2486	1	0.0	95.19						PR00678 (PRINTS); IPR036860 (G3DSA:3.30.505.GENE3D); IPR001496 (PFAM); IPR000980 (PFAM); mobidb-lite (MOBIDB_LITE); PTHR44282 (PANTHER); PTHR44282:SF1 (PANTHER); PTHR44282:SF1 (PANTHER); PTHR44282 (PANTHER); IPR001496 (PROSITE_PROFILES); IPR000980 (PROSITE_PROFILES); IPR036860 (SUPERFAMILY); IPR036036 (SUPERFAMILY)	P:GO:0035556	P:intracellular signal transduction	[INTERPRO, BLASTED]
N_viridula_DNassembly_nr_343720_5101	LOW QUALITY PROTEIN: ketosamine-3-kinase-like	5101	1	0.0	99.69						IPR016477 (PIRSF); G3DSA:3.90.1200.10 (GENE3D); IPR016477 (PFAM); G3DSA:3.30.200.20 (GENE3D); IPR016477 (PANTHER); PTHR12149:SF10 (PANTHER); IPR011009 (SUPERFAMILY)	no GO terms	no GO terms	[INTERPRO, BLASTED]
N_viridula_DNassembly_nr_343765_3642	dynamin-like 120 kDa protein, mitochondrial isoform X1	3642	1	0.0	97.62						IPR022812 (PRINTS); G3DSA:3.40.50.300 (GENE3D); IPR022812 (PFAM); IPR033047 (PTHR11566:PANTHER); IPR022812 (PANTHER); IPR030381 (PROSITE_PROFILES); IPR001401 (CDD); IPR027417 (SUPERFAMILY)	F:GO:0003924; F:GO:0005525; C:GO:0005739; P:GO:0006915; P:GO:0007005	F:GTPase activity; F:GTP binding; C:mitochondrion; P:apoptotic process; P:mitochondrion organization	[INTERPRO, BLASTED]
N_viridula_DNassembly_nr_343746_2329	inositol-trisphosphate 3-kinase homolog isoform X1	2329	1	0.0	99.71						IPR005522 (PFAM); IPR038286 (G3DSA:1.10.510.GENE3D); PTHR12400:SF42 (PANTHER); IPR005522 (PANTHER); SSF56104 (SUPERFAMILY)	F:GO:0016301; P:GO:0032958	F:kinase activity; P:inositol phosphate biosynthetic process	[INTERPRO, BLASTED]
N_viridula_DNassembly_nr_343788_2782	double-strand break repair protein MRE11	2782	1	0.0	94.08						IPR007281 (PFAM); IPR029052 (G3DSA:3.60.21.GENE3D); IPR038487 (G3DSA:3.30.110.GENE3D); mobidb-lite (MOBIDB_LITE); IPR003701 (PANTHER); SSF56300 (SUPERFAMILY)	F:GO:0004519; C:GO:0005634; P:GO:0006302; F:GO:0008408; F:GO:0030145; C:GO:0030870	F:endonuclease activity; C:nucleus; P:double-strand break repair; F:3'-5' exonuclease activity; F:manganese ion binding; C:Mre11 complex	[INTERPRO, BLASTED]
N_viridula_DNassembly_nr_343792_2652	conserved oligomeric Golgi complex subunit 8	2652	1	0.0	98.38						IPR007255 (PFAM); IPR007255 (PANTHER); IPR016159 (SUPERFAMILY)	C:GO:0017119	C:Golgi transport complex	[INTERPRO, BLASTED]
N_viridula_DNassembly_nr_343782_2241	glucose dehydrogenase [FAD, quinone]-like	2241	1	0.0	97.68						IPR000172 (PFAM); IPR036188 (G3DSA:3.50.50.GENE3D); IPR007867 (PFAM); G3DSA:3.30.560.10 (GENE3D); IPR012132 (PIRSF); PTHR11552 (PANTHER); PTHR11552:SF155 (PANTHER); IPR036188 (SUPERFAMILY); SSF54373 (SUPERFAMILY)	F:GO:0016614; F:GO:0050660; P:GO:0055114	F:oxidoreductase activity, acting on CH-OH group of donors; F:flavin adenine dinucleotide binding; P:oxidation-reduction process	[INTERPRO, BLASTED]
N_viridula_DNassembly_nr_343747_4060	CCR4-NOT transcription complex subunit 3 isoform X2	4060	1	0.0	97.89						IPR012270 (PIRSF); IPR038635 (G3DSA:2.30.30.GENE3D); IPR007282 (PFAM); IPR007207 (PFAM); mobidb-lite (MOBIDB_LITE); mobidb-lite (MOBIDB_LITE); mobidb-lite (MOBIDB_LITE); PTHR23326 (PANTHER); PTHR23326:SF1 (PANTHER)	C:GO:0005634; P:GO:0006355; C:GO:0030015	C:nucleus; P:regulation of transcription, DNA-templated; C:CCR4-NOT core complex	[INTERPRO, BLASTED]
N_viridula_DNassembly_nr_343757_3975	polycomb protein Sfmbt	3975	1	0.0	97.65						G3DSA:1.10.150.50 (GENE3D); G3DSA:2.30.30.140 (GENE3D); IPR004092 (PFAM); IPR038603 (G3DSA:3.30.60.GENE3D); G3DSA:2.30.30.140 (GENE3D); G3DSA:2.30.30.140 (GENE3D); IPR001660 (PFAM); G3DSA:2.30.30.140 (GENE3D); mobidb-lite (MOBIDB_LITE); mobidb-lite (MOBIDB_LITE); mobidb-lite (MOBIDB_LITE); PTHR12247 (PANTHER); IPR038038 (PTHR12247:PANTHER); IPR012313 (PROSITE_PROFILES); IPR001660 (PROSITE_PROFILE…	F:GO:0005515; C:GO:0005634; P:GO:0006342; P:GO:0006355; F:GO:0008270; F:GO:0035064	F:protein binding; C:nucleus; P:chromatin silencing; P:regulation of transcription, DNA-templated; F:zinc ion binding; F:methylated histone binding	[INTERPRO, BLASTED]
N_viridula_DNassembly_nr_343712_3163	conserved oligomeric Golgi complex subunit 2	3163	1	0.0	96.81						IPR024603 (PFAM); IPR024602 (PFAM); IPR009316 (PANTHER)	P:GO:0007030; P:GO:0015031; C:GO:0016020	P:Golgi organization; P:protein transport; C:membrane	[INTERPRO, BLASTED]
N_viridula_DNassembly_nr_343739_2006	transmembrane protein 245	2006	1	0.0	88.16						PTHR21716:SF4 (PANTHER); IPR002549 (PANTHER)	no GO terms	no GO terms	[INTERPRO, BLASTED]
N_viridula_DNassembly_nr_343729_2873	AP-3 complex subunit sigma-2	2873	1	1.92202E-125	99.47						IPR022775 (PFAM); G3DSA:3.30.450.60 (GENE3D); IPR016635 (PIRSF); PTHR11753:SF12 (PANTHER); IPR016635 (PANTHER); IPR011012 (SUPERFAMILY)	P:GO:0015031	P:protein transport	[INTERPRO, BLASTED]
N_viridula_DNassembly_nr_343714_3183	vesicle-associated membrane protein 7	3183	1	2.58306E-125	98.16						IPR001388 (PRINTS); G3DSA:3.30.450.50 (GENE3D); G3DSA:1.20.5.110 (GENE3D); IPR001388 (PFAM); IPR010908 (PFAM); PTHR21136:SF4 (PANTHER); PTHR21136 (PANTHER); IPR010908 (PROSITE_PROFILES); IPR001388 (PROSITE_PROFILES); IPR011012 (SUPERFAMILY); SSF58038 (SUPERFAMILY)	C:GO:0016021; P:GO:0016192	C:integral component of membrane; P:vesicle-mediated transport	[INTERPRO, BLASTED]
N_viridula_DNassembly_nr_343799_4318	dual specificity mitogen-activated protein kinase kinase 3	4318	1	0.0	98.8						IPR000719 (PFAM); G3DSA:3.30.200.20 (GENE3D); PIRSF000654 (PIRSF); G3DSA:1.10.510.10 (GENE3D); mobidb-lite (MOBIDB_LITE); PTHR24361 (PANTHER); PTHR24361:SF191 (PANTHER); IPR000719 (PROSITE_PROFILES); IPR011009 (SUPERFAMILY)	F:GO:0004672; F:GO:0005524; P:GO:0006468	F:protein kinase activity; F:ATP binding; P:protein phosphorylation	[INTERPRO, BLASTED]
N_viridula_DNassembly_nr_343789_1683	uncharacterized protein LOC106688400 isoform X2	1683	1	4.77606E-147	97.3						IPR029001 (G3DSA:3.90.950.GENE3D); IPR003697 (PIRSF); IPR003697 (TIGRFAM); IPR003697 (PFAM); IPR003697 (PANTHER); PTHR43213:SF5 (PANTHER); IPR003697 (HAMAP); IPR003697 (CDD); IPR029001 (SUPERFAMILY)	F:GO:0047429	F:nucleoside-triphosphate diphosphatase activity	[INTERPRO, BLASTED]
N_viridula_DNassembly_nr_315833_1463	geranylgeranyl transferase type-2 subunit beta	1463	1	0.0	98.8						IPR001330 (PFAM); G3DSA:1.50.10.20 (GENE3D); PTHR11774 (PANTHER); PTHR11774:SF11 (PANTHER); IPR026873 (CDD); IPR008930 (SUPERFAMILY)	F:GO:0003824; F:GO:0004663; P:GO:0018344	F:catalytic activity; F:Rab geranylgeranyltransferase activity; P:protein geranylgeranylation	[INTERPRO, BLASTED]
N_viridula_DNassembly_nr_331698_1722	pre-mRNA-splicing factor RBM22	1722	1	0.0	98.04						G3DSA:4.10.1000.10 (GENE3D); IPR012677 (G3DSA:3.30.70.GENE3D); IPR000504 (PFAM); mobidb-lite (MOBIDB_LITE); mobidb-lite (MOBIDB_LITE); PTHR14089:SF6 (PANTHER); PTHR14089 (PANTHER); IPR000571 (PROSITE_PROFILES); IPR000504 (PROSITE_PROFILES); cd12224 (CDD); IPR036855 (SUPERFAMILY); IPR035979 (SUPERFAMILY)	F:GO:0003676; F:GO:0046872	F:nucleic acid binding; F:metal ion binding	[INTERPRO, BLASTED]
N_viridula_DNassembly_nr_331656_1397	N-terminal Xaa-Pro-Lys N-methyltransferase 1-B	1397	1	1.62578E-140	94.64						G3DSA:3.40.50.150 (GENE3D); IPR008576 (PFAM); IPR008576 (PIRSF); PTHR12753:SF0 (PANTHER); IPR008576 (PANTHER); cd02440 (CDD); IPR029063 (SUPERFAMILY)	P:GO:0006480; F:GO:0008168	P:N-terminal protein amino acid methylation; F:methyltransferase activity	[INTERPRO, BLASTED]
N_viridula_DNassembly_nr_331699_710	protein FAM136A-like	710	1	3.43428E-92	95.97						IPR008560 (PFAM); IPR008560 (PANTHER)	no GO terms	no GO terms	[INTERPRO, BLASTED]
N_viridula_DNassembly_nr_331606_667	growth/differentiation factor 8	667	1	1.77706E-82	91.61						IPR029034 (G3DSA:2.10.90.GENE3D); IPR001839 (PFAM); IPR015615 (PANTHER); PTHR11848:SF235 (PANTHER); IPR001839 (PROSITE_PROFILES); IPR029034 (SUPERFAMILY)	F:GO:0008083	F:growth factor activity	[INTERPRO, BLASTED]
N_viridula_DNassembly_nr_331678_966	39S ribosomal protein L47, mitochondrial	966	1	2.55925E-153	88.8						IPR010729 (PFAM); IPR038340 (G3DSA:1.20.1280.GENE3D); IPR010729 (PANTHER)	F:GO:0003735; C:GO:0005761; P:GO:0006412	F:structural constituent of ribosome; C:mitochondrial ribosome; P:translation	[INTERPRO, BLASTED]
N_viridula_DNassembly_nr_331610_2454	nucleoporin SEH1-like isoform X1	2454	1	0.0	99.36						IPR001680 (PFAM); IPR037597 (PTHR11024:PANTHER); IPR037363 (PANTHER); IPR001680 (PROSITE_PROFILES); IPR017986 (PROSITE_PROFILES); IPR036322 (SUPERFAMILY)	F:GO:0005198; F:GO:0005515; P:GO:1904263	F:structural molecule activity; F:protein binding; P:positive regulation of TORC1 signaling	[INTERPRO, BLASTED]
N_viridula_DNassembly_nr_331601_1585	peptidyl-prolyl cis-trans isomerase B	1585	1	9.02553E-128	95.0						IPR002130 (PRINTS); IPR024936 (PIRSF); IPR002130 (PFAM); IPR029000 (G3DSA:2.40.100.GENE3D); PTHR11071:SF387 (PANTHER); IPR024936 (PANTHER); IPR002130 (PROSITE_PROFILES); IPR029000 (SUPERFAMILY)	P:GO:0000413; F:GO:0003755	P:protein peptidyl-prolyl isomerization; F:peptidyl-prolyl cis-trans isomerase activity	[INTERPRO, BLASTED]
N_viridula_DNassembly_nr_331663_4948	nephrin isoform X1	4948	1	0.0	99.1						IPR003961 (PFAM); IPR013783 (G3DSA:2.60.40.GENE3D); IPR013783 (G3DSA:2.60.40.GENE3D); IPR013098 (PFAM); IPR013783 (G3DSA:2.60.40.GENE3D); IPR013783 (G3DSA:2.60.40.GENE3D); IPR013783 (G3DSA:2.60.40.GENE3D); IPR013783 (G3DSA:2.60.40.GENE3D); PF13927 (PFAM); mobidb-lite (MOBIDB_LITE); mobidb-lite (MOBIDB_LITE); PTHR11640 (PANTHER); PTHR11640:SF73 (PANTHER); PTHR11640:SF73 (PANTHER); PTHR11640 (PANTH…	F:GO:0005515	F:protein binding	[INTERPRO, BLASTED]
N_viridula_DNassembly_nr_330550_1747	60S ribosomal export protein NMD3	1747	1	0.0	99.0						IPR007064 (PFAM); PTHR12746 (PANTHER)	no GO terms	no GO terms	[INTERPRO, BLASTED]
N_viridula_DNassembly_nr_330570_2160	T-complex protein 1 subunit delta	2160	1	0.0	99.81						IPR017998 (PRINTS); IPR002423 (PFAM); IPR027409 (G3DSA:3.50.7.GENE3D); IPR027410 (G3DSA:3.30.260.GENE3D); IPR012717 (TIGRFAM); IPR027413 (G3DSA:1.10.560.GENE3D); mobidb-lite (MOBIDB_LITE); PTHR11353 (PANTHER); PTHR11353:SF26 (PANTHER); IPR012717 (CDD); IPR027410 (SUPERFAMILY); IPR027413 (SUPERFAMILY); IPR027409 (SUPERFAMILY)	F:GO:0005524; P:GO:0006457; F:GO:0051082	F:ATP binding; P:protein folding; F:unfolded protein binding	[INTERPRO, BLASTED]
N_viridula_DNassembly_nr_330557_938	NADH dehydrogenase [ubiquinone] 1 beta subcomplex subunit 3-like	938	1	1.06169E-15	85.42						no IPS match	no IPS match	no IPS match	[INTERPRO, BLASTED]
N_viridula_DNassembly_nr_330547_2649	protein croquemort-like isoform X1	2649	1	0.0	95.93						IPR002159 (PRINTS); IPR002159 (PFAM); PTHR11923:SF10 (PANTHER); IPR002159 (PANTHER)	C:GO:0016020	C:membrane	[INTERPRO, BLASTED]
N_viridula_DNassembly_nr_330512_1357	START domain-containing protein 10-like	1357	1	1.31925E-159	97.68						IPR023393 (G3DSA:3.30.530.GENE3D); IPR002913 (PFAM); mobidb-lite (MOBIDB_LITE); PTHR19308 (PANTHER); PTHR19308:SF2 (PANTHER); IPR002913 (PROSITE_PROFILES); cd08871 (CDD); SSF55961 (SUPERFAMILY)	F:GO:0008289	F:lipid binding	[INTERPRO, BLASTED]
N_viridula_DNassembly_nr_330527_1662	congested-like trachea protein	1662	1	0.0	98.31						IPR023395 (G3DSA:1.50.40.GENE3D); IPR018108 (PFAM); PTHR24089 (PANTHER); PTHR24089:SF323 (PANTHER); IPR018108 (PROSITE_PROFILES); IPR018108 (PROSITE_PROFILES); IPR018108 (PROSITE_PROFILES); IPR023395 (SUPERFAMILY)	no GO terms	no GO terms	[INTERPRO, BLASTED]
N_viridula_DNassembly_nr_330580_2789	peptidylglycine alpha-hydroxylating monooxygenase	2789	1	0.0	98.23						IPR000720 (PRINTS); IPR000323 (PFAM); IPR036939 (G3DSA:2.60.120.GENE3D); IPR024548 (PFAM); IPR014784 (G3DSA:2.60.120.GENE3D); PTHR10680:SF14 (PANTHER); PTHR10680 (PANTHER); IPR008977 (SUPERFAMILY); IPR008977 (SUPERFAMILY)	F:GO:0003824; F:GO:0004497; F:GO:0005507; P:GO:0006518; C:GO:0016020; F:GO:0016715; P:GO:0055114	F:catalytic activity; F:monooxygenase activity; F:copper ion binding; P:peptide metabolic process; C:membrane; F:oxidoreductase activity, acting on paired donors, with incorporation or reduction of molecular oxygen, reduced ascorbate as one donor, and incorporation of one atom of oxygen; P:oxidation-reduction process	[INTERPRO, BLASTED]
N_viridula_DNassembly_nr_330575_1078	putative ATPase N2B	1078	1	1.14544E-33	98.57						no IPS match	no IPS match	no IPS match	[INTERPRO, BLASTED]
N_viridula_DNassembly_nr_321658_248	probable sodium/potassium/calcium exchanger CG1090	248	1	7.73878E-34	98.0						G3DSA:1.20.1420.30 (GENE3D); IPR004837 (PFAM); IPR004481 (PANTHER); PTHR10846:SF57 (PANTHER)	C:GO:0016021; P:GO:0055085	C:integral component of membrane; P:transmembrane transport	[INTERPRO, BLASTED]
N_viridula_DNassembly_nr_320536_1338	protein SEC13 homolog	1338	1	0.0	100.0						IPR001680 (PFAM); IPR015943 (G3DSA:2.130.10.GENE3D); IPR037363 (PANTHER); IPR037596 (PTHR11024:PANTHER); IPR017986 (PROSITE_PROFILES); IPR001680 (PROSITE_PROFILES); IPR001680 (PROSITE_PROFILES); IPR036322 (SUPERFAMILY)	F:GO:0005198; F:GO:0005515; P:GO:0016192; C:GO:0030127; P:GO:0090114; P:GO:1904263	F:structural molecule activity; F:protein binding; P:vesicle-mediated transport; C:COPII vesicle coat; P:COPII-coated vesicle budding; P:positive regulation of TORC1 signaling	[INTERPRO, BLASTED]
N_viridula_DNassembly_nr_352475_1132	ribulose-phosphate 3-epimerase, chloroplastic	1132	1	1.33485E-174	100.0	8	F:GO:0004750; C:GO:0005829; P:GO:0009052; C:GO:0009535; P:GO:0019253; P:GO:0019323; P:GO:0044262; F:GO:0046872	F:ribulose-phosphate 3-epimerase activity; C:cytosol; P:pentose-phosphate shunt, non-oxidative branch; C:chloroplast thylakoid membrane; P:reductive pentose-phosphate cycle; P:pentose catabolic process; P:cellular carbohydrate metabolic process; F:metal ion binding	EC:5.1.3.1	Ribulose-phosphate 3-epimerase	IPR000056 (PFAM); IPR026019 (PIRSF); IPR000056 (TIGRFAM); IPR013785 (G3DSA:3.20.20.GENE3D); PTHR11749:SF4 (PANTHER); IPR000056 (PANTHER); IPR000056 (CDD); IPR011060 (SUPERFAMILY)	F:GO:0003824; F:GO:0004750; P:GO:0005975; P:GO:0006098; P:GO:0008152; F:GO:0016857	F:catalytic activity; F:ribulose-phosphate 3-epimerase activity; P:carbohydrate metabolic process; P:pentose-phosphate shunt; P:metabolic process; F:racemase and epimerase activity, acting on carbohydrates and derivatives	[INTERPRO, BLASTED, MAPPED, ANNOTATED]
N_viridula_DNassembly_nr_338975_1857	vesicular glutamate transporter 3	1857	1	0.0	94.19						IPR011701 (PFAM); G3DSA:1.20.1250.20 (GENE3D); G3DSA:1.20.1250.20 (GENE3D); PTHR11662 (PANTHER); PTHR11662:SF406 (PANTHER); IPR020846 (PROSITE_PROFILES); IPR020846 (CDD); IPR036259 (SUPERFAMILY)	C:GO:0016021; P:GO:0055085	C:integral component of membrane; P:transmembrane transport	[INTERPRO, BLASTED]
N_viridula_DNassembly_nr_338948_1930	SWI/SNF-related matrix-associated actin-dependent regulator of chromatin subfamily B member 1 isoform X2	1930	1	0.0	100.0						IPR006939 (PFAM); IPR017393 (PIRSF); mobidb-lite (MOBIDB_LITE); IPR006939 (PANTHER); PTHR10019:SF5 (PANTHER)	C:GO:0000228; P:GO:0006338	C:nuclear chromosome; P:chromatin remodeling	[INTERPRO, BLASTED]
N_viridula_DNassembly_nr_338926_3213	cytosolic carboxypeptidase-like protein 5 isoform X2	3213	1	0.0	98.25						G3DSA:3.40.630.10 (GENE3D); G3DSA:3.40.630.10 (GENE3D); IPR000834 (PFAM); PTHR12756 (PANTHER); PTHR12756:SF12 (PANTHER); IPR034286 (CDD); SSF53187 (SUPERFAMILY)	F:GO:0004181; P:GO:0006508; F:GO:0008270; P:GO:0035608	F:metallocarboxypeptidase activity; P:proteolysis; F:zinc ion binding; P:protein deglutamylation	[INTERPRO, BLASTED]
N_viridula_DNassembly_nr_338936_1174	phenoloxidase-activating factor 1	1174	1	0.0	95.11						IPR001314 (PRINTS); IPR001254 (PFAM); G3DSA:2.40.10.10 (GENE3D); G3DSA:2.40.10.10 (GENE3D); PTHR24260 (PANTHER); PTHR24260:SF28 (PANTHER); IPR001254 (PROSITE_PROFILES); IPR001254 (CDD); IPR009003 (SUPERFAMILY)	F:GO:0004252; P:GO:0006508	F:serine-type endopeptidase activity; P:proteolysis	[INTERPRO, BLASTED]
N_viridula_DNassembly_nr_338979_3675	WD repeat-containing protein 48	3675	1	0.0	99.54						IPR020472 (PRINTS); IPR021772 (PFAM); IPR015943 (G3DSA:2.130.10.GENE3D); IPR015943 (G3DSA:2.130.10.GENE3D); IPR001680 (PFAM); PTHR19862 (PANTHER); IPR001680 (PROSITE_PROFILES); IPR001680 (PROSITE_PROFILES); IPR001680 (PROSITE_PROFILES); IPR017986 (PROSITE_PROFILES); IPR001680 (PROSITE_PROFILES); IPR001680 (PROSITE_PROFILES); cd00200 (CDD); IPR036322 (SUPERFAMILY)	F:GO:0005515	F:protein binding	[INTERPRO, BLASTED]
N_viridula_DNassembly_nr_338954_1813	5'-nucleotidase domain-containing protein 3 isoform X2	1813	1	0.0	98.07						IPR023214 (G3DSA:3.40.50.GENE3D); IPR008380 (PFAM); IPR016695 (PIRSF); IPR008380 (TIGRFAM); IPR008380 (PANTHER); PTHR12103:SF12 (PANTHER); IPR036412 (SUPERFAMILY)	no GO terms	no GO terms	[INTERPRO, BLASTED]
N_viridula_DNassembly_nr_338953_4479	sarcalumenin	4479	1	0.0	90.61						G3DSA:1.10.268.20 (GENE3D); IPR031692 (PFAM); G3DSA:3.40.50.300 (GENE3D); mobidb-lite (MOBIDB_LITE); PTHR11216 (PANTHER); PTHR11216:SF71 (PANTHER); IPR030381 (PROSITE_PROFILES); cd09913 (CDD); IPR027417 (SUPERFAMILY)	F:GO:0005525	F:GTP binding	[INTERPRO, BLASTED]
N_viridula_DNassembly_nr_338906_3569	putative Polycomb group protein ASXL3 isoform X1	3569	1	0.0	91.19						IPR028020 (PFAM); IPR026905 (PFAM); mobidb-lite (MOBIDB_LITE); mobidb-lite (MOBIDB_LITE); mobidb-lite (MOBIDB_LITE); mobidb-lite (MOBIDB_LITE); mobidb-lite (MOBIDB_LITE); mobidb-lite (MOBIDB_LITE); IPR024814 (PTHR13578:PANTHER); IPR024811 (PANTHER); IPR024814 (PTHR13578:PANTHER); IPR024811 (PANTHER); IPR024814 (PTHR13578:PANTHER); IPR024811 (PANTHER)	F:GO:0003677	F:DNA binding	[INTERPRO, BLASTED]
N_viridula_DNassembly_nr_338921_2562	kelch domain-containing protein 3	2562	1	0.0	97.93						IPR006652 (PFAM); PF13964 (PFAM); IPR011498 (PFAM); IPR015915 (G3DSA:2.120.10.GENE3D); IPR015915 (G3DSA:2.120.10.GENE3D); PTHR23244:SF351 (PANTHER); PTHR23244:SF351 (PANTHER); PTHR23244 (PANTHER); PTHR23244 (PANTHER); IPR015915 (SUPERFAMILY)	F:GO:0005515	F:protein binding	[INTERPRO, BLASTED]
N_viridula_DNassembly_nr_338945_2149	tumor susceptibility gene 101 protein	2149	1	4.46566E-175	91.95						IPR016135 (G3DSA:3.10.110.GENE3D); IPR008883 (PFAM); mobidb-lite (MOBIDB_LITE); PTHR23306 (PANTHER); PTHR23306:SF17 (PANTHER); IPR008883 (PROSITE_PROFILES); IPR016135 (SUPERFAMILY)	P:GO:0006464; P:GO:0015031	P:cellular protein modification process; P:protein transport	[INTERPRO, BLASTED]
N_viridula_DNassembly_nr_338955_3687	tyrosine 3-monooxygenase	3687	1	0.0	98.16						IPR019774 (PRINTS); IPR036951 (G3DSA:1.10.800.GENE3D); IPR019774 (PFAM); PTHR11473:SF15 (PANTHER); IPR001273 (PANTHER); IPR019774 (PROSITE_PROFILES); IPR036329 (SUPERFAMILY); SSF55021 (SUPERFAMILY)	F:GO:0004497; F:GO:0005506; P:GO:0009072; F:GO:0016714; P:GO:0055114	F:monooxygenase activity; F:iron ion binding; P:aromatic amino acid family metabolic process; F:oxidoreductase activity, acting on paired donors, with incorporation or reduction of molecular oxygen, reduced pteridine as one donor, and incorporation of one atom of oxygen; P:oxidation-reduction process	[INTERPRO, BLASTED]
N_viridula_DNassembly_nr_338900_1651	serine/threonine-protein kinase RIO2	1651	1	0.0	96.5						IPR036388 (G3DSA:1.10.10.GENE3D); IPR015285 (PFAM); G3DSA:1.10.510.10 (GENE3D); PF01163 (PFAM); G3DSA:3.30.200.20 (GENE3D); mobidb-lite (MOBIDB_LITE); PTHR10593 (PANTHER); PTHR10593:SF36 (PANTHER); IPR030484 (CDD); IPR036390 (SUPERFAMILY); IPR011009 (SUPERFAMILY)	F:GO:0004672; F:GO:0004674; F:GO:0005524; P:GO:0006468	F:protein kinase activity; F:protein serine/threonine kinase activity; F:ATP binding; P:protein phosphorylation	[INTERPRO, BLASTED]
N_viridula_DNassembly_nr_338904_5483	mitochondrial folate transporter/carrier	5483	1	3.55051E-88	98.65						IPR023395 (G3DSA:1.50.40.GENE3D); IPR018108 (PFAM); PTHR24089:SF62 (PANTHER); PTHR24089 (PANTHER); IPR018108 (PROSITE_PROFILES); IPR023395 (SUPERFAMILY)	no GO terms	no GO terms	[INTERPRO, BLASTED]
N_viridula_DNassembly_nr_338914_2162	dual specificity protein phosphatase 23-like	2162	1	1.05125E-113	94.39						IPR000340 (PFAM); IPR029021 (G3DSA:3.90.190.GENE3D); PTHR23339 (PANTHER); IPR000387 (PROSITE_PROFILES); IPR029021 (SUPERFAMILY)	F:GO:0008138; P:GO:0016311; F:GO:0016791	F:protein tyrosine/serine/threonine phosphatase activity; P:dephosphorylation; F:phosphatase activity	[INTERPRO, BLASTED]
N_viridula_DNassembly_nr_338923_1072	transmembrane protein 138	1072	1	1.1537E-70	92.31						IPR024133 (PFAM); IPR024133 (PANTHER)	no GO terms	no GO terms	[INTERPRO, BLASTED]
N_viridula_DNassembly_nr_338929_2072	leucine-rich repeat neuronal protein 3	2072	1	0.0	94.75						IPR032675 (G3DSA:3.80.10.GENE3D); IPR032675 (G3DSA:3.80.10.GENE3D); IPR001611 (PFAM); PTHR24373 (PANTHER); PTHR24373:SF248 (PANTHER); IPR001611 (PROSITE_PROFILES); IPR001611 (PROSITE_PROFILES); IPR001611 (PROSITE_PROFILES); IPR001611 (PROSITE_PROFILES); IPR001611 (PROSITE_PROFILES); IPR001611 (PROSITE_PROFILES); IPR001611 (PROSITE_PROFILES); IPR001611 (PROSITE_PROFILES); IPR001611 (PROSITE_PROFIL…	F:GO:0005515	F:protein binding	[INTERPRO, BLASTED]
N_viridula_DNassembly_nr_338918_1551	syntaxin-1A-like	1551	1	8.35491E-140	97.4						IPR006011 (PFAM); G3DSA:1.20.58.70 (GENE3D); mobidb-lite (MOBIDB_LITE); IPR028671 (PTHR19957:PANTHER); PTHR19957 (PANTHER); IPR000727 (PROSITE_PROFILES); IPR010989 (SUPERFAMILY)	P:GO:0007340; C:GO:0016020; C:GO:0016021; P:GO:0016192; P:GO:0030154	P:acrosome reaction; C:membrane; C:integral component of membrane; P:vesicle-mediated transport; P:cell differentiation	[INTERPRO, BLASTED]
N_viridula_DNassembly_nr_338998_2101	transcription initiation factor TFIID subunit 9	2101	1	3.31043E-120	88.71						mobidb-lite (MOBIDB_LITE); mobidb-lite (MOBIDB_LITE)	no GO terms	no GO terms	[INTERPRO, BLASTED]
N_viridula_DNassembly_nr_338994_3322	zinc finger CCCH domain-containing protein 13-like	3322	1	2.38402E-172	95.54						mobidb-lite (MOBIDB_LITE); mobidb-lite (MOBIDB_LITE); mobidb-lite (MOBIDB_LITE); PTHR38563 (PANTHER); IPR000571 (PROSITE_PROFILES); IPR036855 (SUPERFAMILY)	F:GO:0046872	F:metal ion binding	[INTERPRO, BLASTED]
N_viridula_DNassembly_nr_337947_1569	glutaredoxin 3	1569	1	0.0	95.18						IPR013766 (PFAM); G3DSA:3.40.30.10 (GENE3D); G3DSA:3.40.30.10 (GENE3D); IPR004480 (TIGRFAM); IPR002109 (PFAM); PTHR10293:SF40 (PANTHER); IPR004480 (PANTHER); IPR002109 (PROSITE_PROFILES); IPR013766 (PROSITE_PROFILES); IPR002109 (PROSITE_PROFILES); IPR033658 (CDD); IPR033658 (CDD); cd02984 (CDD); IPR036249 (SUPERFAMILY); IPR036249 (SUPERFAMILY); IPR036249 (SUPERFAMILY)	F:GO:0009055; F:GO:0015035; P:GO:0045454	F:electron transfer activity; F:protein disulfide oxidoreductase activity; P:cell redox homeostasis	[INTERPRO, BLASTED]
N_viridula_DNassembly_nr_337970_3060	protoheme IX farnesyltransferase, mitochondrial	3060	1	0.0	96.56						no IPS match	no IPS match	no IPS match	[INTERPRO, BLASTED]
N_viridula_DNassembly_nr_337999_2360	high affinity copper uptake protein 1 isoform X4	2360	1	2.30823E-90	95.88						IPR007274 (PFAM); PTHR12483:SF27 (PANTHER); IPR007274 (PANTHER)	F:GO:0005375; C:GO:0016021; P:GO:0035434	F:copper ion transmembrane transporter activity; C:integral component of membrane; P:copper ion transmembrane transport	[INTERPRO, BLASTED]
N_viridula_DNassembly_nr_337971_1203	probable myosin light chain kinase DDB_G0271550 isoform X4	1203	1	0.0	92.27						G3DSA:3.30.200.20 (GENE3D); G3DSA:1.10.510.10 (GENE3D); IPR000719 (PFAM); PIRSF000654 (PIRSF); mobidb-lite (MOBIDB_LITE); PTHR24342 (PANTHER); PTHR24342:SF12 (PANTHER); IPR000719 (PROSITE_PROFILES); IPR011009 (SUPERFAMILY)	F:GO:0004672; F:GO:0005524; P:GO:0006468	F:protein kinase activity; F:ATP binding; P:protein phosphorylation	[INTERPRO, BLASTED]
N_viridula_DNassembly_nr_337956_3730	far upstream element-binding protein 2 isoform X1	3730	1	0.0	98.37						IPR004088 (PFAM); IPR036612 (G3DSA:3.30.1370.GENE3D); IPR015096 (PFAM); IPR036612 (G3DSA:3.30.1370.GENE3D); mobidb-lite (MOBIDB_LITE); mobidb-lite (MOBIDB_LITE); mobidb-lite (MOBIDB_LITE); mobidb-lite (MOBIDB_LITE); mobidb-lite (MOBIDB_LITE); PTHR10288:SF225 (PANTHER); PTHR10288:SF225 (PANTHER); PTHR10288 (PANTHER); PTHR10288 (PANTHER); PTHR10288:SF225 (PANTHER); PS50084 (PROSITE_PROFILES); PS500…	F:GO:0003676; F:GO:0003723; P:GO:0006355	F:nucleic acid binding; F:RNA binding; P:regulation of transcription, DNA-templated	[INTERPRO, BLASTED]
N_viridula_DNassembly_nr_337946_2924	sodium-independent sulfate anion transporter-like	2924	1	0.0	96.8						IPR036513 (G3DSA:3.30.750.GENE3D); IPR011547 (PFAM); IPR002645 (PFAM); PTHR11814:SF74 (PANTHER); IPR001902 (PANTHER); cd07042 (CDD)	F:GO:0008271; P:GO:0008272; F:GO:0015116; C:GO:0016020; C:GO:0016021; P:GO:0055085	F:secondary active sulfate transmembrane transporter activity; P:sulfate transport; F:sulfate transmembrane transporter activity; C:membrane; C:integral component of membrane; P:transmembrane transport	[INTERPRO, BLASTED]
N_viridula_DNassembly_nr_337977_1901	guanine nucleotide-binding protein-like 3 homolog	1901	1	0.0	97.88						IPR006073 (PRINTS); IPR014813 (PFAM); IPR006073 (PFAM); G3DSA:3.40.50.300 (GENE3D); IPR023179 (G3DSA:1.10.1580.GENE3D); mobidb-lite (MOBIDB_LITE); mobidb-lite (MOBIDB_LITE); PTHR11089:SF64 (PANTHER); PTHR11089 (PANTHER); PTHR11089:SF64 (PANTHER); PTHR11089 (PANTHER); IPR030378 (PROSITE_PROFILES); cd04178 (CDD); IPR027417 (SUPERFAMILY)	F:GO:0005525	F:GTP binding	[INTERPRO, BLASTED]
N_viridula_DNassembly_nr_337938_2497	repressor of RNA polymerase III transcription MAF1 homolog	2497	1	7.96933E-158	99.56						IPR015257 (PFAM); IPR038564 (G3DSA:3.40.1000.GENE3D); IPR015257 (PIRSF); IPR015257 (PANTHER); PTHR22504:SF3 (PANTHER)	P:GO:0016480	P:negative regulation of transcription by RNA polymerase III	[INTERPRO, BLASTED]
N_viridula_DNassembly_nr_337940_2490	1-phosphatidylinositol 4,5-bisphosphate phosphodiesterase epsilon-1	2490	1	0.0	99.58						IPR001192 (PRINTS); IPR000159 (PFAM); IPR035892 (G3DSA:2.60.40.GENE3D); IPR017946 (G3DSA:3.20.20.GENE3D); G3DSA:3.10.20.90 (GENE3D); G3DSA:3.10.20.90 (GENE3D); IPR001711 (PFAM); IPR000008 (PFAM); mobidb-lite (MOBIDB_LITE); mobidb-lite (MOBIDB_LITE); IPR028398 (PTHR10336:PANTHER); IPR001192 (PANTHER); IPR000159 (PROSITE_PROFILES); IPR000159 (PROSITE_PROFILES); IPR001711 (PROSITE_PROFILES); IPR0000…	F:GO:0004435; P:GO:0006629; P:GO:0007165; F:GO:0008081; P:GO:0035556	F:phosphatidylinositol phospholipase C activity; P:lipid metabolic process; P:signal transduction; F:phosphoric diester hydrolase activity; P:intracellular signal transduction	[INTERPRO, BLASTED]
N_viridula_DNassembly_nr_337979_2491	GPI transamidase component PIG-S	2491	1	0.0	95.12						IPR019540 (PFAM); IPR019540 (PANTHER)	P:GO:0016255; C:GO:0042765	P:attachment of GPI anchor to protein; C:GPI-anchor transamidase complex	[INTERPRO, BLASTED]
N_viridula_DNassembly_nr_337926_2992	proteasomal ubiquitin receptor ADRM1 homolog isoform X1	2992	1	4.91746E-89	100.0						IPR038108 (G3DSA:3.40.190.GENE3D); IPR032368 (PFAM); mobidb-lite (MOBIDB_LITE); mobidb-lite (MOBIDB_LITE); IPR006773 (PANTHER)	C:GO:0005634; C:GO:0005737	C:nucleus; C:cytoplasm	[INTERPRO, BLASTED]
N_viridula_DNassembly_nr_337901_1558	glycogenin-2 isoform X2	1558	1	1.86718E-23	98.0						no IPS match	no IPS match	no IPS match	[INTERPRO, BLASTED]
N_viridula_DNassembly_nr_337944_4039	AP-1 complex subunit gamma-1 isoform X2	4039	1	0.0	99.42						IPR011989 (G3DSA:1.25.10.GENE3D); IPR002553 (PFAM); IPR017107 (PIRSF); G3DSA:2.60.40.1230 (GENE3D); IPR008152 (PFAM); PTHR22780:SF5 (PANTHER); PTHR22780 (PANTHER); IPR008153 (PROSITE_PROFILES); IPR013041 (SUPERFAMILY); IPR016024 (SUPERFAMILY)	F:GO:0005488; C:GO:0005794; P:GO:0006886; P:GO:0016192; C:GO:0030117; C:GO:0030121; C:GO:0030131	F:binding; C:Golgi apparatus; P:intracellular protein transport; P:vesicle-mediated transport; C:membrane coat; C:AP-1 adaptor complex; C:clathrin adaptor complex	[INTERPRO, BLASTED]
N_viridula_DNassembly_nr_337975_2829	zinc transporter 7	2829	1	0.0	98.0						IPR002524 (PFAM); IPR002524 (TIGRFAM); IPR027469 (G3DSA:1.20.1510.GENE3D); mobidb-lite (MOBIDB_LITE); PTHR11562:SF13 (PANTHER); PTHR11562 (PANTHER); IPR027469 (SUPERFAMILY)	P:GO:0006812; F:GO:0008324; C:GO:0016021; P:GO:0055085	P:cation transport; F:cation transmembrane transporter activity; C:integral component of membrane; P:transmembrane transport	[INTERPRO, BLASTED]
N_viridula_DNassembly_nr_337955_2981	sphingosine-1-phosphate lyase	2981	1	3.4933E-178	94.35						IPR015421 (G3DSA:3.40.640.GENE3D); PTHR42735:SF6 (PANTHER); PTHR42735 (PANTHER); IPR015424 (SUPERFAMILY)	F:GO:0003824	F:catalytic activity	[INTERPRO, BLASTED]
N_viridula_DNassembly_nr_337962_1003	gem-associated protein 8-like	1003	1	4.79163E-62	80.95						IPR034754 (PFAM); mobidb-lite (MOBIDB_LITE); IPR034754 (PANTHER)	P:GO:0000387; C:GO:0032797	P:spliceosomal snRNP assembly; C:SMN complex	[INTERPRO, BLASTED]
N_viridula_DNassembly_nr_337978_2012	JNK1/MAPK8-associated membrane protein isoform X2	2012	1	1.65012E-96	100.0						IPR008485 (PFAM); IPR008485 (PANTHER); PTHR12740:SF4 (PANTHER)	P:GO:0006986; C:GO:0016021	P:response to unfolded protein; C:integral component of membrane	[INTERPRO, BLASTED]
N_viridula_DNassembly_nr_337916_2083	adenosine receptor A2b	2083	1	0.0	97.14						IPR000276 (PRINTS); IPR000276 (PFAM); G3DSA:1.20.1070.10 (GENE3D); PTHR43893 (PANTHER); PTHR43893:SF4 (PANTHER); IPR017452 (PROSITE_PROFILES); cd00637 (CDD); SSF81321 (SUPERFAMILY)	F:GO:0004930; P:GO:0007186; C:GO:0016021	F:G-protein coupled receptor activity; P:G-protein coupled receptor signaling pathway; C:integral component of membrane	[INTERPRO, BLASTED]
N_viridula_DNassembly_nr_337953_2929	NF-kappa-B inhibitor cactus isoform X1	2929	1	0.0	94.78						IPR020683 (PFAM); PF13637 (PFAM); IPR036770 (G3DSA:1.25.40.GENE3D); mobidb-lite (MOBIDB_LITE); mobidb-lite (MOBIDB_LITE); mobidb-lite (MOBIDB_LITE); PTHR24139:SF26 (PANTHER); PTHR24139 (PANTHER); IPR020683 (PROSITE_PROFILES); IPR002110 (PROSITE_PROFILES); IPR002110 (PROSITE_PROFILES); IPR002110 (PROSITE_PROFILES); IPR020683 (CDD); IPR036770 (SUPERFAMILY)	F:GO:0005515	F:protein binding	[INTERPRO, BLASTED]
N_viridula_DNassembly_nr_337943_1478	deoxycytidylate deaminase	1478	1	5.12993E-80	94.04						IPR002125 (PFAM); IPR016473 (PIRSF); G3DSA:3.40.140.10 (GENE3D); IPR015517 (PANTHER); IPR002125 (PROSITE_PROFILES); IPR035105 (CDD); IPR016193 (SUPERFAMILY)	F:GO:0003824; F:GO:0004132; P:GO:0006220; F:GO:0008270	F:catalytic activity; F:dCMP deaminase activity; P:pyrimidine nucleotide metabolic process; F:zinc ion binding	[INTERPRO, BLASTED]
N_viridula_DNassembly_nr_337931_1746	probable ATP-dependent RNA helicase DDX49	1746	1	0.0	97.68						G3DSA:3.40.50.300 (GENE3D); G3DSA:3.40.50.300 (GENE3D); IPR011545 (PFAM); IPR001650 (PFAM); PTHR24031:SF78 (PANTHER); PTHR24031 (PANTHER); IPR014001 (PROSITE_PROFILES); IPR001650 (PROSITE_PROFILES); IPR014014 (PROSITE_PROFILES); cd00268 (CDD); IPR001650 (CDD); IPR027417 (SUPERFAMILY); IPR027417 (SUPERFAMILY)	F:GO:0003676; F:GO:0005524	F:nucleic acid binding; F:ATP binding	[INTERPRO, BLASTED]
N_viridula_DNassembly_nr_321252_1195	glutamate receptor ionotropic, NMDA 2B isoform X2	1195	1	0.0	99.2						IPR001508 (PRINTS); G3DSA:3.40.190.10 (GENE3D); IPR001638 (PFAM); G3DSA:1.10.287.70 (GENE3D); IPR001320 (PFAM); G3DSA:3.40.190.10 (GENE3D); PTHR43958:SF4 (PANTHER); PTHR43958 (PANTHER); SSF53850 (SUPERFAMILY)	F:GO:0004970; F:GO:0005216; P:GO:0006811; C:GO:0016020; F:GO:0038023	F:ionotropic glutamate receptor activity; F:ion channel activity; P:ion transport; C:membrane; F:signaling receptor activity	[INTERPRO, BLASTED]
N_viridula_DNassembly_nr_321226_3592	immunoglobulin domain and leucine-rich repeat-containing protein 2	3592	1	0.0	92.41						IPR001611 (PFAM); IPR013783 (G3DSA:2.60.40.GENE3D); IPR032675 (G3DSA:3.80.10.GENE3D); IPR032675 (G3DSA:3.80.10.GENE3D); IPR026906 (PFAM); IPR001611 (PROSITE_PROFILES); IPR001611 (PROSITE_PROFILES); IPR001611 (PROSITE_PROFILES); IPR001611 (PROSITE_PROFILES); IPR001611 (PROSITE_PROFILES); IPR001611 (PROSITE_PROFILES); IPR001611 (PROSITE_PROFILES); IPR001611 (PROSITE_PROFILES); IPR001611 (PROSITE_PR…	F:GO:0005515	F:protein binding	[INTERPRO, BLASTED]
N_viridula_DNassembly_nr_312462_967	protein snail homolog Sna-like	967	1	8.70818E-159	98.96						G3DSA:3.30.160.60 (GENE3D); PF00096 (PFAM); G3DSA:3.30.160.60 (GENE3D); mobidb-lite (MOBIDB_LITE); PTHR44037:SF1 (PANTHER); PTHR44037 (PANTHER); IPR013087 (PROSITE_PROFILES); IPR013087 (PROSITE_PROFILES); IPR013087 (PROSITE_PROFILES); IPR036236 (SUPERFAMILY); IPR036236 (SUPERFAMILY)	F:GO:0003676	F:nucleic acid binding	[INTERPRO, BLASTED]
N_viridula_DNassembly_nr_345830_2411	coiled-coil domain-containing protein 97	2411	1	1.4245E-115	87.24						IPR018613 (PFAM); mobidb-lite (MOBIDB_LITE); PTHR31840 (PANTHER)	no GO terms	no GO terms	[INTERPRO, BLASTED]
N_viridula_DNassembly_nr_345848_3683	tau-tubulin kinase homolog Asator isoform X6	3683	1	0.0	94.23						G3DSA:1.10.510.10 (GENE3D); IPR000719 (PFAM); mobidb-lite (MOBIDB_LITE); mobidb-lite (MOBIDB_LITE); mobidb-lite (MOBIDB_LITE); mobidb-lite (MOBIDB_LITE); PTHR11909:SF201 (PANTHER); PTHR11909 (PANTHER); IPR000719 (PROSITE_PROFILES); cd14017 (CDD); IPR011009 (SUPERFAMILY)	F:GO:0004672; F:GO:0005524; P:GO:0006468	F:protein kinase activity; F:ATP binding; P:protein phosphorylation	[INTERPRO, BLASTED]
N_viridula_DNassembly_nr_345807_3162	rho-related BTB domain-containing protein 1 isoform X2	3162	1	0.0	90.79						PR00449 (PRINTS); G3DSA:3.40.50.300 (GENE3D); IPR000210 (PFAM); IPR005225 (TIGRFAM); G3DSA:3.30.710.10 (GENE3D); IPR001806 (PFAM); PTHR24072:SF156 (PANTHER); PTHR24072 (PANTHER); IPR003578 (PROSITE_PROFILES); IPR000210 (PROSITE_PROFILES); cd01873 (CDD); IPR027417 (SUPERFAMILY); IPR011333 (SUPERFAMILY); IPR011333 (SUPERFAMILY)	F:GO:0003924; F:GO:0005515; F:GO:0005525; C:GO:0005622; P:GO:0007264	F:GTPase activity; F:protein binding; F:GTP binding; C:intracellular; P:small GTPase mediated signal transduction	[INTERPRO, BLASTED]
N_viridula_DNassembly_nr_345879_4590	vacuolar protein sorting-associated protein 33B	4590	1	0.0	98.15						IPR027482 (G3DSA:3.40.50.GENE3D); G3DSA:1.25.40.850 (GENE3D); IPR001619 (PFAM); G3DSA:3.90.830.10 (GENE3D); G3DSA:3.40.50.2060 (GENE3D); IPR027121 (PTHR11679:PANTHER); IPR001619 (PANTHER); IPR036045 (SUPERFAMILY)	P:GO:0006904; P:GO:0016192	P:vesicle docking involved in exocytosis; P:vesicle-mediated transport	[INTERPRO, BLASTED]
N_viridula_DNassembly_nr_345863_7068	sortilin-related receptor-like	7068	1	0.0	96.21						IPR002172 (PRINTS); IPR002172 (PFAM); IPR000033 (PFAM); IPR013783 (G3DSA:2.60.40.GENE3D); G3DSA:4.10.400.10 (GENE3D); G3DSA:2.10.70.80 (GENE3D); G3DSA:4.10.400.10 (GENE3D); G3DSA:4.10.400.10 (GENE3D); IPR031778 (PFAM); G3DSA:4.10.400.10 (GENE3D); G3DSA:4.10.1220.10 (GENE3D); IPR011042 (G3DSA:2.120.10.GENE3D); G3DSA:4.10.400.10 (GENE3D); IPR003961 (PFAM); G3DSA:2.10.70.90 (GENE3D); IPR031777 (PFAM…	F:GO:0005515	F:protein binding	[INTERPRO, BLASTED]
N_viridula_DNassembly_nr_345854_6323	nuclear pore complex protein Nup98-Nup96 isoform X3	6323	1	0.0	95.39						G3DSA:1.10.10.2360 (GENE3D); IPR036903 (G3DSA:3.30.1610.GENE3D); G3DSA:1.25.40.690 (GENE3D); IPR021967 (PFAM); IPR007230 (PFAM); mobidb-lite (MOBIDB_LITE); mobidb-lite (MOBIDB_LITE); IPR037665 (PANTHER); IPR037637 (PTHR23198:PANTHER); IPR037637 (PTHR23198:PANTHER); IPR037665 (PANTHER); IPR007230 (PROSITE_PROFILES); IPR036903 (SUPERFAMILY)	C:GO:0005643; P:GO:0006913; F:GO:0017056	C:nuclear pore; P:nucleocytoplasmic transport; F:structural constituent of nuclear pore	[INTERPRO, BLASTED]
N_viridula_DNassembly_nr_345896_4265	pre-mRNA-splicing factor ATP-dependent RNA helicase PRP16	4265	1	0.0	99.35						IPR011709 (PFAM); G3DSA:1.20.120.1080 (GENE3D); IPR001650 (PFAM); G3DSA:3.40.50.300 (GENE3D); G3DSA:3.40.50.300 (GENE3D); IPR007502 (PFAM); IPR011545 (PFAM); mobidb-lite (MOBIDB_LITE); PTHR18934:SF91 (PANTHER); PTHR18934 (PANTHER); PTHR18934 (PANTHER); PTHR18934:SF91 (PANTHER); IPR014001 (PROSITE_PROFILES); IPR001650 (PROSITE_PROFILES); cd00046 (CDD); IPR001650 (CDD); IPR027417 (SUPERFAMILY)	F:GO:0003676; F:GO:0004386; F:GO:0005524	F:nucleic acid binding; F:helicase activity; F:ATP binding	[INTERPRO, BLASTED]
N_viridula_DNassembly_nr_345843_3562	aromatic-L-amino-acid decarboxylase	3562	1	0.0	97.68						IPR010977 (PRINTS); G3DSA:1.20.1340.10 (GENE3D); IPR002129 (PFAM); IPR015421 (G3DSA:3.40.640.GENE3D); IPR015422 (G3DSA:3.90.1150.GENE3D); PTHR11999 (PANTHER); PTHR11999:SF138 (PANTHER); cd06450 (CDD); IPR015424 (SUPERFAMILY)	F:GO:0003824; P:GO:0006520; F:GO:0016831; P:GO:0019752; F:GO:0030170	F:catalytic activity; P:cellular amino acid metabolic process; F:carboxy-lyase activity; P:carboxylic acid metabolic process; F:pyridoxal phosphate binding	[INTERPRO, BLASTED]
N_viridula_DNassembly_nr_345897_4584	translocation protein SEC63 homolog	4584	1	0.0	98.58						IPR001623 (PRINTS); IPR036869 (G3DSA:1.10.287.GENE3D); IPR001623 (PFAM); G3DSA:1.10.150.20 (GENE3D); IPR004179 (PFAM); IPR035892 (G3DSA:2.60.40.GENE3D); G3DSA:1.10.3380.10 (GENE3D); mobidb-lite (MOBIDB_LITE); mobidb-lite (MOBIDB_LITE); PTHR24075 (PANTHER); IPR027137 (PTHR24075:PANTHER); IPR001623 (PROSITE_PROFILES); IPR001623 (CDD); SSF158702 (SUPERFAMILY); IPR036869 (SUPERFAMILY); IPR014756 (SUP…	C:GO:0030176; P:GO:0031204	C:integral component of endoplasmic reticulum membrane; P:posttranslational protein targeting to membrane, translocation	[INTERPRO, BLASTED]
N_viridula_DNassembly_nr_345837_5164	adenylate cyclase type 10-like isoform X4	5164	1	0.0	90.76						PTHR16305 (PANTHER)	no GO terms	no GO terms	[INTERPRO, BLASTED]
N_viridula_DNassembly_nr_345839_3438	beta-1,4-glucuronyltransferase 1	3438	1	0.0	97.45						PF13896 (PFAM); mobidb-lite (MOBIDB_LITE); PTHR12270 (PANTHER); PTHR12270:SF46 (PANTHER)	no GO terms	no GO terms	[INTERPRO, BLASTED]
N_viridula_DNassembly_nr_345833_3475	uncharacterized protein LOC106691982 isoform X2	3475	1	0.0	99.74						PF12874 (PFAM); mobidb-lite (MOBIDB_LITE); PTHR21385:SF0 (PANTHER); PTHR21385 (PANTHER); IPR013087 (PROSITE_PROFILES)	F:GO:0003676	F:nucleic acid binding	[INTERPRO, BLASTED]
N_viridula_DNassembly_nr_345847_7396	Ig-like and fibronectin type-III domain-containing protein 1 isoform X2	7396	1	0.0	99.22						IPR013783 (G3DSA:2.60.40.GENE3D); IPR013783 (G3DSA:2.60.40.GENE3D); IPR003961 (PFAM); IPR013783 (G3DSA:2.60.40.GENE3D); IPR002602 (PFAM); IPR013098 (PFAM); IPR013783 (G3DSA:2.60.40.GENE3D); IPR013783 (G3DSA:2.60.40.GENE3D); PF13927 (PFAM); IPR013783 (G3DSA:2.60.40.GENE3D); PTHR44059 (PANTHER); IPR007110 (PROSITE_PROFILES); IPR003961 (PROSITE_PROFILES); IPR003961 (PROSITE_PROFILES); IPR003961 (PRO…	F:GO:0005515	F:protein binding	[INTERPRO, BLASTED]
N_viridula_DNassembly_nr_345885_5022	tudor domain-containing protein 3	5022	1	0.0	96.01						G3DSA:1.10.8.10 (GENE3D); G3DSA:2.30.30.140 (GENE3D); G3DSA:2.40.50.770 (GENE3D); IPR013894 (PFAM); IPR010304 (PFAM); mobidb-lite (MOBIDB_LITE); mobidb-lite (MOBIDB_LITE); PTHR13681 (PANTHER); PTHR13681:SF24 (PANTHER); IPR002999 (PROSITE_PROFILES); IPR015940 (PROSITE_PROFILES); cd04508 (CDD); IPR009060 (SUPERFAMILY); SSF63748 (SUPERFAMILY)	F:GO:0003723; F:GO:0005515; C:GO:0005634; C:GO:0005737; P:GO:0006397	F:RNA binding; F:protein binding; C:nucleus; C:cytoplasm; P:mRNA processing	[INTERPRO, BLASTED]
N_viridula_DNassembly_nr_345812_3305	inactive rhomboid protein 1 isoform X2	3305	1	0.0	98.63						IPR035952 (G3DSA:1.20.1540.GENE3D); IPR022764 (PFAM); mobidb-lite (MOBIDB_LITE); mobidb-lite (MOBIDB_LITE); mobidb-lite (MOBIDB_LITE); PTHR22936:SF28 (PANTHER); IPR002610 (PANTHER); SSF144091 (SUPERFAMILY)	F:GO:0004252; P:GO:0006508; C:GO:0016021	F:serine-type endopeptidase activity; P:proteolysis; C:integral component of membrane	[INTERPRO, BLASTED]
N_viridula_DNassembly_nr_345825_6269	transcription initiation factor TFIID subunit 1 isoform X2	6269	1	0.0	98.76						IPR001487 (PRINTS); IPR009067 (PFAM); IPR036741 (G3DSA:1.10.1100.GENE3D); IPR001487 (PFAM); IPR036427 (G3DSA:1.20.920.GENE3D); IPR036427 (G3DSA:1.20.920.GENE3D); IPR022591 (PFAM); PF15288 (PFAM); mobidb-lite (MOBIDB_LITE); mobidb-lite (MOBIDB_LITE); mobidb-lite (MOBIDB_LITE); mobidb-lite (MOBIDB_LITE); mobidb-lite (MOBIDB_LITE); mobidb-lite (MOBIDB_LITE); mobidb-lite (MOBIDB_LITE); mobidb-lite (M…	F:GO:0005515	F:protein binding	[INTERPRO, BLASTED]
N_viridula_DNassembly_nr_345860_3197	kinesin-associated protein 3	3197	1	0.0	99.3						PF05804 (PFAM); IPR011989 (G3DSA:1.25.10.GENE3D); IPR011989 (G3DSA:1.25.10.GENE3D); mobidb-lite (MOBIDB_LITE); mobidb-lite (MOBIDB_LITE); IPR008658 (PANTHER); IPR016024 (SUPERFAMILY)	F:GO:0005488; C:GO:0005871; F:GO:0019894	F:binding; C:kinesin complex; F:kinesin binding	[INTERPRO, BLASTED]
N_viridula_DNassembly_nr_345850_3703	LIM and senescent cell antigen-like-containing domain protein 1 isoform X1	3703	1	0.0	98.75						G3DSA:2.10.110.10 (GENE3D); G3DSA:2.10.110.10 (GENE3D); IPR017351 (PIRSF); G3DSA:2.10.110.10 (GENE3D); IPR001781 (PFAM); G3DSA:2.10.110.10 (GENE3D); mobidb-lite (MOBIDB_LITE); PTHR24210:SF10 (PANTHER); IPR017351 (PANTHER); IPR001781 (PROSITE_PROFILES); IPR001781 (PROSITE_PROFILES); IPR001781 (PROSITE_PROFILES); IPR001781 (PROSITE_PROFILES); IPR001781 (PROSITE_PROFILES); cd09334 (CDD); cd09331 (CD…	no GO terms	no GO terms	[INTERPRO, BLASTED]
N_viridula_DNassembly_nr_345840_3083	mediator of RNA polymerase II transcription subunit 17	3083	1	0.0	99.52						IPR019313 (PFAM); mobidb-lite (MOBIDB_LITE); mobidb-lite (MOBIDB_LITE); IPR019313 (PANTHER)	F:GO:0003712; P:GO:0006357; C:GO:0016592	F:transcription coregulator activity; P:regulation of transcription by RNA polymerase II; C:mediator complex	[INTERPRO, BLASTED]
N_viridula_DNassembly_nr_345888_4480	autophagy-related protein 13 isoform X3	4480	1	0.0	93.35						IPR036570 (G3DSA:3.30.900.GENE3D); IPR018731 (PFAM); mobidb-lite (MOBIDB_LITE); mobidb-lite (MOBIDB_LITE); PTHR13430:SF4 (PANTHER); PTHR13430 (PANTHER); PTHR13430:SF4 (PANTHER); PTHR13430 (PANTHER)	P:GO:0006914; C:GO:1990316	P:autophagy; C:Atg1/ULK1 kinase complex	[INTERPRO, BLASTED]
N_viridula_DNassembly_nr_345861_3130	protein sly1 homolog	3130	1	0.0	99.52						G3DSA:1.25.40.60 (GENE3D); G3DSA:3.90.830.10 (GENE3D); IPR001619 (PFAM); G3DSA:3.40.50.2060 (GENE3D); IPR001619 (PIRSF); IPR027482 (G3DSA:3.40.50.GENE3D); PTHR11679:SF2 (PANTHER); IPR001619 (PANTHER); IPR036045 (SUPERFAMILY)	P:GO:0006904; P:GO:0016192	P:vesicle docking involved in exocytosis; P:vesicle-mediated transport	[INTERPRO, BLASTED]
N_viridula_DNassembly_nr_345856_5420	protein-methionine sulfoxide oxidase mical2b isoform X4	5420	1	0.0	98.71						PR00420 (PRINTS); IPR001781 (PFAM); IPR001715 (PFAM); G3DSA:3.50.50.70 (GENE3D); IPR003953 (PFAM); IPR036872 (G3DSA:1.10.418.GENE3D); G3DSA:2.10.110.10 (GENE3D); mobidb-lite (MOBIDB_LITE); PTHR44265 (PANTHER); IPR001781 (PROSITE_PROFILES); IPR001715 (PROSITE_PROFILES); cd09439 (CDD); IPR036872 (SUPERFAMILY); IPR036188 (SUPERFAMILY); SSF57716 (SUPERFAMILY)	F:GO:0005515	F:protein binding	[INTERPRO, BLASTED]
N_viridula_DNassembly_nr_345809_2967	transmembrane protein 208	2967	1	1.23871E-78	96.13						IPR008506 (PFAM); IPR008506 (PANTHER)	no GO terms	no GO terms	[INTERPRO, BLASTED]
N_viridula_DNassembly_nr_345819_3658	uncharacterized protein LOC106680360	3658	1	1.28791E-99	98.16						IPR005352 (PFAM); IPR005352 (PANTHER)	C:GO:0016021	C:integral component of membrane	[INTERPRO, BLASTED]
N_viridula_DNassembly_nr_345803_2918	laccase-like	2918	1	0.0	93.1						IPR008972 (G3DSA:2.60.40.GENE3D); IPR008972 (G3DSA:2.60.40.GENE3D); IPR011706 (PFAM); IPR001117 (PFAM); IPR008972 (G3DSA:2.60.40.GENE3D); IPR011707 (PFAM); PTHR11709 (PANTHER); PTHR11709:SF135 (PANTHER); cd13905 (CDD); cd13858 (CDD); cd13884 (CDD); IPR008972 (SUPERFAMILY); IPR008972 (SUPERFAMILY); IPR008972 (SUPERFAMILY)	F:GO:0005507; F:GO:0016491; P:GO:0055114	F:copper ion binding; F:oxidoreductase activity; P:oxidation-reduction process	[INTERPRO, BLASTED]
N_viridula_DNassembly_nr_331209_1848	fumarylacetoacetate hydrolase domain-containing protein 2 isoform X1	1848	1	0.0	98.11						IPR036663 (G3DSA:3.90.850.GENE3D); IPR011234 (PFAM); PTHR42796 (PANTHER); PTHR42796:SF4 (PANTHER); IPR036663 (SUPERFAMILY)	F:GO:0003824; P:GO:0008152	F:catalytic activity; P:metabolic process	[INTERPRO, BLASTED]
N_viridula_DNassembly_nr_331244_759	mitochondrial import inner membrane translocase subunit Tim8	759	1	7.24815E-49	100.0						IPR004217 (PFAM); IPR035427 (G3DSA:1.10.287.GENE3D); mobidb-lite (MOBIDB_LITE); PTHR19338 (PANTHER); PTHR19338:SF4 (PANTHER); IPR035427 (SUPERFAMILY)	no GO terms	no GO terms	[INTERPRO, BLASTED]
N_viridula_DNassembly_nr_331226_945	proteasome assembly chaperone 1	945	1	3.26779E-135	92.45						IPR016565 (PFAM); IPR016565 (PANTHER)	C:GO:0005783; P:GO:0043248	C:endoplasmic reticulum; P:proteasome assembly	[INTERPRO, BLASTED]
N_viridula_DNassembly_nr_331290_2221	biogenesis of lysosome-related organelles complex 1 subunit 2	2221	1	6.55185E-76	98.41						IPR019269 (PFAM)	no GO terms	no GO terms	[INTERPRO, BLASTED]
N_viridula_DNassembly_nr_330170_1037	26S proteasome non-ATPase regulatory subunit 10-like	1037	1	1.72067E-123	97.87						IPR020683 (PFAM); IPR036770 (G3DSA:1.25.40.GENE3D); PTHR44187 (PANTHER); IPR020683 (PROSITE_PROFILES); IPR002110 (PROSITE_PROFILES); IPR002110 (PROSITE_PROFILES); IPR002110 (PROSITE_PROFILES); IPR002110 (PROSITE_PROFILES); IPR020683 (CDD); IPR036770 (SUPERFAMILY)	F:GO:0005515	F:protein binding	[INTERPRO, BLASTED]
N_viridula_DNassembly_nr_330103_2598	DET1 homolog isoform X1	2598	1	0.0	99.28						IPR019138 (PFAM); IPR019138 (PANTHER); SSF82171 (SUPERFAMILY)	no GO terms	no GO terms	[INTERPRO, BLASTED]
N_viridula_DNassembly_nr_330122_824	D site-binding protein	824	1	6.24412E-65	97.18						G3DSA:1.20.5.170 (GENE3D); IPR004827 (PFAM); mobidb-lite (MOBIDB_LITE); PTHR11988 (PANTHER); PTHR11988:SF42 (PANTHER); PTHR11988:SF42 (PANTHER); PTHR11988 (PANTHER); IPR004827 (PROSITE_PROFILES); cd14695 (CDD); SSF57959 (SUPERFAMILY)	F:GO:0003700; P:GO:0006355	F:DNA-binding transcription factor activity; P:regulation of transcription, DNA-templated	[INTERPRO, BLASTED]
N_viridula_DNassembly_nr_330152_1740	putative glutathione-specific gamma-glutamylcyclotransferase 2	1740	1	4.13888E-54	95.31						no IPS match	no IPS match	no IPS match	[INTERPRO, BLASTED]
N_viridula_DNassembly_nr_330159_932	endocuticle structural glycoprotein SgAbd-8 isoform X2	932	1	9.43206E-85	95.24						IPR000618 (PRINTS); IPR000618 (PFAM); PTHR10380 (PANTHER); PTHR10380:SF175 (PANTHER); IPR000618 (PROSITE_PROFILES)	F:GO:0042302	F:structural constituent of cuticle	[INTERPRO, BLASTED]
N_viridula_DNassembly_nr_303754_616	ras-specific guanine nucleotide-releasing factor 2-like isoform X5	616	1	2.86717E-108	100.0						IPR036964 (G3DSA:1.10.840.GENE3D); IPR001895 (PFAM); IPR030745 (PTHR23113:PANTHER); PTHR23113 (PANTHER); IPR001895 (PROSITE_PROFILES); IPR023578 (SUPERFAMILY)	F:GO:0005085; P:GO:0007264; P:GO:0035023; P:GO:0046578	F:guanyl-nucleotide exchange factor activity; P:small GTPase mediated signal transduction; P:regulation of Rho protein signal transduction; P:regulation of Ras protein signal transduction	[INTERPRO, BLASTED]
N_viridula_DNassembly_nr_303775_2022	F-actin-capping protein subunit alpha	2022	1	0.0	99.65						IPR002189 (PRINTS); G3DSA:1.20.1290.20 (GENE3D); IPR002189 (PFAM); G3DSA:2.40.160.80 (GENE3D); PTHR10653:SF14 (PANTHER); IPR002189 (PANTHER); IPR037282 (SUPERFAMILY)	C:GO:0008290; P:GO:0051016	C:F-actin capping protein complex; P:barbed-end actin filament capping	[INTERPRO, BLASTED]
N_viridula_DNassembly_nr_327969_820	LOW QUALITY PROTEIN: uncharacterized protein LOC106686419	820	1	1.93944E-43	87.29						IPR000863 (PFAM); G3DSA:3.40.50.300 (GENE3D); PTHR11783:SF150 (PANTHER); PTHR11783 (PANTHER); IPR027417 (SUPERFAMILY)	F:GO:0008146	F:sulfotransferase activity	[INTERPRO, BLASTED]
N_viridula_DNassembly_nr_327987_1045	F-box/LRR-repeat protein 16 isoform X2	1045	1	2.02497E-122	100.0						IPR001611 (PFAM); IPR032675 (G3DSA:3.80.10.GENE3D); PTHR44440 (PANTHER); SSF52047 (SUPERFAMILY)	F:GO:0005515	F:protein binding	[INTERPRO, BLASTED]
N_viridula_DNassembly_nr_327995_2242	39S ribosomal protein L46, mitochondrial	2242	1	4.26067E-128	89.77						IPR021757 (PFAM); G3DSA:3.90.79.10 (GENE3D); IPR000086 (PFAM); PTHR13124 (PANTHER); IPR000086 (PROSITE_PROFILES); IPR015797 (SUPERFAMILY)	F:GO:0016787	F:hydrolase activity	[INTERPRO, BLASTED]
N_viridula_DNassembly_nr_342090_5891	G-protein-signaling modulator 2 isoform X1	5891	1	0.0	99.83						PF13424 (PFAM); IPR003109 (PFAM); IPR019734 (PFAM); IPR011990 (G3DSA:1.25.40.GENE3D); IPR011990 (G3DSA:1.25.40.GENE3D); PTHR10098:SF100 (PANTHER); PTHR10098 (PANTHER); PTHR10098:SF100 (PANTHER); PTHR10098 (PANTHER); IPR003109 (PROSITE_PROFILES); IPR019734 (PROSITE_PROFILES); IPR019734 (PROSITE_PROFILES); IPR003109 (PROSITE_PROFILES); IPR003109 (PROSITE_PROFILES); IPR013026 (PROSITE_PROFILES); IPR…	F:GO:0005515; F:GO:0030695	F:protein binding; F:GTPase regulator activity	[INTERPRO, BLASTED]
N_viridula_DNassembly_nr_342030_2876	transmembrane 9 superfamily member 3	2876	1	0.0	99.82						IPR004240 (PFAM); PTHR10766:SF41 (PANTHER); IPR004240 (PANTHER)	C:GO:0016021	C:integral component of membrane	[INTERPRO, BLASTED]
N_viridula_DNassembly_nr_342044_1209	putative peptidyl-tRNA hydrolase PTRHD1	1209	1	6.57689E-73	96.67						IPR023476 (G3DSA:3.40.1490.GENE3D); IPR002833 (PFAM); PTHR11717 (PANTHER); PTHR11717:SF2 (PANTHER); cd02429 (CDD); IPR023476 (SUPERFAMILY)	F:GO:0004045	F:aminoacyl-tRNA hydrolase activity	[INTERPRO, BLASTED]
N_viridula_DNassembly_nr_342026_2334	transcription factor 25	2334	1	0.0	99.19						IPR006994 (PFAM); mobidb-lite (MOBIDB_LITE); IPR006994 (PANTHER)	no GO terms	no GO terms	[INTERPRO, BLASTED]
N_viridula_DNassembly_nr_342006_4543	mRNA-capping enzyme	4543	1	0.0	92.8						IPR017074 (PIRSF); IPR013846 (PFAM); IPR029021 (G3DSA:3.90.190.GENE3D); IPR001339 (PFAM); G3DSA:3.30.470.30 (GENE3D); G3DSA:2.40.50.140 (GENE3D); mobidb-lite (MOBIDB_LITE); PTHR10367:SF0 (PANTHER); PTHR10367 (PANTHER); PTHR10367 (PANTHER); PTHR10367:SF0 (PANTHER); cd07895 (CDD); SSF56091 (SUPERFAMILY); IPR012340 (SUPERFAMILY)	F:GO:0004484; F:GO:0004651; C:GO:0005634; P:GO:0006370	F:mRNA guanylyltransferase activity; F:polynucleotide 5'-phosphatase activity; C:nucleus; P:7-methylguanosine mRNA capping	[INTERPRO, BLASTED]
N_viridula_DNassembly_nr_342068_2898	succinyl-CoA:3-ketoacid-coenzyme A transferase, mitochondrial	2898	1	0.0	97.74						IPR004165 (PFAM); IPR014388 (PIRSF); G3DSA:3.40.1080.10 (GENE3D); IPR012791 (TIGRFAM); IPR012792 (TIGRFAM); G3DSA:3.40.1080.10 (GENE3D); PTHR13707:SF23 (PANTHER); IPR004165 (PANTHER); IPR037171 (SUPERFAMILY); IPR037171 (SUPERFAMILY)	P:GO:0008152; F:GO:0008410; P:GO:0046952	P:metabolic process; F:CoA-transferase activity; P:ketone body catabolic process	[INTERPRO, BLASTED]
N_viridula_DNassembly_nr_342078_3589	putative cysteine proteinase CG12163 isoform X1	3589	1	0.0	92.97						IPR000668 (PRINTS); IPR000668 (PFAM); G3DSA:3.10.450.10 (GENE3D); IPR013201 (PFAM); G3DSA:3.90.70.10 (GENE3D); G3DSA:3.10.450.10 (GENE3D); IPR000010 (PFAM); IPR013128 (PANTHER); PTHR12411:SF444 (PANTHER); cd02248 (CDD); IPR000010 (CDD); SSF54403 (SUPERFAMILY); IPR038765 (SUPERFAMILY); SSF54403 (SUPERFAMILY)	F:GO:0004869; P:GO:0006508; F:GO:0008234	F:cysteine-type endopeptidase inhibitor activity; P:proteolysis; F:cysteine-type peptidase activity	[INTERPRO, BLASTED]
N_viridula_DNassembly_nr_342097_1664	pre-mRNA-processing factor 19	1664	1	0.0	99.76						IPR020472 (PRINTS); IPR001680 (PFAM); IPR013915 (PFAM); IPR013083 (G3DSA:3.30.40.GENE3D); IPR015943 (G3DSA:2.130.10.GENE3D); IPR038959 (PANTHER); IPR017986 (PROSITE_PROFILES); IPR001680 (PROSITE_PROFILES); IPR001680 (PROSITE_PROFILES); IPR001680 (PROSITE_PROFILES); IPR001680 (PROSITE_PROFILES); cd16656 (CDD); cd00200 (CDD); IPR036322 (SUPERFAMILY); SSF57850 (SUPERFAMILY)	P:GO:0000398; C:GO:0000974; F:GO:0005515; P:GO:0006281; F:GO:0061630	P:mRNA splicing, via spliceosome; C:Prp19 complex; F:protein binding; P:DNA repair; F:ubiquitin protein ligase activity	[INTERPRO, BLASTED]
N_viridula_DNassembly_nr_342023_3291	ribonuclease T2 isoform X1	3291	1	0.0	95.3						IPR036430 (G3DSA:3.90.730.GENE3D); IPR001568 (PFAM); PTHR11240:SF22 (PANTHER); IPR001568 (PANTHER); IPR033697 (CDD); IPR036430 (SUPERFAMILY)	F:GO:0003723; F:GO:0033897	F:RNA binding; F:ribonuclease T2 activity	[INTERPRO, BLASTED]
N_viridula_DNassembly_nr_342066_2857	uncharacterized protein LOC106681043 isoform X1	2857	1	0.0	96.79						G3DSA:3.30.160.60 (GENE3D); G3DSA:3.30.160.60 (GENE3D); PF13894 (PFAM); G3DSA:3.30.160.60 (GENE3D); PF00096 (PFAM); PF12874 (PFAM); G3DSA:3.30.160.60 (GENE3D); mobidb-lite (MOBIDB_LITE); PTHR24390 (PANTHER); IPR013087 (PROSITE_PROFILES); IPR013087 (PROSITE_PROFILES); IPR013087 (PROSITE_PROFILES); IPR013087 (PROSITE_PROFILES); IPR013087 (PROSITE_PROFILES); IPR013087 (PROSITE_PROFILES); IPR036236 (…	F:GO:0003676	F:nucleic acid binding	[INTERPRO, BLASTED]
N_viridula_DNassembly_nr_342083_3656	fructose-bisphosphate aldolase	3656	1	0.0	99.73						IPR013785 (G3DSA:3.20.20.GENE3D); IPR000741 (PFAM); PTHR11627 (PANTHER); cd00948 (CDD); SSF51569 (SUPERFAMILY)	F:GO:0003824; F:GO:0004332; P:GO:0006096	F:catalytic activity; F:fructose-bisphosphate aldolase activity; P:glycolytic process	[INTERPRO, BLASTED]
N_viridula_DNassembly_nr_342025_2348	PREDICTED: uncharacterized protein LOC106123612	2348	1	1.06145E-24	66.1						IPR001152 (PFAM); IPR038386 (G3DSA:1.20.5.GENE3D); IPR001152 (PRODOM)	F:GO:0003785; P:GO:0007015	F:actin monomer binding; P:actin filament organization	[INTERPRO, BLASTED]
N_viridula_DNassembly_nr_342008_2423	asparagine synthetase [glutamine-hydrolyzing]	2423	1	0.0	96.31						IPR029055 (G3DSA:3.60.20.GENE3D); IPR017932 (PFAM); IPR014729 (G3DSA:3.40.50.GENE3D); IPR001962 (PFAM); PTHR11772:SF23 (PANTHER); PTHR11772 (PANTHER); IPR017932 (PROSITE_PROFILES); IPR001962 (CDD); IPR033738 (CDD); SSF52402 (SUPERFAMILY); IPR029055 (SUPERFAMILY)	F:GO:0004066; P:GO:0006529	F:asparagine synthase (glutamine-hydrolyzing) activity; P:asparagine biosynthetic process	[INTERPRO, BLASTED]
N_viridula_DNassembly_nr_342012_2796	beta-centractin	2796	1	0.0	100.0						IPR004000 (PRINTS); G3DSA:3.30.420.40 (GENE3D); G3DSA:3.90.640.10 (GENE3D); G3DSA:3.30.420.40 (GENE3D); IPR004000 (PFAM); IPR004000 (PANTHER); IPR029909 (PTHR11937:PANTHER); cd00012 (CDD); SSF53067 (SUPERFAMILY); SSF53067 (SUPERFAMILY)	C:GO:0005869	C:dynactin complex	[INTERPRO, BLASTED]
N_viridula_DNassembly_nr_342005_2991	MAU2 chromatid cohesion factor homolog	2991	1	0.0	99.74						IPR019440 (PFAM); IPR019440 (PANTHER); IPR013026 (PROSITE_PROFILES); IPR011990 (SUPERFAMILY)	F:GO:0005515; P:GO:0007064	F:protein binding; P:mitotic sister chromatid cohesion	[INTERPRO, BLASTED]
N_viridula_DNassembly_nr_342032_1710	nucleoporin GLE1	1710	1	3.9169E-18	97.92						no IPS match	no IPS match	no IPS match	[INTERPRO, BLASTED]
N_viridula_DNassembly_nr_342003_3791	ecdysone-induced protein 74EF isoform X2	3791	1	0.0	99.16						IPR000418 (PRINTS); IPR036388 (G3DSA:1.10.10.GENE3D); IPR000418 (PFAM); mobidb-lite (MOBIDB_LITE); mobidb-lite (MOBIDB_LITE); mobidb-lite (MOBIDB_LITE); PTHR11849 (PANTHER); PTHR11849:SF191 (PANTHER); IPR000418 (PROSITE_PROFILES); IPR036390 (SUPERFAMILY)	F:GO:0003700; P:GO:0006355; F:GO:0043565	F:DNA-binding transcription factor activity; P:regulation of transcription, DNA-templated; F:sequence-specific DNA binding	[INTERPRO, BLASTED]
N_viridula_DNassembly_nr_342034_1578	cytochrome P450 4C1-like isoform X1	1578	1	0.0	94.76						IPR002401 (PRINTS); IPR001128 (PRINTS); IPR036396 (G3DSA:1.10.630.GENE3D); IPR001128 (PFAM); PTHR24291:SF56 (PANTHER); PTHR24291 (PANTHER); IPR036396 (SUPERFAMILY)	F:GO:0005506; F:GO:0016705; F:GO:0020037; P:GO:0055114	F:iron ion binding; F:oxidoreductase activity, acting on paired donors, with incorporation or reduction of molecular oxygen; F:heme binding; P:oxidation-reduction process	[INTERPRO, BLASTED]
N_viridula_DNassembly_nr_342024_4782	pumilio homolog 2 isoform X1	4782	1	0.0	99.7						IPR001313 (PFAM); IPR011989 (G3DSA:1.25.10.GENE3D); mobidb-lite (MOBIDB_LITE); mobidb-lite (MOBIDB_LITE); mobidb-lite (MOBIDB_LITE); PTHR12537 (PANTHER); PTHR12537:SF52 (PANTHER); PTHR12537:SF52 (PANTHER); PTHR12537 (PANTHER); PTHR12537 (PANTHER); IPR001313 (PROSITE_PROFILES); IPR001313 (PROSITE_PROFILES); IPR033133 (PROSITE_PROFILES); IPR001313 (PROSITE_PROFILES); IPR001313 (PROSITE_PROFILES); I…	F:GO:0003723; F:GO:0005488	F:RNA binding; F:binding	[INTERPRO, BLASTED]
N_viridula_DNassembly_nr_343342_1748	uncharacterized protein LOC106678407 isoform X1	1748	1	0.0	98.28						G3DSA:3.90.1720.30 (GENE3D); IPR008580 (PFAM); mobidb-lite (MOBIDB_LITE); IPR008580 (PANTHER); IPR008580 (PANTHER); PTHR12378:SF7 (PANTHER); PTHR12378:SF7 (PANTHER)	no GO terms	no GO terms	[INTERPRO, BLASTED]
N_viridula_DNassembly_nr_343365_2114	uncharacterized protein LOC106687060	2114	1	8.75197E-103	98.32						IPR000618 (PFAM); mobidb-lite (MOBIDB_LITE); PTHR10380 (PANTHER); PTHR10380:SF130 (PANTHER); PTHR10380 (PANTHER); PTHR10380:SF130 (PANTHER); IPR000618 (PROSITE_PROFILES); IPR000618 (PROSITE_PROFILES)	F:GO:0042302	F:structural constituent of cuticle	[INTERPRO, BLASTED]
N_viridula_DNassembly_nr_343363_2441	alpha-1,3/1,6-mannosyltransferase ALG2	2441	1	0.0	95.33						G3DSA:3.40.50.2000 (GENE3D); IPR001296 (PFAM); G3DSA:3.40.50.2000 (GENE3D); IPR028098 (PFAM); PTHR12526:SF329 (PANTHER); PTHR12526 (PANTHER); IPR027054 (CDD); SSF53756 (SUPERFAMILY)	F:GO:0004378; P:GO:0006486	F:GDP-Man:Man1GlcNAc2-PP-Dol alpha-1,3-mannosyltransferase activity; P:protein glycosylation	[INTERPRO, BLASTED]
N_viridula_DNassembly_nr_343373_2567	protein SERAC1 isoform X1	2567	1	0.0	95.29						IPR011989 (G3DSA:1.25.10.GENE3D); PTHR42654 (PANTHER); PTHR42654:SF4 (PANTHER); IPR016024 (SUPERFAMILY)	F:GO:0005488	F:binding	[INTERPRO, BLASTED]
N_viridula_DNassembly_nr_343326_2977	netrin receptor UNC5B isoform X2	2977	1	0.0	99.77						IPR033772 (PFAM); G3DSA:2.60.220.30 (GENE3D); IPR000488 (PFAM); IPR000906 (PFAM); G3DSA:1.10.533.10 (GENE3D); IPR037936 (PANTHER); PTHR12582:SF45 (PANTHER); IPR000906 (PROSITE_PROFILES); IPR000488 (PROSITE_PROFILES); cd08781 (CDD); IPR011029 (SUPERFAMILY)	F:GO:0005042; F:GO:0005515; P:GO:0007165; C:GO:0016021; P:GO:0038007	F:netrin receptor activity; F:protein binding; P:signal transduction; C:integral component of membrane; P:netrin-activated signaling pathway	[INTERPRO, BLASTED]
N_viridula_DNassembly_nr_343306_2640	kelch domain-containing protein 10	2640	1	0.0	93.73						IPR015915 (G3DSA:2.120.10.GENE3D); IPR006652 (PFAM); PF13418 (PFAM); IPR011498 (PFAM); PF13964 (PFAM); PTHR23244 (PANTHER); PTHR23244:SF401 (PANTHER); IPR015915 (SUPERFAMILY)	F:GO:0005515	F:protein binding	[INTERPRO, BLASTED]
N_viridula_DNassembly_nr_343359_2705	T-complex protein 11-like protein 1	2705	1	0.0	96.61						IPR008862 (PFAM); mobidb-lite (MOBIDB_LITE); IPR008862 (PANTHER)	no GO terms	no GO terms	[INTERPRO, BLASTED]
N_viridula_DNassembly_nr_343349_3172	uncharacterized protein LOC106689857	3172	1	0.0	88.77						G3DSA:2.30.30.140 (GENE3D); G3DSA:2.30.30.140 (GENE3D); G3DSA:1.10.150.50 (GENE3D); G3DSA:2.30.30.140 (GENE3D); IPR002515 (PFAM); IPR004092 (PFAM); mobidb-lite (MOBIDB_LITE); mobidb-lite (MOBIDB_LITE); mobidb-lite (MOBIDB_LITE); mobidb-lite (MOBIDB_LITE); PTHR12247 (PANTHER); PTHR12247 (PANTHER); PTHR12247:SF102 (PANTHER); IPR002515 (PROSITE_PROFILES); IPR004092 (PROSITE_PROFILES); IPR004092 (PRO…	F:GO:0003700; C:GO:0005634; P:GO:0006355; F:GO:0008270	F:DNA-binding transcription factor activity; C:nucleus; P:regulation of transcription, DNA-templated; F:zinc ion binding	[INTERPRO, BLASTED]
N_viridula_DNassembly_nr_343372_3782	dehydrogenase/reductase SDR family member 7	3782	1	0.0	98.47						IPR002347 (PRINTS); IPR002347 (PRINTS); IPR002347 (PFAM); G3DSA:3.40.50.720 (GENE3D); PTHR44269 (PANTHER); IPR036291 (SUPERFAMILY)	no GO terms	no GO terms	[INTERPRO, BLASTED]
N_viridula_DNassembly_nr_343327_2796	kelch-like protein diablo isoform X5	2796	1	0.0	92.6						PR00501 (PRINTS); IPR015915 (G3DSA:2.120.10.GENE3D); IPR017096 (PIRSF); IPR006652 (PFAM); PF13418 (PFAM); IPR011705 (PFAM); G3DSA:3.30.710.10 (GENE3D); G3DSA:1.25.40.420 (GENE3D); IPR015915 (G3DSA:2.120.10.GENE3D); IPR000210 (PFAM); PTHR24412:SF379 (PANTHER); PTHR24412 (PANTHER); IPR000210 (PROSITE_PROFILES); cd14735 (CDD); IPR011043 (SUPERFAMILY); IPR011333 (SUPERFAMILY); IPR011043 (SUPERFAMILY)	F:GO:0005515	F:protein binding	[INTERPRO, BLASTED]
N_viridula_DNassembly_nr_343300_4188	amyloid protein-binding protein 2 isoform X4	4188	1	0.0	96.42						IPR011990 (G3DSA:1.25.40.GENE3D); IPR011990 (G3DSA:1.25.40.GENE3D); PF13424 (PFAM); PTHR19959 (PANTHER); PTHR19959:SF165 (PANTHER); IPR019734 (PROSITE_PROFILES); IPR019734 (PROSITE_PROFILES); IPR013026 (PROSITE_PROFILES); IPR013026 (PROSITE_PROFILES); IPR011990 (SUPERFAMILY); IPR011990 (SUPERFAMILY)	F:GO:0005515	F:protein binding	[INTERPRO, BLASTED]
N_viridula_DNassembly_nr_343339_2390	tRNA (guanine(10)-N2)-methyltransferase homolog	2390	1	0.0	93.32						PR00507 (PRINTS); G3DSA:3.40.50.150 (GENE3D); IPR000241 (PFAM); PIRSF017259 (PIRSF); PTHR13370:SF3 (PANTHER); PTHR13370 (PANTHER); IPR016691 (PROSITE_PROFILES); cd02440 (CDD); IPR029063 (SUPERFAMILY)	F:GO:0008168	F:methyltransferase activity	[INTERPRO, BLASTED]
N_viridula_DNassembly_nr_343399_2874	hexamerin	2874	1	0.0	85.9						IPR013788 (PRINTS); IPR037020 (G3DSA:2.60.40.GENE3D); IPR000896 (PFAM); IPR005204 (PFAM); IPR008922 (G3DSA:1.10.1280.GENE3D); IPR005203 (PFAM); IPR036697 (G3DSA:1.20.1370.GENE3D); IPR013788 (PANTHER); IPR036697 (SUPERFAMILY); IPR014756 (SUPERFAMILY); IPR008922 (SUPERFAMILY)	no GO terms	no GO terms	[INTERPRO, BLASTED]
N_viridula_DNassembly_nr_343341_3525	BTB/POZ domain-containing protein 9 isoform X1	3525	1	0.0	98.54						IPR011705 (PFAM); IPR000210 (PFAM); IPR000421 (PFAM); G3DSA:1.25.40.420 (GENE3D); G3DSA:3.30.710.10 (GENE3D); IPR008979 (G3DSA:2.60.120.GENE3D); PTHR24413 (PANTHER); PTHR24413:SF219 (PANTHER); IPR000210 (PROSITE_PROFILES); IPR011333 (SUPERFAMILY); IPR008979 (SUPERFAMILY); IPR008979 (SUPERFAMILY)	F:GO:0005515	F:protein binding	[INTERPRO, BLASTED]
N_viridula_DNassembly_nr_343385_2618	cell division cycle protein 20 homolog isoform X1	2618	1	0.0	99.02						IPR024977 (PFAM); IPR015943 (G3DSA:2.130.10.GENE3D); IPR001680 (PFAM); mobidb-lite (MOBIDB_LITE); IPR033010 (PANTHER); IPR033187 (PTHR19918:PANTHER); IPR001680 (PROSITE_PROFILES); IPR001680 (PROSITE_PROFILES); IPR017986 (PROSITE_PROFILES); cd00200 (CDD); IPR036322 (SUPERFAMILY)	F:GO:0005515; F:GO:0010997; P:GO:0031145; F:GO:0097027; P:GO:1904668	F:protein binding; F:anaphase-promoting complex binding; P:anaphase-promoting complex-dependent catabolic process; F:ubiquitin-protein transferase activator activity; P:positive regulation of ubiquitin protein ligase activity	[INTERPRO, BLASTED]
N_viridula_DNassembly_nr_343302_3552	E3 ubiquitin-protein ligase rnf168	3552	1	0.0	95.76						PF13920 (PFAM); IPR013083 (G3DSA:3.30.40.GENE3D); mobidb-lite (MOBIDB_LITE); mobidb-lite (MOBIDB_LITE); mobidb-lite (MOBIDB_LITE); PTHR23328:SF0 (PANTHER); PTHR23328 (PANTHER); IPR001841 (PROSITE_PROFILES); cd16550 (CDD); SSF57850 (SUPERFAMILY)	no GO terms	no GO terms	[INTERPRO, BLASTED]
N_viridula_DNassembly_nr_343347_2620	diacylglycerol O-acyltransferase 1	2620	1	0.0	96.69						IPR004299 (PFAM); IPR014371 (PIRSF); IPR027251 (PIRSF); IPR027251 (PTHR10408:PANTHER); IPR014371 (PANTHER)	F:GO:0004144; F:GO:0008374; P:GO:0019432	F:diacylglycerol O-acyltransferase activity; F:O-acyltransferase activity; P:triglyceride biosynthetic process	[INTERPRO, BLASTED]
N_viridula_DNassembly_nr_343305_2992	NADPH--cytochrome P450 reductase isoform X2	2992	1	0.0	98.39						IPR001094 (PRINTS); IPR001709 (PRINTS); IPR029039 (G3DSA:3.40.50.GENE3D); G3DSA:3.40.50.80 (GENE3D); G3DSA:2.40.30.10 (GENE3D); IPR003097 (PFAM); IPR023208 (PIRSF); IPR008254 (PFAM); IPR001433 (PFAM); IPR023173 (G3DSA:1.20.990.GENE3D); IPR023173 (G3DSA:1.20.990.GENE3D); PTHR19384 (PANTHER); PTHR19384:SF17 (PANTHER); IPR023208 (HAMAP); IPR017927 (PROSITE_PROFILES); IPR008254 (PROSITE_PROFILES); cd…	F:GO:0003958; F:GO:0010181; F:GO:0016491; P:GO:0055114	F:NADPH-hemoprotein reductase activity; F:FMN binding; F:oxidoreductase activity; P:oxidation-reduction process	[INTERPRO, BLASTED]
N_viridula_DNassembly_nr_343315_1610	protein vav isoform X4	1610	1	0.0	96.85						G3DSA:3.30.60.20 (GENE3D); IPR011993 (G3DSA:2.30.29.GENE3D); IPR000219 (PFAM); IPR002219 (PFAM); IPR000980 (PFAM); IPR036860 (G3DSA:3.30.505.GENE3D); IPR035899 (G3DSA:1.20.900.GENE3D); IPR001849 (PFAM); PTHR22826 (PANTHER); PTHR22826:SF136 (PANTHER); IPR000980 (PROSITE_PROFILES); IPR001849 (PROSITE_PROFILES); IPR002219 (PROSITE_PROFILES); IPR000219 (PROSITE_PROFILES); IPR002219 (CDD); IPR037832 (…	F:GO:0005089; P:GO:0035023; P:GO:0035556	F:Rho guanyl-nucleotide exchange factor activity; P:regulation of Rho protein signal transduction; P:intracellular signal transduction	[INTERPRO, BLASTED]
N_viridula_DNassembly_nr_343398_1779	uncharacterized protein LOC106690739	1779	1	0.0	89.43						IPR004119 (PFAM); G3DSA:3.90.1200.10 (GENE3D); PTHR11012 (PANTHER); IPR011009 (SUPERFAMILY)	no GO terms	no GO terms	[INTERPRO, BLASTED]
N_viridula_DNassembly_nr_343340_1914	phosphatase and actin regulator 2 isoform X3	1914	1	2.20236E-124	77.51						IPR004018 (PFAM); mobidb-lite (MOBIDB_LITE); mobidb-lite (MOBIDB_LITE); mobidb-lite (MOBIDB_LITE); IPR029984 (PTHR12751:PANTHER); PTHR12751 (PANTHER); IPR004018 (PROSITE_PROFILES)	F:GO:0003779; F:GO:0008157; F:GO:0019888	F:actin binding; F:protein phosphatase 1 binding; F:protein phosphatase regulator activity	[INTERPRO, BLASTED]
N_viridula_DNassembly_nr_343319_3619	probable ATP-dependent RNA helicase DDX46	3619	1	0.0	99.33						IPR001650 (PFAM); G3DSA:3.40.50.300 (GENE3D); G3DSA:3.40.50.300 (GENE3D); IPR011545 (PFAM); mobidb-lite (MOBIDB_LITE); mobidb-lite (MOBIDB_LITE); PTHR24031:SF25 (PANTHER); PTHR24031 (PANTHER); PTHR24031:SF25 (PANTHER); PTHR24031 (PANTHER); IPR014014 (PROSITE_PROFILES); IPR014001 (PROSITE_PROFILES); IPR001650 (PROSITE_PROFILES); cd00268 (CDD); IPR001650 (CDD); IPR027417 (SUPERFAMILY); IPR027417 (S…	F:GO:0003676; F:GO:0005524	F:nucleic acid binding; F:ATP binding	[INTERPRO, BLASTED]
N_viridula_DNassembly_nr_343309_3163	glucose dehydrogenase [FAD, quinone]-like	3163	1	0.0	98.13						IPR007867 (PFAM); IPR036188 (G3DSA:3.50.50.GENE3D); IPR012132 (PIRSF); IPR000172 (PFAM); G3DSA:3.30.560.10 (GENE3D); PTHR11552:SF154 (PANTHER); PTHR11552 (PANTHER); SSF54373 (SUPERFAMILY); IPR036188 (SUPERFAMILY)	F:GO:0016614; F:GO:0050660; P:GO:0055114	F:oxidoreductase activity, acting on CH-OH group of donors; F:flavin adenine dinucleotide binding; P:oxidation-reduction process	[INTERPRO, BLASTED]
N_viridula_DNassembly_nr_343346_2675	U4/U6.U5 tri-snRNP-associated protein 1	2675	1	0.0	94.7						IPR005011 (PFAM); IPR005011 (PANTHER)	P:GO:0000398	P:mRNA splicing, via spliceosome	[INTERPRO, BLASTED]
N_viridula_DNassembly_nr_343324_2645	endoplasmic reticulum resident protein 29	2645	1	1.21126E-57	94.74						IPR011679 (PFAM); IPR036356 (G3DSA:1.20.1150.GENE3D); PTHR12211 (PANTHER); IPR036356 (SUPERFAMILY)	C:GO:0005783	C:endoplasmic reticulum	[INTERPRO, BLASTED]
N_viridula_DNassembly_nr_322475_1205	dnaJ homolog subfamily C member 30	1205	1	1.38889E-85	86.41						IPR001623 (PRINTS); IPR036869 (G3DSA:1.10.287.GENE3D); IPR001623 (PFAM); mobidb-lite (MOBIDB_LITE); mobidb-lite (MOBIDB_LITE); PTHR44873 (PANTHER); IPR001623 (PROSITE_PROFILES); IPR001623 (CDD); IPR036869 (SUPERFAMILY)	no GO terms	no GO terms	[INTERPRO, BLASTED]
N_viridula_DNassembly_nr_322400_425	nucleolar protein 4	425	1	3.09858E-80	99.29						mobidb-lite (MOBIDB_LITE); IPR026746 (PTHR12449:PANTHER); PTHR12449 (PANTHER)	no GO terms	no GO terms	[INTERPRO, BLASTED]
N_viridula_DNassembly_nr_322414_2411	cadherin-86C	2411	1	0.0	93.65						mobidb-lite (MOBIDB_LITE); mobidb-lite (MOBIDB_LITE); mobidb-lite (MOBIDB_LITE); mobidb-lite (MOBIDB_LITE)	no GO terms	no GO terms	[INTERPRO, BLASTED]
N_viridula_DNassembly_nr_310152_1066	protein O-linked-mannose beta-1,2-N-acetylglucosaminyltransferase 1-like	1066	1	0.0	99.44						PF15711 (PFAM); IPR029044 (G3DSA:3.90.550.GENE3D); PTHR14592:SF7 (PANTHER); PTHR14592 (PANTHER)	no GO terms	no GO terms	[INTERPRO, BLASTED]
N_viridula_DNassembly_nr_351689_400	60S ribosomal protein L32 isoform X1	400	1	9.3443E-81	100.0						IPR001515 (PFAM); PTHR23413:SF13 (PANTHER); IPR001515 (PANTHER); IPR001515 (PRODOM); IPR001515 (CDD); IPR036351 (SUPERFAMILY)	F:GO:0003735; C:GO:0005622; C:GO:0005840; P:GO:0006412	F:structural constituent of ribosome; C:intracellular; C:ribosome; P:translation	[INTERPRO, BLASTED]
N_viridula_DNassembly_nr_341644_2135	uncharacterized protein LOC106681774	2135	1	0.0	94.08						IPR010793 (PFAM); PTHR13014 (PANTHER)	F:GO:0003735; C:GO:0005739; C:GO:0005840; P:GO:0006412	F:structural constituent of ribosome; C:mitochondrion; C:ribosome; P:translation	[INTERPRO, BLASTED]
N_viridula_DNassembly_nr_341611_2034	programmed cell death protein 4	2034	1	7.72047E-148	96.95						IPR016021 (G3DSA:1.25.40.GENE3D); IPR003891 (PFAM); mobidb-lite (MOBIDB_LITE); PTHR12626:SF0 (PANTHER); PTHR12626 (PANTHER); IPR003891 (PROSITE_PROFILES); IPR016024 (SUPERFAMILY)	F:GO:0005488	F:binding	[INTERPRO, BLASTED]
N_viridula_DNassembly_nr_341663_3041	cysteine--tRNA ligase, cytoplasmic	3041	1	0.0	96.96						IPR024909 (PRINTS); IPR032678 (PFAM); IPR014729 (G3DSA:3.40.50.GENE3D); IPR015803 (TIGRFAM); mobidb-lite (MOBIDB_LITE); PTHR10890:SF3 (PANTHER); IPR024909 (PANTHER); IPR015803 (HAMAP); IPR032678 (CDD); IPR009080 (SUPERFAMILY); SSF52374 (SUPERFAMILY)	F:GO:0000166; F:GO:0004812; F:GO:0004817; F:GO:0005524; P:GO:0006418; P:GO:0006423	F:nucleotide binding; F:aminoacyl-tRNA ligase activity; F:cysteine-tRNA ligase activity; F:ATP binding; P:tRNA aminoacylation for protein translation; P:cysteinyl-tRNA aminoacylation	[INTERPRO, BLASTED]
N_viridula_DNassembly_nr_341620_6266	lysine-specific demethylase 4C-like	6266	1	0.0	96.6						G3DSA:2.60.120.650 (GENE3D); G3DSA:3.10.330.70 (GENE3D); IPR013083 (G3DSA:3.30.40.GENE3D); PF13832 (PFAM); IPR003349 (PFAM); IPR003347 (PFAM); G3DSA:2.30.30.140 (GENE3D); PF13831 (PFAM); mobidb-lite (MOBIDB_LITE); mobidb-lite (MOBIDB_LITE); mobidb-lite (MOBIDB_LITE); PTHR10694 (PANTHER); PTHR10694 (PANTHER); PTHR10694:SF32 (PANTHER); IPR003347 (PROSITE_PROFILES); IPR003349 (PROSITE_PROFILES); cd1…	no GO terms	no GO terms	[INTERPRO, BLASTED]
N_viridula_DNassembly_nr_341672_1575	another transcription unit protein-like	1575	1	0.0	99.64						IPR007149 (PFAM); mobidb-lite (MOBIDB_LITE); mobidb-lite (MOBIDB_LITE); mobidb-lite (MOBIDB_LITE); PTHR23146 (PANTHER)	P:GO:0006368; P:GO:0016570; C:GO:0016593	P:transcription elongation from RNA polymerase II promoter; P:histone modification; C:Cdc73/Paf1 complex	[INTERPRO, BLASTED]
N_viridula_DNassembly_nr_341664_2584	casein kinase I isoform X4	2584	1	0.0	99.73						IPR000719 (PFAM); G3DSA:1.10.510.10 (GENE3D); mobidb-lite (MOBIDB_LITE); PTHR11909:SF298 (PANTHER); PTHR11909 (PANTHER); IPR000719 (PROSITE_PROFILES); cd14125 (CDD); IPR011009 (SUPERFAMILY)	F:GO:0004672; F:GO:0005524; P:GO:0006468	F:protein kinase activity; F:ATP binding; P:protein phosphorylation	[INTERPRO, BLASTED]
N_viridula_DNassembly_nr_341653_1784	probable tubulin polyglutamylase TTLL2 isoform X1	1784	1	0.0	95.82						IPR013815 (G3DSA:3.30.1490.GENE3D); G3DSA:3.30.470.20 (GENE3D); IPR004344 (PFAM); mobidb-lite (MOBIDB_LITE); PTHR12241:SF118 (PANTHER); PTHR12241 (PANTHER); IPR004344 (PROSITE_PROFILES); SSF56059 (SUPERFAMILY)	F:GO:0005524; P:GO:0006464	F:ATP binding; P:cellular protein modification process	[INTERPRO, BLASTED]
N_viridula_DNassembly_nr_341691_2037	UNC93-like protein isoform X1	2037	1	0.0	98.73						IPR010291 (PFAM); G3DSA:1.20.1250.20 (GENE3D); G3DSA:1.20.1250.20 (GENE3D); mobidb-lite (MOBIDB_LITE); PTHR19444:SF48 (PANTHER); PTHR19444 (PANTHER); IPR020846 (CDD); IPR036259 (SUPERFAMILY)	no GO terms	no GO terms	[INTERPRO, BLASTED]
N_viridula_DNassembly_nr_341635_3133	m7GpppX diphosphatase	3133	1	0.0	94.8						IPR019193 (PFAM); IPR019193 (PANTHER)	no GO terms	no GO terms	[INTERPRO, BLASTED]
N_viridula_DNassembly_nr_341625_3376	26S proteasome non-ATPase regulatory subunit 8	3376	1	1.03624E-25	98.31						no IPS match	no IPS match	no IPS match	[INTERPRO, BLASTED]
N_viridula_DNassembly_nr_341670_1920	protein-S-isoprenylcysteine O-methyltransferase	1920	1	4.46703E-180	94.86						IPR007269 (PFAM); G3DSA:1.20.120.1630 (GENE3D); PTHR12714:SF9 (PANTHER); PTHR12714 (PANTHER); IPR025770 (PROSITE_PROFILES)	F:GO:0004671; C:GO:0005783; P:GO:0006481; C:GO:0016021	F:protein C-terminal S-isoprenylcysteine carboxyl O-methyltransferase activity; C:endoplasmic reticulum; P:C-terminal protein methylation; C:integral component of membrane	[INTERPRO, BLASTED]
N_viridula_DNassembly_nr_341602_2973	uncharacterized protein LOC106681243	2973	1	0.0	95.35						IPR000795 (PRINTS); IPR004161 (PFAM); G3DSA:2.40.30.10 (GENE3D); IPR000795 (PFAM); IPR004160 (PFAM); G3DSA:2.40.30.10 (GENE3D); IPR005225 (TIGRFAM); G3DSA:3.40.50.300 (GENE3D); PTHR43721:SF2 (PANTHER); PTHR43721 (PANTHER); IPR000795 (PROSITE_PROFILES); cd03706 (CDD); cd01884 (CDD); IPR009000 (SUPERFAMILY); IPR027417 (SUPERFAMILY); IPR009001 (SUPERFAMILY)	F:GO:0003924; F:GO:0005525	F:GTPase activity; F:GTP binding	[INTERPRO, BLASTED]
N_viridula_DNassembly_nr_341623_3373	26S proteasome non-ATPase regulatory subunit 1	3373	1	0.0	99.79						IPR002015 (PFAM); IPR011989 (G3DSA:1.25.10.GENE3D); PF13646 (PFAM); IPR016642 (PIRSF); mobidb-lite (MOBIDB_LITE); mobidb-lite (MOBIDB_LITE); PTHR10943 (PANTHER); IPR035266 (PTHR10943:PANTHER); IPR016024 (SUPERFAMILY)	C:GO:0000502; F:GO:0005488; F:GO:0030234; P:GO:0042176	C:proteasome complex; F:binding; F:enzyme regulator activity; P:regulation of protein catabolic process	[INTERPRO, BLASTED]
N_viridula_DNassembly_nr_341676_1525	28S ribosomal protein S29, mitochondrial	1525	1	0.0	95.84						IPR008092 (PRINTS); IPR019368 (PFAM); IPR019368 (PANTHER)	C:GO:0005761; P:GO:0006915; C:GO:0015935	C:mitochondrial ribosome; P:apoptotic process; C:small ribosomal subunit	[INTERPRO, BLASTED]
N_viridula_DNassembly_nr_341641_1728	cytochrome c1, heme protein, mitochondrial	1728	1	5.36927E-71	70.62						IPR036909 (G3DSA:1.10.760.GENE3D); IPR002326 (PFAM); PTHR10266:SF3 (PANTHER); IPR002326 (PANTHER); IPR036909 (SUPERFAMILY)	F:GO:0009055; F:GO:0020037	F:electron transfer activity; F:heme binding	[INTERPRO, BLASTED]
N_viridula_DNassembly_nr_341651_2909	ADP-ribosylation factor-like protein 4C	2909	1	1.57836E-108	100.0						IPR006689 (PRINTS); IPR006689 (PFAM); G3DSA:3.40.50.300 (GENE3D); IPR005225 (TIGRFAM); PTHR11711 (PANTHER); PTHR11711:SF186 (PANTHER); IPR024156 (PROSITE_PROFILES); cd04152 (CDD); IPR027417 (SUPERFAMILY)	F:GO:0005525; C:GO:0005622	F:GTP binding; C:intracellular	[INTERPRO, BLASTED]
N_viridula_DNassembly_nr_341614_1686	phospholipase A2 inhibitor isoform X1	1686	1	0.0	96.55						IPR001611 (PFAM); IPR032675 (G3DSA:3.80.10.GENE3D); PTHR24364 (PANTHER); PTHR24364:SF17 (PANTHER); SSF52058 (SUPERFAMILY)	F:GO:0005515	F:protein binding	[INTERPRO, BLASTED]
N_viridula_DNassembly_nr_341693_2718	splicing factor 3B subunit 2 isoform X1	2718	1	0.0	99.67						IPR006568 (PFAM); IPR007180 (PFAM); mobidb-lite (MOBIDB_LITE); mobidb-lite (MOBIDB_LITE); mobidb-lite (MOBIDB_LITE); mobidb-lite (MOBIDB_LITE); PTHR12785:SF6 (PANTHER); PTHR12785 (PANTHER)	C:GO:0005634	C:nucleus	[INTERPRO, BLASTED]
N_viridula_DNassembly_nr_341656_3405	intraflagellar transport protein 56 isoform X1	3405	1	0.0	98.07						PF12895 (PFAM); IPR011990 (G3DSA:1.25.40.GENE3D); IPR011990 (G3DSA:1.25.40.GENE3D); IPR030511 (PANTHER); IPR011990 (SUPERFAMILY); IPR011990 (SUPERFAMILY)	F:GO:0005515	F:protein binding	[INTERPRO, BLASTED]
N_viridula_DNassembly_nr_341684_2806	protein FAM49B	2806	1	0.0	99.69						IPR009828 (PFAM); PTHR12422 (PANTHER)	no GO terms	no GO terms	[INTERPRO, BLASTED]
N_viridula_DNassembly_nr_341609_1342	peptide methionine sulfoxide reductase	1342	1	2.6045E-169	98.74						IPR002569 (TIGRFAM); IPR002569 (PFAM); IPR036509 (G3DSA:3.30.1060.GENE3D); PTHR42799 (PANTHER); PTHR42799:SF2 (PANTHER); IPR002569 (HAMAP); IPR036509 (SUPERFAMILY)	F:GO:0008113; P:GO:0055114	F:peptide-methionine (S)-S-oxide reductase activity; P:oxidation-reduction process	[INTERPRO, BLASTED]
N_viridula_DNassembly_nr_341624_2949	rab GDP dissociation inhibitor alpha	2949	1	0.0	100.0						IPR018203 (PRINTS); IPR000806 (PRINTS); IPR036188 (G3DSA:3.50.50.GENE3D); G3DSA:1.10.405.10 (GENE3D); IPR018203 (PFAM); G3DSA:3.30.519.10 (GENE3D); PTHR11787:SF8 (PANTHER); IPR018203 (PANTHER); IPR036188 (SUPERFAMILY); IPR036188 (SUPERFAMILY)	F:GO:0005092; F:GO:0005093; P:GO:0007264; P:GO:0015031	F:GDP-dissociation inhibitor activity; F:Rab GDP-dissociation inhibitor activity; P:small GTPase mediated signal transduction; P:protein transport	[INTERPRO, BLASTED]
N_viridula_DNassembly_nr_341692_3475	probable ATP-dependent RNA helicase DHX35	3475	1	0.0	99.85						IPR003593 (PFAM); IPR001650 (PFAM); IPR007502 (PFAM); IPR011709 (PFAM); G3DSA:1.20.120.1080 (GENE3D); G3DSA:3.40.50.300 (GENE3D); G3DSA:3.40.50.300 (GENE3D); mobidb-lite (MOBIDB_LITE); PTHR18934 (PANTHER); PTHR18934:SF136 (PANTHER); IPR001650 (PROSITE_PROFILES); IPR014001 (PROSITE_PROFILES); cd00046 (CDD); IPR001650 (CDD); IPR027417 (SUPERFAMILY)	F:GO:0004386	F:helicase activity	[INTERPRO, BLASTED]
N_viridula_DNassembly_nr_340579_1619	mitochondrial inner membrane protein OXA1L isoform X6	1619	1	0.0	94.09						IPR001708 (PFAM); IPR028055 (TIGRFAM); mobidb-lite (MOBIDB_LITE); IPR001708 (PANTHER); PTHR12428:SF17 (PANTHER)	C:GO:0016021; F:GO:0032977	C:integral component of membrane; F:membrane insertase activity	[INTERPRO, BLASTED]
N_viridula_DNassembly_nr_340563_2496	uncharacterized protein LOC106681916 isoform X2	2496	1	1.01063E-96	91.73						mobidb-lite (MOBIDB_LITE); mobidb-lite (MOBIDB_LITE)	no GO terms	no GO terms	[INTERPRO, BLASTED]
N_viridula_DNassembly_nr_340573_3437	actin-related protein 3 isoform X1	3437	1	0.0	99.76						G3DSA:3.30.420.40 (GENE3D); G3DSA:3.90.640.10 (GENE3D); IPR004000 (PFAM); G3DSA:3.30.420.40 (GENE3D); IPR015623 (PTHR11937:PANTHER); IPR004000 (PANTHER); cd00012 (CDD); SSF53067 (SUPERFAMILY); SSF53067 (SUPERFAMILY)	F:GO:0005524; C:GO:0005885; P:GO:0007015; P:GO:0034314	F:ATP binding; C:Arp2/3 protein complex; P:actin filament organization; P:Arp2/3 complex-mediated actin nucleation	[INTERPRO, BLASTED]
N_viridula_DNassembly_nr_340507_2629	U11/U12 small nuclear ribonucleoprotein 35 kDa protein	2629	1	2.52536E-117	97.52						IPR000504 (PFAM); IPR012677 (G3DSA:3.30.70.GENE3D); PTHR13952:SF6 (PANTHER); PTHR13952 (PANTHER); IPR000504 (PROSITE_PROFILES); IPR034146 (CDD); IPR035979 (SUPERFAMILY)	F:GO:0003676	F:nucleic acid binding	[INTERPRO, BLASTED]
N_viridula_DNassembly_nr_340542_3211	E3 ubiquitin-protein ligase Su(dx) isoform X1	3211	1	0.0	98.64						G3DSA:3.30.2160.10 (GENE3D); G3DSA:3.90.1750.10 (GENE3D); IPR001202 (PFAM); IPR000008 (PFAM); G3DSA:2.20.70.10 (GENE3D); G3DSA:3.30.2410.10 (GENE3D); IPR024928 (PIRSF); IPR000569 (PFAM); IPR035892 (G3DSA:2.60.40.GENE3D); G3DSA:2.20.70.10 (GENE3D); G3DSA:2.20.70.10 (GENE3D); mobidb-lite (MOBIDB_LITE); mobidb-lite (MOBIDB_LITE); mobidb-lite (MOBIDB_LITE); PTHR11254:SF347 (PANTHER); PTHR11254 (PANTH…	F:GO:0004842; F:GO:0005515; P:GO:0006511; F:GO:0061630	F:ubiquitin-protein transferase activity; F:protein binding; P:ubiquitin-dependent protein catabolic process; F:ubiquitin protein ligase activity	[INTERPRO, BLASTED]
N_viridula_DNassembly_nr_340530_1641	mediator of RNA polymerase II transcription subunit 22	1641	1	2.04916E-93	100.0						IPR038427 (G3DSA:1.20.58.GENE3D); IPR009332 (PFAM); IPR009332 (PANTHER)	F:GO:0003712; P:GO:0006357; C:GO:0016592	F:transcription coregulator activity; P:regulation of transcription by RNA polymerase II; C:mediator complex	[INTERPRO, BLASTED]
N_viridula_DNassembly_nr_340527_2664	apoptosis inhibitor 5	2664	1	0.0	98.38						IPR011989 (G3DSA:1.25.10.GENE3D); IPR008383 (PFAM); mobidb-lite (MOBIDB_LITE); IPR008383 (PTHR12758:PANTHER); PTHR12758 (PANTHER); IPR016024 (SUPERFAMILY)	F:GO:0005488	F:binding	[INTERPRO, BLASTED]
N_viridula_DNassembly_nr_340531_2789	sonic hedgehog protein A	2789	1	0.0	96.34						IPR001657 (PRINTS); IPR001767 (PFAM); G3DSA:2.170.16.10 (GENE3D); IPR009045 (G3DSA:3.30.1380.GENE3D); IPR001657 (PIRSF); IPR000320 (PFAM); PTHR11889 (PANTHER); PTHR11889:SF83 (PANTHER); IPR006141 (PROSITE_PROFILES); cd00081 (CDD); IPR009045 (SUPERFAMILY); IPR036844 (SUPERFAMILY)	P:GO:0006508; P:GO:0007267; P:GO:0007275; F:GO:0008233; P:GO:0016539	P:proteolysis; P:cell-cell signaling; P:multicellular organism development; F:peptidase activity; P:intein-mediated protein splicing	[INTERPRO, BLASTED]
N_viridula_DNassembly_nr_340506_2988	vacuolar protein sorting-associated protein 35	2988	1	0.0	99.74						G3DSA:1.25.40.660 (GENE3D); IPR005378 (PFAM); IPR005378 (PIRSF); IPR005378 (PANTHER); PTHR11099:SF0 (PANTHER)	P:GO:0015031; C:GO:0030906; P:GO:0042147	P:protein transport; C:retromer, cargo-selective complex; P:retrograde transport, endosome to Golgi	[INTERPRO, BLASTED]
N_viridula_DNassembly_nr_340549_2642	RING finger protein 207-like isoform X1	2642	1	0.0	99.2						G3DSA:1.20.58.1540 (GENE3D); mobidb-lite (MOBIDB_LITE); PTHR22635 (PANTHER)	no GO terms	no GO terms	[INTERPRO, BLASTED]
N_viridula_DNassembly_nr_340535_2059	peroxisomal targeting signal 2 receptor	2059	1	0.0	100.0						IPR020472 (PRINTS); IPR001680 (PFAM); IPR015943 (G3DSA:2.130.10.GENE3D); PTHR22850:SF188 (PANTHER); PTHR22850 (PANTHER); IPR001680 (PROSITE_PROFILES); IPR001680 (PROSITE_PROFILES); IPR001680 (PROSITE_PROFILES); IPR001680 (PROSITE_PROFILES); IPR017986 (PROSITE_PROFILES); IPR001680 (PROSITE_PROFILES); IPR036322 (SUPERFAMILY)	F:GO:0005515	F:protein binding	[INTERPRO, BLASTED]
N_viridula_DNassembly_nr_340585_4033	uncharacterized protein LOC106688356	4033	1	0.0	90.58						G3DSA:1.20.890.10 (GENE3D); mobidb-lite (MOBIDB_LITE); mobidb-lite (MOBIDB_LITE); PTHR14952 (PANTHER); PTHR14952:SF14 (PANTHER); SSF47391 (SUPERFAMILY)	no GO terms	no GO terms	[INTERPRO, BLASTED]
N_viridula_DNassembly_nr_340518_1052	UDP-sugar transporter UST74c	1052	1	8.75337E-124	98.45						IPR004853 (PFAM); PTHR44055:SF1 (PANTHER); PTHR44055 (PANTHER)	no GO terms	no GO terms	[INTERPRO, BLASTED]
N_viridula_DNassembly_nr_340547_1138	tryptophan--tRNA ligase, mitochondrial	1138	1	0.0	97.25						IPR002306 (PRINTS); IPR002306 (TIGRFAM); IPR002305 (PFAM); IPR014729 (G3DSA:3.40.50.GENE3D); G3DSA:1.10.240.10 (GENE3D); PTHR43766 (PANTHER); IPR002306 (CDD); SSF52374 (SUPERFAMILY)	F:GO:0000166; F:GO:0004812; F:GO:0004830; F:GO:0005524; C:GO:0005737; P:GO:0006418; P:GO:0006436	F:nucleotide binding; F:aminoacyl-tRNA ligase activity; F:tryptophan-tRNA ligase activity; F:ATP binding; C:cytoplasm; P:tRNA aminoacylation for protein translation; P:tryptophanyl-tRNA aminoacylation	[INTERPRO, BLASTED]
N_viridula_DNassembly_nr_340539_1965	nucleolar protein 56	1965	1	0.0	99.36						G3DSA:1.10.246.90 (GENE3D); G3DSA:1.10.150.460 (GENE3D); IPR012974 (PFAM); IPR002687 (PFAM); IPR029012 (G3DSA:1.10.287.GENE3D); mobidb-lite (MOBIDB_LITE); PTHR10894:SF0 (PANTHER); PTHR10894 (PANTHER); IPR002687 (PROSITE_PROFILES); IPR036070 (SUPERFAMILY)	no GO terms	no GO terms	[INTERPRO, BLASTED]
N_viridula_DNassembly_nr_340541_6029	inactive histone-lysine N-methyltransferase 2E isoform X1	6029	1	0.0	94.6						G3DSA:2.170.270.10 (GENE3D); IPR019787 (PFAM); IPR001214 (PFAM); IPR013083 (G3DSA:3.30.40.GENE3D); mobidb-lite (MOBIDB_LITE); mobidb-lite (MOBIDB_LITE); mobidb-lite (MOBIDB_LITE); mobidb-lite (MOBIDB_LITE); mobidb-lite (MOBIDB_LITE); mobidb-lite (MOBIDB_LITE); mobidb-lite (MOBIDB_LITE); IPR037955 (PTHR44512:PANTHER); PTHR44512 (PANTHER); PTHR44512 (PANTHER); IPR037955 (PTHR44512:PANTHER); IPR0012…	F:GO:0005515	F:protein binding	[INTERPRO, BLASTED]
N_viridula_DNassembly_nr_340551_2733	J domain-containing protein	2733	1	3.87571E-108	98.2						IPR001623 (PRINTS); IPR036869 (G3DSA:1.10.287.GENE3D); IPR001623 (PFAM); mobidb-lite (MOBIDB_LITE); IPR029827 (PANTHER); IPR001623 (PROSITE_PROFILES); IPR001623 (CDD); IPR036869 (SUPERFAMILY)	no GO terms	no GO terms	[INTERPRO, BLASTED]
N_viridula_DNassembly_nr_340509_2548	U4/U6 small nuclear ribonucleoprotein Prp31	2548	1	0.0	99.47						IPR002687 (PFAM); IPR029012 (G3DSA:1.10.287.GENE3D); IPR019175 (PFAM); G3DSA:1.10.246.90 (GENE3D); G3DSA:1.10.150.460 (GENE3D); mobidb-lite (MOBIDB_LITE); PTHR13904:SF0 (PANTHER); IPR027105 (PANTHER); IPR002687 (PROSITE_PROFILES); IPR036070 (SUPERFAMILY)	P:GO:0000244; P:GO:0000398; C:GO:0046540	P:spliceosomal tri-snRNP complex assembly; P:mRNA splicing, via spliceosome; C:U4/U6 x U5 tri-snRNP complex	[INTERPRO, BLASTED]
N_viridula_DNassembly_nr_340594_2853	mitoferrin-1 isoform X1	2853	1	0.0	97.9						IPR002067 (PRINTS); IPR023395 (G3DSA:1.50.40.GENE3D); IPR018108 (PFAM); PTHR24089 (PANTHER); PTHR24089:SF205 (PANTHER); IPR018108 (PROSITE_PROFILES); IPR018108 (PROSITE_PROFILES); IPR018108 (PROSITE_PROFILES); IPR023395 (SUPERFAMILY)	P:GO:0055085	P:transmembrane transport	[INTERPRO, BLASTED]
N_viridula_DNassembly_nr_340513_882	uncharacterized protein LOC106680935 isoform X2	882	1	8.16732E-164	94.19						IPR011576 (PFAM); IPR000659 (PIRSF); IPR012349 (G3DSA:2.30.110.GENE3D); PTHR10851 (PANTHER); IPR000659 (PTHR10851:PANTHER); SSF50475 (SUPERFAMILY)	F:GO:0004733; P:GO:0008615; F:GO:0010181; F:GO:0048037	F:pyridoxamine-phosphate oxidase activity; P:pyridoxine biosynthetic process; F:FMN binding; F:cofactor binding	[INTERPRO, BLASTED]
N_viridula_DNassembly_nr_340503_1675	adenylyltransferase and sulfurtransferase MOCS3	1675	1	0.0	92.83						IPR001763 (PFAM); IPR036873 (G3DSA:3.40.250.GENE3D); IPR000594 (PFAM); G3DSA:3.40.50.720 (GENE3D); PTHR10953:SF102 (PANTHER); PTHR10953 (PANTHER); IPR001763 (PROSITE_PROFILES); IPR028885 (HAMAP); cd01526 (CDD); cd00757 (CDD); IPR035985 (SUPERFAMILY)	P:GO:0002143; F:GO:0004792; C:GO:0005829; F:GO:0008641	P:tRNA wobble position uridine thiolation; F:thiosulfate sulfurtransferase activity; C:cytosol; F:ubiquitin-like modifier activating enzyme activity	[INTERPRO, BLASTED]
N_viridula_DNassembly_nr_340561_4898	SUN domain-containing ossification factor isoform X1	4898	1	0.0	96.3						IPR012919 (PFAM); mobidb-lite (MOBIDB_LITE); mobidb-lite (MOBIDB_LITE); PTHR12953 (PANTHER); IPR012919 (PROSITE_PROFILES)	no GO terms	no GO terms	[INTERPRO, BLASTED]
N_viridula_DNassembly_nr_340505_1470	3-ketoacyl-CoA thiolase, mitochondrial	1470	1	0.0	94.74						IPR016039 (G3DSA:3.40.47.GENE3D); IPR020617 (PFAM); IPR002155 (PIRSF); IPR020616 (PFAM); IPR002155 (TIGRFAM); IPR016039 (G3DSA:3.40.47.GENE3D); PTHR18919 (PANTHER); PTHR18919:SF107 (PANTHER); IPR002155 (CDD); IPR016039 (SUPERFAMILY); IPR016039 (SUPERFAMILY)	F:GO:0003824; P:GO:0008152; F:GO:0016747	F:catalytic activity; P:metabolic process; F:transferase activity, transferring acyl groups other than amino-acyl groups	[INTERPRO, BLASTED]
N_viridula_DNassembly_nr_340582_3913	LIM and SH3 domain protein F42H10.3	3913	1	0.0	99.34						IPR001452 (PRINTS); IPR001781 (PFAM); G3DSA:2.10.110.10 (GENE3D); G3DSA:2.30.30.40 (GENE3D); IPR001452 (PFAM); IPR000900 (PFAM); mobidb-lite (MOBIDB_LITE); PTHR11039 (PANTHER); PTHR11039:SF51 (PANTHER); PTHR11039 (PANTHER); PTHR11039:SF51 (PANTHER); PTHR11039 (PANTHER); IPR001452 (PROSITE_PROFILES); IPR000900 (PROSITE_PROFILES); IPR000900 (PROSITE_PROFILES); IPR001781 (PROSITE_PROFILES); cd09447 …	F:GO:0005515	F:protein binding	[INTERPRO, BLASTED]
N_viridula_DNassembly_nr_340588_2566	tubulin-specific chaperone C	2566	1	0.0	97.47						IPR012945 (PFAM); IPR031925 (PFAM); IPR016098 (G3DSA:2.160.20.GENE3D); IPR038397 (G3DSA:1.20.58.GENE3D); mobidb-lite (MOBIDB_LITE); IPR027684 (PANTHER); IPR017901 (PROSITE_PROFILES)	P:GO:0000902; P:GO:0007023; F:GO:0015631	P:cell morphogenesis; P:post-chaperonin tubulin folding pathway; F:tubulin binding	[INTERPRO, BLASTED]
N_viridula_DNassembly_nr_340522_1772	carnitine O-palmitoyltransferase 1, muscle isoform isoform X2	1772	1	0.0	98.3						G3DSA:3.30.559.70 (GENE3D); G3DSA:3.30.559.40 (GENE3D); IPR032476 (PFAM); IPR000542 (PFAM); PTHR22589:SF69 (PANTHER); IPR000542 (PANTHER); SSF52777 (SUPERFAMILY)	F:GO:0016746	F:transferase activity, transferring acyl groups	[INTERPRO, BLASTED]
N_viridula_DNassembly_nr_340528_3018	protein numb	3018	1	0.0	98.74						IPR016698 (PIRSF); IPR010449 (PFAM); IPR011993 (G3DSA:2.30.29.GENE3D); IPR006020 (PFAM); mobidb-lite (MOBIDB_LITE); mobidb-lite (MOBIDB_LITE); PTHR11232:SF45 (PANTHER); PTHR11232 (PANTHER); IPR006020 (PROSITE_PROFILES); cd01268 (CDD); SSF50729 (SUPERFAMILY)	F:GO:0005515	F:protein binding	[INTERPRO, BLASTED]
N_viridula_DNassembly_nr_332470_1411	G patch domain-containing protein 11	1411	1	1.8387E-90	96.74						IPR000467 (PFAM); mobidb-lite (MOBIDB_LITE); PTHR21032:SF0 (PANTHER); PTHR21032 (PANTHER); IPR000467 (PROSITE_PROFILES)	F:GO:0003676	F:nucleic acid binding	[INTERPRO, BLASTED]
N_viridula_DNassembly_nr_332485_1471	dehydrogenase/reductase SDR family protein 7-like	1471	1	2.51589E-83	97.99						IPR002347 (PRINTS); G3DSA:3.40.50.720 (GENE3D); IPR002347 (PFAM); PTHR44196 (PANTHER); IPR036291 (SUPERFAMILY)	no GO terms	no GO terms	[INTERPRO, BLASTED]
N_viridula_DNassembly_nr_332488_1181	protein PBDC1	1181	1	1.15211E-101	100.0						IPR021148 (PFAM); IPR023139 (G3DSA:1.10.3560.GENE3D); IPR008476 (PANTHER)	no GO terms	no GO terms	[INTERPRO, BLASTED]
N_viridula_DNassembly_nr_332428_1718	isopentenyl-diphosphate Delta-isomerase 1	1718	1	1.05546E-152	91.63						IPR000086 (PFAM); IPR011876 (TIGRFAM); IPR011876 (PIRSF); G3DSA:3.90.79.10 (GENE3D); IPR011876 (PANTHER); IPR000086 (PROSITE_PROFILES); IPR011876 (CDD); IPR015797 (SUPERFAMILY)	F:GO:0004452; P:GO:0008299; F:GO:0016787	F:isopentenyl-diphosphate delta-isomerase activity; P:isoprenoid biosynthetic process; F:hydrolase activity	[INTERPRO, BLASTED]
N_viridula_DNassembly_nr_332448_1524	ribonuclease H1	1524	1	0.0	91.35						IPR002156 (PFAM); IPR036397 (G3DSA:3.30.420.GENE3D); IPR011320 (PFAM); IPR037056 (G3DSA:3.40.970.GENE3D); IPR017067 (PIRSF); PTHR10642 (PANTHER); PTHR10642:SF0 (PANTHER); IPR002156 (PROSITE_PROFILES); cd09280 (CDD); IPR012337 (SUPERFAMILY); IPR009027 (SUPERFAMILY)	F:GO:0000287; F:GO:0003676; F:GO:0004523	F:magnesium ion binding; F:nucleic acid binding; F:RNA-DNA hybrid ribonuclease activity	[INTERPRO, BLASTED]
N_viridula_DNassembly_nr_332430_1480	26S proteasome non-ATPase regulatory subunit 7	1480	1	0.0	99.65						G3DSA:3.40.140.10 (GENE3D); IPR024969 (PFAM); IPR000555 (PFAM); mobidb-lite (MOBIDB_LITE); PTHR10540 (PANTHER); IPR033858 (PTHR10540:PANTHER); IPR037518 (PROSITE_PROFILES); IPR033858 (CDD)	F:GO:0005515; C:GO:0005838	F:protein binding; C:proteasome regulatory particle	[INTERPRO, BLASTED]
N_viridula_DNassembly_nr_332426_3416	nucleolar MIF4G domain-containing protein 1 homolog	3416	1	0.0	86.35						IPR016021 (G3DSA:1.25.40.GENE3D); IPR003891 (PFAM); IPR003890 (PFAM); mobidb-lite (MOBIDB_LITE); PTHR18034:SF4 (PANTHER); PTHR18034 (PANTHER); IPR003891 (PROSITE_PROFILES); IPR016024 (SUPERFAMILY)	F:GO:0003723; F:GO:0005488; F:GO:0005515	F:RNA binding; F:binding; F:protein binding	[INTERPRO, BLASTED]
N_viridula_DNassembly_nr_332445_1050	probable G-protein coupled receptor CG31760	1050	1	0.0	98.96						IPR017978 (PFAM); mobidb-lite (MOBIDB_LITE); PTHR32546:SF16 (PANTHER); PTHR32546 (PANTHER)	F:GO:0004930; P:GO:0007186; C:GO:0016021	F:G-protein coupled receptor activity; P:G-protein coupled receptor signaling pathway; C:integral component of membrane	[INTERPRO, BLASTED]
N_viridula_DNassembly_nr_332497_1748	probable cysteine desulfurase, mitochondrial	1748	1	0.0	97.06						IPR015421 (G3DSA:3.40.640.GENE3D); IPR015422 (G3DSA:3.90.1150.GENE3D); IPR000192 (PFAM); PTHR11601 (PANTHER); IPR010240 (PTHR11601:PANTHER); IPR015424 (SUPERFAMILY)	F:GO:0003824; F:GO:0030170; F:GO:0031071; P:GO:0044571	F:catalytic activity; F:pyridoxal phosphate binding; F:cysteine desulfurase activity; P:[2Fe-2S] cluster assembly	[INTERPRO, BLASTED]
N_viridula_DNassembly_nr_333741_2202	U6 small nuclear RNA (adenine-(43)-N(6))-methyltransferase	2202	1	1.51599E-178	89.66						G3DSA:3.40.50.150 (GENE3D); IPR010286 (PFAM); mobidb-lite (MOBIDB_LITE); mobidb-lite (MOBIDB_LITE); IPR010286 (PANTHER)	F:GO:0008168	F:methyltransferase activity	[INTERPRO, BLASTED]
N_viridula_DNassembly_nr_333770_4328	formin-2 isoform X1	4328	1	0.0	98.11						IPR015425 (PFAM); G3DSA:1.20.58.2220 (GENE3D); mobidb-lite (MOBIDB_LITE); mobidb-lite (MOBIDB_LITE); PTHR13037 (PANTHER); PTHR13037:SF16 (PANTHER); IPR015425 (PROSITE_PROFILES); SSF101447 (SUPERFAMILY)	no GO terms	no GO terms	[INTERPRO, BLASTED]
N_viridula_DNassembly_nr_333794_3909	protein wings apart-like isoform X2	3909	1	0.0	96.01						IPR011989 (G3DSA:1.25.10.GENE3D); IPR022771 (PFAM); mobidb-lite (MOBIDB_LITE); mobidb-lite (MOBIDB_LITE); mobidb-lite (MOBIDB_LITE); PTHR22100 (PANTHER); IPR012502 (PROSITE_PROFILES); IPR016024 (SUPERFAMILY)	F:GO:0005488	F:binding	[INTERPRO, BLASTED]
N_viridula_DNassembly_nr_333719_4050	tetratricopeptide repeat protein 28	4050	1	0.0	98.76						IPR011990 (G3DSA:1.25.40.GENE3D); IPR019734 (PFAM); PF13424 (PFAM); mobidb-lite (MOBIDB_LITE); mobidb-lite (MOBIDB_LITE); mobidb-lite (MOBIDB_LITE); PTHR10098 (PANTHER); PTHR10098:SF106 (PANTHER); IPR019734 (PROSITE_PROFILES); IPR013026 (PROSITE_PROFILES); IPR019734 (PROSITE_PROFILES); IPR019734 (PROSITE_PROFILES); IPR019734 (PROSITE_PROFILES); IPR019734 (PROSITE_PROFILES); IPR019734 (PROSITE_PRO…	F:GO:0005515	F:protein binding	[INTERPRO, BLASTED]
N_viridula_DNassembly_nr_333756_2077	NADH-cytochrome b5 reductase 3 isoform X1	2077	1	0.0	96.76						IPR001834 (PRINTS); IPR001709 (PRINTS); G3DSA:2.40.30.10 (GENE3D); G3DSA:3.40.50.80 (GENE3D); IPR008333 (PFAM); IPR001433 (PFAM); PTHR19370:SF108 (PANTHER); PTHR19370 (PANTHER); IPR017927 (PROSITE_PROFILES); cd06183 (CDD); SSF52343 (SUPERFAMILY); IPR017938 (SUPERFAMILY)	F:GO:0016491; P:GO:0055114	F:oxidoreductase activity; P:oxidation-reduction process	[INTERPRO, BLASTED]
N_viridula_DNassembly_nr_333734_766	bis(5'-nucleosyl)-tetraphosphatase [asymmetrical]	766	1	3.46778E-88	95.04						IPR003565 (PRINTS); G3DSA:3.90.79.10 (GENE3D); IPR000086 (PFAM); PTHR21340:SF0 (PANTHER); PTHR21340 (PANTHER); IPR000086 (PROSITE_PROFILES); IPR003565 (CDD); IPR015797 (SUPERFAMILY)	F:GO:0008796; F:GO:0016787	F:bis(5'-nucleosyl)-tetraphosphatase activity; F:hydrolase activity	[INTERPRO, BLASTED]
N_viridula_DNassembly_nr_333758_1813	zinc finger protein 143	1813	1	0.0	93.44						G3DSA:3.30.160.60 (GENE3D); G3DSA:3.30.160.60 (GENE3D); G3DSA:3.30.160.60 (GENE3D); G3DSA:3.30.160.60 (GENE3D); G3DSA:3.30.160.60 (GENE3D); G3DSA:3.30.160.60 (GENE3D); PF00096 (PFAM); mobidb-lite (MOBIDB_LITE); PTHR44232:SF3 (PANTHER); PTHR44232:SF3 (PANTHER); PTHR44232 (PANTHER); PTHR44232 (PANTHER); IPR013087 (PROSITE_PROFILES); IPR013087 (PROSITE_PROFILES); IPR013087 (PROSITE_PROFILES); IPR013…	F:GO:0003676	F:nucleic acid binding	[INTERPRO, BLASTED]
N_viridula_DNassembly_nr_333730_1771	zinc finger CCHC domain-containing protein 24-like	1771	1	5.20535E-130	96.17						G3DSA:4.10.60.10 (GENE3D); IPR033446 (PFAM); IPR025829 (PFAM); PTHR15439 (PANTHER); PTHR15439:SF4 (PANTHER)	no GO terms	no GO terms	[INTERPRO, BLASTED]
N_viridula_DNassembly_nr_333711_1232	chromobox protein homolog 1-like	1232	1	1.16187E-104	93.79						IPR017984 (PRINTS); G3DSA:2.40.50.40 (GENE3D); IPR023780 (PFAM); G3DSA:2.40.50.40 (GENE3D); IPR008251 (PFAM); mobidb-lite (MOBIDB_LITE); mobidb-lite (MOBIDB_LITE); PTHR22812 (PANTHER); IPR038033 (PTHR22812:PANTHER); IPR000953 (PROSITE_PROFILES); IPR000953 (PROSITE_PROFILES); IPR000953 (CDD); IPR016197 (SUPERFAMILY); IPR016197 (SUPERFAMILY)	C:GO:0005634; C:GO:0005719; P:GO:0045892	C:nucleus; C:nuclear euchromatin; P:negative regulation of transcription, DNA-templated	[INTERPRO, BLASTED]
N_viridula_DNassembly_nr_333736_1178	ribonuclease P protein subunit p40	1178	1	0.0	93.3						IPR013893 (PFAM); IPR013893 (PANTHER)	no GO terms	no GO terms	[INTERPRO, BLASTED]
N_viridula_DNassembly_nr_333706_3245	uncharacterized protein LOC106684113 isoform X2	3245	1	0.0	99.25						IPR028054 (PFAM); mobidb-lite (MOBIDB_LITE); IPR028054 (PANTHER)	no GO terms	no GO terms	[INTERPRO, BLASTED]
N_viridula_DNassembly_nr_333743_1323	elongator complex protein 6	1323	1	1.81278E-150	95.97						G3DSA:3.40.50.300 (GENE3D); IPR018627 (PFAM); PTHR16184 (PANTHER)	P:GO:0002098; C:GO:0033588	P:tRNA wobble uridine modification; C:Elongator holoenzyme complex	[INTERPRO, BLASTED]
N_viridula_DNassembly_nr_333778_2383	DNA replication licensing factor Mcm3	2383	1	0.0	97.77						IPR008046 (PRINTS); IPR001208 (PRINTS); G3DSA:2.20.28.10 (GENE3D); IPR033762 (PFAM); G3DSA:2.40.50.140 (GENE3D); IPR001208 (PFAM); IPR027925 (PFAM); G3DSA:3.30.1640.10 (GENE3D); mobidb-lite (MOBIDB_LITE); PTHR11630:SF72 (PANTHER); IPR031327 (PANTHER); IPR001208 (PROSITE_PROFILES); cd00009 (CDD); IPR012340 (SUPERFAMILY); IPR027417 (SUPERFAMILY)	F:GO:0003677; F:GO:0005524; P:GO:0006270; C:GO:0042555	F:DNA binding; F:ATP binding; P:DNA replication initiation; C:MCM complex	[INTERPRO, BLASTED]
N_viridula_DNassembly_nr_333755_3138	coatomer subunit beta	3138	1	0.0	89.02						IPR029446 (PFAM); IPR002553 (PFAM); IPR011710 (PFAM); IPR016460 (PIRSF); IPR011989 (G3DSA:1.25.10.GENE3D); IPR016460 (PANTHER); IPR016024 (SUPERFAMILY)	F:GO:0005198; F:GO:0005488; C:GO:0005737; P:GO:0006886; P:GO:0016192; C:GO:0030117; C:GO:0030126	F:structural molecule activity; F:binding; C:cytoplasm; P:intracellular protein transport; P:vesicle-mediated transport; C:membrane coat; C:COPI vesicle coat	[INTERPRO, BLASTED]
N_viridula_DNassembly_nr_334840_1220	replication factor C subunit 5	1220	1	0.0	98.51						G3DSA:1.20.272.10 (GENE3D); G3DSA:1.10.8.60 (GENE3D); IPR013748 (PFAM); IPR003959 (PFAM); G3DSA:3.40.50.300 (GENE3D); PTHR11669 (PANTHER); PTHR11669:SF9 (PANTHER); cd00009 (CDD); IPR027417 (SUPERFAMILY); IPR008921 (SUPERFAMILY)	F:GO:0003677; F:GO:0005524; P:GO:0006260	F:DNA binding; F:ATP binding; P:DNA replication	[INTERPRO, BLASTED]
N_viridula_DNassembly_nr_334850_2641	ecdysone 20-monooxygenase isoform X1	2641	1	0.0	95.46						IPR002401 (PRINTS); IPR001128 (PRINTS); IPR036396 (G3DSA:1.10.630.GENE3D); IPR001128 (PFAM); PTHR24305:SF111 (PANTHER); PTHR24305 (PANTHER); IPR036396 (SUPERFAMILY)	F:GO:0005506; F:GO:0016705; F:GO:0020037; P:GO:0055114	F:iron ion binding; F:oxidoreductase activity, acting on paired donors, with incorporation or reduction of molecular oxygen; F:heme binding; P:oxidation-reduction process	[INTERPRO, BLASTED]
N_viridula_DNassembly_nr_334898_2540	sorting nexin-6	2540	1	0.0	99.25						IPR036871 (G3DSA:3.30.1520.GENE3D); IPR015404 (PFAM); IPR001683 (PFAM); IPR027267 (G3DSA:1.20.1270.GENE3D); PTHR10555 (PANTHER); PTHR10555:SF7 (PANTHER); IPR007096 (PROSITE_PROFILES); cd07621 (CDD); IPR027267 (SUPERFAMILY)	F:GO:0003968; P:GO:0019079; F:GO:0035091	F:RNA-directed 5'-3' RNA polymerase activity; P:viral genome replication; F:phosphatidylinositol binding	[INTERPRO, BLASTED]
N_viridula_DNassembly_nr_334809_2369	androgen-induced gene 1 protein-like isoform X3	2369	1	1.09977E-143	97.45						IPR006838 (PFAM); IPR006838 (PANTHER); PTHR10989:SF11 (PANTHER)	C:GO:0016021	C:integral component of membrane	[INTERPRO, BLASTED]
N_viridula_DNassembly_nr_334884_2577	alkylated DNA repair protein alkB homolog 8	2577	1	0.0	92.98						IPR012677 (G3DSA:3.30.70.GENE3D); IPR027450 (PFAM); IPR037151 (G3DSA:2.60.120.GENE3D); IPR013216 (PFAM); G3DSA:3.40.50.150 (GENE3D); IPR032863 (PTHR13069:PANTHER); PTHR13069 (PANTHER); IPR005123 (PROSITE_PROFILES); cd02440 (CDD); IPR029063 (SUPERFAMILY); SSF51197 (SUPERFAMILY); IPR035979 (SUPERFAMILY)	P:GO:0002098; F:GO:0003676; P:GO:0008152; F:GO:0008168; F:GO:0016300; F:GO:0016491; P:GO:0030488; P:GO:0055114	P:tRNA wobble uridine modification; F:nucleic acid binding; P:metabolic process; F:methyltransferase activity; F:tRNA (uracil) methyltransferase activity; F:oxidoreductase activity; P:tRNA methylation; P:oxidation-reduction process	[INTERPRO, BLASTED]
N_viridula_DNassembly_nr_334829_1540	cyclin-dependent kinase 10	1540	1	0.0	97.52						G3DSA:1.10.510.10 (GENE3D); IPR000719 (PFAM); G3DSA:3.30.200.20 (GENE3D); mobidb-lite (MOBIDB_LITE); mobidb-lite (MOBIDB_LITE); PTHR24056 (PANTHER); PTHR24056:SF200 (PANTHER); IPR000719 (PROSITE_PROFILES); cd07845 (CDD); IPR011009 (SUPERFAMILY)	F:GO:0004672; F:GO:0005524; P:GO:0006468	F:protein kinase activity; F:ATP binding; P:protein phosphorylation	[INTERPRO, BLASTED]
N_viridula_DNassembly_nr_334841_2002	beta-1,4-glucuronyltransferase 1-like	2002	1	0.0	88.91						PF13896 (PFAM); PTHR12270 (PANTHER); PTHR12270:SF46 (PANTHER)	no GO terms	no GO terms	[INTERPRO, BLASTED]
N_viridula_DNassembly_nr_334883_3164	sec1 family domain-containing protein 2-like	3164	1	1.46E-179	95.08						PTHR11679:SF29 (PANTHER); IPR001619 (PANTHER)	P:GO:0006904; P:GO:0016192	P:vesicle docking involved in exocytosis; P:vesicle-mediated transport	[INTERPRO, BLASTED]
N_viridula_DNassembly_nr_334893_1542	inositol polyphosphate multikinase isoform X1	1542	1	1.20806E-115	79.92						IPR005522 (PFAM); IPR038286 (G3DSA:1.10.510.GENE3D); IPR005522 (PANTHER); PTHR12400:SF51 (PANTHER); SSF56104 (SUPERFAMILY)	F:GO:0016301; P:GO:0032958	F:kinase activity; P:inositol phosphate biosynthetic process	[INTERPRO, BLASTED]
N_viridula_DNassembly_nr_334825_2210	nudC domain-containing protein 1-like	2210	1	0.0	93.39						IPR007052 (PFAM); IPR008978 (G3DSA:2.60.40.GENE3D); IPR037895 (PANTHER); IPR007052 (PROSITE_PROFILES); cd06463 (CDD); IPR008978 (SUPERFAMILY)	no GO terms	no GO terms	[INTERPRO, BLASTED]
N_viridula_DNassembly_nr_334857_2179	COP9 signalosome complex subunit 1 isoform X1	2179	1	0.0	99.79						IPR019585 (PFAM); IPR000717 (PFAM); G3DSA:1.25.40.570 (GENE3D); mobidb-lite (MOBIDB_LITE); PTHR14145 (PANTHER); IPR033008 (PTHR14145:PANTHER); IPR000717 (PROSITE_PROFILES); IPR036390 (SUPERFAMILY)	P:GO:0000338; C:GO:0008180	P:protein deneddylation; C:COP9 signalosome	[INTERPRO, BLASTED]
N_viridula_DNassembly_nr_334847_1632	COP9 signalosome complex subunit 4	1632	1	0.0	99.76						IPR000717 (PFAM); IPR036388 (G3DSA:1.10.10.GENE3D); IPR037754 (PTHR10855:PANTHER); PTHR10855 (PANTHER); IPR000717 (PROSITE_PROFILES); IPR036390 (SUPERFAMILY)	C:GO:0008180	C:COP9 signalosome	[INTERPRO, BLASTED]
N_viridula_DNassembly_nr_334831_1612	cell division control protein 6 homolog isoform X1	1612	1	0.0	93.23						G3DSA:1.10.8.60 (GENE3D); G3DSA:3.40.50.300 (GENE3D); IPR015163 (PFAM); IPR016314 (PIRSF); IPR036388 (G3DSA:1.10.10.GENE3D); IPR003593 (PFAM); mobidb-lite (MOBIDB_LITE); PTHR10763 (PANTHER); PTHR10763:SF26 (PANTHER); cd00009 (CDD); IPR036390 (SUPERFAMILY); IPR027417 (SUPERFAMILY)	P:GO:0006270; P:GO:0051301	P:DNA replication initiation; P:cell division	[INTERPRO, BLASTED]
N_viridula_DNassembly_nr_334853_1468	CCR4-NOT transcription complex subunit 9 isoform X1	1468	1	0.0	98.32						PF04078 (PFAM); IPR011989 (G3DSA:1.25.10.GENE3D); PTHR12262 (PANTHER); IPR007216 (PTHR12262:PANTHER); IPR016024 (SUPERFAMILY)	F:GO:0005488; P:GO:0006402; C:GO:0030014	F:binding; P:mRNA catabolic process; C:CCR4-NOT complex	[INTERPRO, BLASTED]
N_viridula_DNassembly_nr_334868_4704	exosome RNA helicase MTR4	4704	1	0.0	98.93						IPR001650 (PFAM); G3DSA:1.10.3380.30 (GENE3D); IPR025696 (PFAM); IPR016438 (PIRSF); G3DSA:3.40.50.300 (GENE3D); G3DSA:2.40.30.300 (GENE3D); IPR012961 (PFAM); IPR011545 (PFAM); G3DSA:1.20.1500.20 (GENE3D); G3DSA:3.40.50.300 (GENE3D); PTHR12131:SF7 (PANTHER); PTHR12131 (PANTHER); IPR001650 (PROSITE_PROFILES); IPR014001 (PROSITE_PROFILES); IPR001650 (CDD); cd00046 (CDD); IPR027417 (SUPERFAMILY)	F:GO:0003676; F:GO:0003723; F:GO:0003724; F:GO:0005524; P:GO:0006401	F:nucleic acid binding; F:RNA binding; F:RNA helicase activity; F:ATP binding; P:RNA catabolic process	[INTERPRO, BLASTED]
N_viridula_DNassembly_nr_334855_4141	nitrogen regulatory protein GLN3 isoform X2	4141	1	3.46116E-152	76.14						IPR000679 (PRINTS); IPR000679 (PFAM); IPR012934 (PFAM); IPR013088 (G3DSA:3.30.50.GENE3D); G3DSA:3.40.1800.20 (GENE3D); mobidb-lite (MOBIDB_LITE); mobidb-lite (MOBIDB_LITE); PTHR10071 (PANTHER); PTHR10071:SF155 (PANTHER); IPR000679 (PROSITE_PROFILES); cd00202 (CDD); SSF57716 (SUPERFAMILY); SSF57716 (SUPERFAMILY)	F:GO:0003700; C:GO:0005634; P:GO:0006355; F:GO:0008270; F:GO:0043565	F:DNA-binding transcription factor activity; C:nucleus; P:regulation of transcription, DNA-templated; F:zinc ion binding; F:sequence-specific DNA binding	[INTERPRO, BLASTED]
N_viridula_DNassembly_nr_334820_1767	synaptosomal-associated protein 25 isoform X3	1767	1	4.13921E-114	100.0						G3DSA:1.20.5.110 (GENE3D); IPR000928 (PFAM); G3DSA:1.20.5.110 (GENE3D); PTHR19305 (PANTHER); PTHR19305:SF14 (PANTHER); IPR000727 (PROSITE_PROFILES); IPR000727 (PROSITE_PROFILES); cd15885 (CDD); SSF58038 (SUPERFAMILY); SSF58038 (SUPERFAMILY)	no GO terms	no GO terms	[INTERPRO, BLASTED]
[truncated: 2,396 more rows]

## Sheet: Manuscript title and authors
Supplementary information for the article: Nezara viridula (Hemiptera: Pentatomidae) transcriptomic analysis and neuropeptidomics
[truncated: 4 more rows]

[truncated: 5 more sheets: Annotated Transcripts, Biol Proc, Molec Funt, Cell Comp, KEGG]
